# Supplementary material for: Structural characterization and duplication modes of pseudogenes in plants
Source: Sci Rep. 2021 Mar 5;11:5292. doi: 10.1038/s41598-021-84778-6 (PMC7935947; doi:10.1038/s41598-021-84778-6)
Supplement: Supplementary file 1 — Supplementary Table S1. [file 41598_2021_84778_MOESM1_ESM.xlsx]

## Sheet: S1a  Dataset source
Supplemental Table S1a of :
“Structural characterization and duplication modes of pseudogenes in plants
Flavia Mascagni1, Gabriele Usai1, Andrea Cavallini1 and Andrea Porceddu2*
1Department of Agricultural, Food, and Environmental Sciences, University of Pisa, Via del Borghetto 80, I-56124
Pisa, Italy.
2Dipartimento di Agraria, Universit `a degli studi di Sassari via Enrico de Nicola 1. 07100 Sassari. Italy
*aporcedduuniss.it
	A.thaliana
ftp site:	https://genome.jgi.doe.gov/portal/pages/dynamicOrganismDownload.jsf?organism=Athaliana#
file gff:	Athaliana: Athaliana_167_TAIR10.gene.gff3.gz
file annotation:	Athaliana: Athaliana_167_TAIR10.annotation_info.txt
file genomic sequence:	Athaliana: Athaliana_167_TAIR9.fa.gz
	P.vulgaris
ftp site:	https://genome.jgi.doe.gov/portal/pages/dynamicOrganismDownload.jsf?organism=Pvulgaris#
file gff:	Pvulgaris: Pvulgaris_442_v2.1.gene.gff3.gz
file annotation:	Pvulgaris: Pvulgaris_442_v2.1.annotation_info.txt
file genomic sequence:	Pvulgaris: Pvulgaris_442_v2.0.fa.gz
	P.trichocarpa
	https://genome.jgi.doe.gov/portal/pages/dynamicOrganismDownload.jsf?organism=Ptrichocarpa#
file gff	Ptrichocarpa: Ptrichocarpa_444_v3.1.gene.gff3.gz
file annotation	Ptrichocarpa: Ptrichocarpa_444_v3.1.annotation_info.txt
file genomic sequence	Ptrichocarpa: Ptrichocarpa_444_v3.0.fa.gz
	V.vinifera
ftp site:	https://urgi.versailles.inra.fr/Species/Vitis/Annotations
file gff:	https://urgi.versailles.inra.fr/Species/Vitis/Annotations
file annotation:		Available at CRIBI upon request at https://elixir-italy.org/padova/archives/servizi/grape-database-1-0-2
file genomic sequence:		Available at CRIBI upon request at https://elixir-italy.org/padova/archives/servizi/grape-database-1-0-2
	O.sativa
ftp site:	https://genome.jgi.doe.gov/portal/pages/dynamicOrganismDownload.jsf?organism=Osativa#
file gff:	Osativa: Osativa_204_v7.0.annotation_info.txt
file annotation:	Osativa: Osativa_204_v7.0.gene.gff3.gz
file genomic sequence:	Osativa: Osativa_204_v7.0.fa.gz

## Sheet: S1b Dataset statistics
Supplemental Table S1b of :
“Structural characterization and duplication modes of pseudogenes in plants
Flavia Mascagni1, Gabriele Usai1, Andrea Cavallini1 and Andrea Porceddu2*
1Department of Agricultural, Food, and Environmental Sciences, University of Pisa, Via del Borghetto 80, I-56124
Pisa, Italy.
2Dipartimento di Agraria, Universit `a degli studi di Sassari via Enrico de Nicola 1. 07100 Sassari. Italy
*aporcedduuniss.it
Total number of query protein in relation to total number of loci and identified pseudogenes.
Total Number of	A.thaliana	P trichocarpa	P.vulgaris	V.vinifera	O.sativa
Loci	27416	42950	27433	31845	42189
Query protein	27416	41476	27159	25683	24702
Tot Pseudogenes	4675	26207	34414	22778	8465
Pseudogene Paters	3116	11355	5904	8270	4693
