# Supplementary material for: Structural characterization and duplication modes of pseudogenes in plants
Source: Sci Rep. 2021 Mar 5;11:5292. doi: 10.1038/s41598-021-84778-6 (PMC7935947; doi:10.1038/s41598-021-84778-6)
Supplement: Supplementary file 2 — Supplementary Table S2. [file 41598_2021_84778_MOESM2_ESM.xlsx]

## Sheet: A.thaliana
Supplemental Table S2 of
“Structural characterization and duplication modes of pseudogenes in plants
Flavia Mascagni1, Gabriele Usai1, Andrea Cavallini1 and Andrea Porceddu2*
1Department of Agricultural, Food, and Environmental Sciences, University of Pisa, Via del Borghetto 80, I-56124
Pisa, Italy.
2Dipartimento di Agraria, Universit `a degli studi di Sassari via Enrico de Nicola 1. 07100 Sassari. Italy
*aporcedduuniss.it
Position of identified pseudogenes within the A. thaliana chromosomes.
Columns: 1 indicates the chromosome, 2 and 3 the genomic coordinate; 4 is the fraction of the query protein aligned to pseudogene; 5 is the score of the alignment of the query protein to DNA as calculated by Genewise. 6 indicates whether the pseudogene maps within an intron of the cds, UTRs or intergenic; 7 is the size of the pseudogene in bp. 8 is the DNA strand of the alignment. 9 is the relati…
Chromosome	start	end	coverage	Genewise_score	position	size	Strand	Type	Pater		Stop_codon	Frameshift
Chr1	6144	6269	0.0883721	56.39	UTR	129	plus	FRAG	AT1G01010.1	A.thaliana	0	0
Chr1	47087	47325	0.0626058	74.09	Intergenic	206	plus	FRAG	AT1G02730.1	A.thaliana	1	3
Chr1	89932	90153	0.0152466	24.75	Intergenic	51	plus	FRAG	AT5G41740.2	A.thaliana	1	3
Chr1	259011	259151	0.0622222	48.95	Intergenic	84	plus	FRAG	AT1G01690.1	A.thaliana	0	0
Chr1	266562	267495	0.992908	68.96	UTR	979	plus	DUP	AT4G00525.1	A.thaliana	0	0
Chr1	426018	426176	0.0603015	17.28	Intergenic	36	plus	FRAG	AT3G04430.1	A.thaliana	1	1
Chr1	578305	578484	0.0407674	47.13	Intron_cds	102	plus	FRAG	AT1G05120.1	A.thaliana	0	0
Chr1	582401	582585	0.456522	52.69	Intergenic	236	plus	SE	AT4G02160.1	A.thaliana	0	1
Chr1	582634	582971	0.570513	117.33	Intergenic	247	plus	SE	AT5G61710.1	A.thaliana	0	1
Chr1	893047	893493	0.130926	45.73	Intergenic	177	plus	RET	AT2G42460.1	A.thaliana	1	1
Chr1	893560	893931	0.137931	107.63	Intergenic	366	plus	FRAG	AT2G42470.1	A.thaliana	0	0
Chr1	1429355	1429540	0.121771	54.95	Intergenic	186	plus	FRAG	AT3G11380.1	A.thaliana	0	0
Chr1	1445043	1445234	0.47619	53.98	Intergenic	120	plus	FRAG	AT1G06148.2	A.thaliana	1	1
Chr1	1543040	1543141	0.0471281	35.11	Intergenic	96	plus	FRAG	AT1G02670.1	A.thaliana	0	0
Chr1	1584417	1584605	0.231527	85.26	UTR	141	plus	FRAG	AT1G06810.1	A.thaliana	0	0
Chr1	1804076	1804204	0.0877743	50.51	Intergenic	84	plus	FRAG	AT1G05930.1	A.thaliana	0	0
Chr1	1874997	1875131	0.0390921	28.78	UTR	93	plus	SE	AT5G40170.1	A.thaliana	1	1
Chr1	1901458	1901490	0.0431211	54.63	Intron_cds	230	plus	FRAG	AT5G25230.1	A.thaliana	0	0
Chr1	2207877	2207939	0.0296925	40.41	Intergenic	84	plus	FRAG	AT3G05790.1	A.thaliana	0	0
Chr1	2208301	2208408	0.0537459	51.93	Intergenic	99	plus	FRAG	AT5G10290.1	A.thaliana	0	0
Chr1	2409871	2410014	0.0688073	59.59	Intergenic	90	plus	FRAG	AT5G05580.1	A.thaliana	0	0
Chr1	2440001	2440147	0.040404	42.26	Intergenic	147	plus	FRAG	AT1G29900.1	A.thaliana	0	0
Chr1	2444896	2445033	0.124138	60.77	Intergenic	108	plus	FRAG	AT2G45330.1	A.thaliana	0	0
Chr1	2465339	2465491	0.627451	46.34	UTR	102	plus	SE	AT1G07901.1	A.thaliana	0	0
Chr1	2465544	2465630	0.392157	41.55	Intergenic	60	plus	SE	AT1G07901.1	A.thaliana	0	0
Chr1	2538962	2539467	0.713656	248.88	UTR	549	plus	AMB	AT5G26110.1	A.thaliana	2	2
Chr1	3057766	3057900	0.040625	7	Intergenic	39	plus	FRAG	AT1G66800.1	A.thaliana	1	1
Chr1	3180607	3180813	0.1	54.71	Intergenic	81	plus	FRAG	AT3G57770.1	A.thaliana	2	2
Chr1	3195645	3195740	0.17094	22.22	Intergenic	60	plus	SE	AT1G20430.1	A.thaliana	1	1
Chr1	3296829	3297027	0.714286	71.33	Intergenic	193	plus	SE	AT5G16285.1	A.thaliana	0	1
Chr1	3297062	3297238	0.0943878	39.58	Intergenic	123	plus	SE	AT2G34280.1	A.thaliana	0	0
Chr1	3428028	3428297	0.0741351	173.08	Intergenic	270	plus	FRAG	AT1G59820.1	A.thaliana	0	0
Chr1	3474504	3474725	0.269481	55.69	Intergenic	262	plus	SE	AT3G19595.1	A.thaliana	0	0
Chr1	3483203	3483322	0.0675325	24.02	Intergenic	84	plus	FRAG	AT1G04590.2	A.thaliana	0	0
Chr1	3496611	3496733	0.238636	37.84	Intergenic	63	plus	FRAG	AT2G39540.1	A.thaliana	0	0
Chr1	3496944	3497063	0.190476	29.43	UTR	48	plus	FRAG	AT2G11270.1	A.thaliana	0	0
Chr1	3630935	3632125	0.967172	390.98	Intergenic	1170	plus	SE	AT3G13680.1	A.thaliana	1	1
Chr1	3730435	3731649	0.87689	674.24	Intergenic	1215	plus	SE	AT1G12855.1	A.thaliana	0	0
Chr1	3861156	3861419	0.233463	43.95	Intergenic	328	plus	FRAG	AT1G61670.1	A.thaliana	1	1
Chr1	3894867	3895094	0.237942	121.39	Intergenic	279	plus	FRAG	AT4G03940.1	A.thaliana	0	0
Chr1	3905697	3906256	0.287097	77.53	UTR	267	plus	FRAG	AT1G31510.1	A.thaliana	2	3
Chr1	3907144	3907323	0.247253	130.58	Intron_cds	268	plus	SE	AT1G11620.1	A.thaliana	0	0
Chr1	3912083	3912724	0.447802	188.76	Intergenic	510	plus	SE	AT1G11620.1	A.thaliana	3	3
Chr1	3988346	3989429	0.276442	58.65	Intergenic	374	plus	SE	AT3G13820.1	A.thaliana	3	10
Chr1	4006864	4007019	0.653846	67.35	Intergenic	102	plus	SE	AT3G06895.1	A.thaliana	0	0
Chr1	4197029	4197115	0.0848708	39.07	Intergenic	69	plus	FRAG	AT5G02080.1	A.thaliana	0	0
Chr1	4220795	4220944	0.323077	64.45	Intron_cds	200	plus	FRAG	AT1G12340.1	A.thaliana	0	0
Chr1	4314335	4314442	0.0869565	15.97	Intergenic	36	plus	FRAG	AT1G12660.1	A.thaliana	1	1
Chr1	4315584	4315805	0.447619	51.95	Intergenic	159	plus	FRAG	AT1G12672.2	A.thaliana	0	0
Chr1	4316656	4316841	0.438095	68.95	Intergenic	138	plus	FRAG	AT1G12672.2	A.thaliana	0	0
Chr1	4317426	4317623	0.0709607	55.07	Intergenic	198	plus	SE	AT5G65560.1	A.thaliana	0	0
Chr1	4455468	4456384	0.592445	179.54	Intergenic	890	plus	FRAG	AT3G26170.1	A.thaliana	0	1
Chr1	4505553	4505699	0.107991	55.46	Intergenic	144	plus	SE	AT1G12855.1	A.thaliana	0	0
Chr1	4612354	4612470	0.261905	54.75	Intergenic	209	plus	FRAG	AT3G25980.1	A.thaliana	0	0
Chr1	4852600	4852751	0.0753968	38.76	Intergenic	203	plus	FRAG	AT1G14185.1	A.thaliana	1	1
Chr1	4936140	4937021	0.661435	316.29	Intergenic	879	plus	FRAG	AT5G10340.1	A.thaliana	0	0
Chr1	5026744	5026887	0.0597964	48.15	Intergenic	144	plus	FRAG	AT1G14650.2	A.thaliana	0	0
Chr1	5099197	5099414	0.103896	59.23	Intergenic	119	plus	FRAG	AT1G14800.1	A.thaliana	0	1
Chr1	5101320	5101418	0.207317	60.76	Intron_cds	103	plus	SE	AT2G35280.1	A.thaliana	0	0
Chr1	5213618	5213662	0.104508	76.43	Intron_cds	239	plus	FRAG	AT1G15160.1	A.thaliana	1	1
Chr1	5356479	5356559	0.104651	52.42	Intergenic	81	plus	FRAG	AT3G56510.1	A.thaliana	0	0
Chr1	5368332	5368505	0.130814	49.21	UTR	141	plus	FRAG	AT1G68070.1	A.thaliana	0	0
Chr1	5371685	5371726	0.117871	8.59	UTR	90	plus	FRAG	AT1G15630.1	A.thaliana	0	0
Chr1	5377949	5377993	0.110656	7.78	UTR	84	plus	FRAG	AT1G15610.1	A.thaliana	0	0
Chr1	5517457	5517714	0.102564	63.35	UTR	243	plus	FRAG	AT1G16150.1	A.thaliana	1	1
Chr1	5520511	5520657	0.116972	21.87	UTR	153	plus	FRAG	AT2G39110.1	A.thaliana	0	0
Chr1	5530281	5531240	0.498596	695.2	Intergenic	1062	plus	FRAG	AT1G16160.1	A.thaliana	0	0
Chr1	5665683	5668070	0.98173	1344.3	Intergenic	2487	plus	AMB	AT3G01610.1	A.thaliana	2	3
Chr1	5675278	5675391	0.038961	47.79	Intergenic	90	plus	FRAG	AT1G78955.1	A.thaliana	0	0
Chr1	5793890	5794346	0.257778	174.5	Intergenic	430	plus	DUP	AT1G16930.1	A.thaliana	0	1
Chr1	5900098	5900435	0.274809	27.02	Intergenic	209	plus	FRAG	AT4G20480.1	A.thaliana	3	4
Chr1	6203593	6203847	0.211735	110.41	UTR	249	plus	FRAG	AT2G06050.2	A.thaliana	0	0
Chr1	6232092	6232901	0.447028	162.62	Intergenic	810	plus	DUP	AT1G54010.1	A.thaliana	1	2
Chr1	6233617	6233840	0.0775194	45.53	Intergenic	90	plus	DUP	AT1G54010.1	A.thaliana	0	0
Chr1	6571481	6571735	0.245399	95.39	Intergenic	228	plus	SE	AT1G18780.1	A.thaliana	1	1
Chr1	6586948	6587073	0.0888889	80.54	Intergenic	144	plus	FRAG	AT1G73220.1	A.thaliana	0	0
Chr1	6710637	6710829	0.287671	43.06	Intron_cds	63	plus	FRAG	AT1G19394.1	A.thaliana	0	2
Chr1	6717456	6717703	0.210728	45.45	Intergenic	251	plus	DUP	AT5G52440.1	A.thaliana	0	0
Chr1	6718675	6719061	0.200622	250.03	Intergenic	387	plus	SE	AT4G13992.1	A.thaliana	0	0
Chr1	6721450	6722877	0.230171	268.78	Intergenic	444	plus	SE	AT4G13992.1	A.thaliana	0	0
Chr1	6723051	6723263	0.843137	175.41	Intergenic	258	plus	SE	AT2G43865.1	A.thaliana	0	0
Chr1	6723424	6723915	0.26283	251.54	Intergenic	507	plus	SE	AT4G13992.1	A.thaliana	0	0
Chr1	6771570	6771875	0.213303	116.2	Intergenic	240	plus	FRAG	AT1G19410.1	A.thaliana	0	0
Chr1	6772870	6773278	0.308682	112.67	Intergenic	379	plus	DUP	AT1G19540.1	A.thaliana	2	4
Chr1	6830109	6830210	0.0609319	33.06	Intergenic	51	plus	SE	AT1G19740.1	A.thaliana	0	0
Chr1	6957668	6957903	0.366667	74.09	UTR	215	plus	DUP	AT3G25940.1	A.thaliana	0	0
Chr1	7065479	7065820	0.69375	167.89	Intergenic	333	plus	FRAG	AT5G15420.1	A.thaliana	2	2
Chr1	7169507	7169539	0.0661479	13.98	Intron_cds	51	plus	FRAG	AT1G20730.1	A.thaliana	0	0
Chr1	7184399	7184446	0.174528	27.62	Intergenic	102	plus	FRAG	AT1G20700.1	A.thaliana	0	0
Chr1	7222937	7223140	0.323171	107.78	Intergenic	159	plus	FRAG	AT1G20140.1	A.thaliana	0	0
Chr1	7443133	7443301	0.1075	31.54	Intergenic	131	plus	SE	AT1G30790.1	A.thaliana	0	2
Chr1	7448685	7448831	0.140787	31.58	Intergenic	217	plus	FRAG	AT1G30780.1	A.thaliana	0	0
Chr1	7448836	7449321	475	115.98	Intergenic	548	plus	SE	AT1G30790.1	A.thaliana	1	4
Chr1	7449400	7449667	0.431138	51.48	Intergenic	214	plus	SE	AT1G21245.1	A.thaliana	1	2
Chr1	7709672	7709818	0.161491	40.37	Intergenic	141	plus	FRAG	AT1G68540.1	A.thaliana	0	0
Chr1	7711474	7711623	0.127329	21.47	Intergenic	108	plus	FRAG	AT1G68540.1	A.thaliana	1	1
Chr1	7745857	7747598	262	602.01	Intron_cds	1611	plus	DUP	AT1G22060.1	A.thaliana	3	9
Chr1	7855505	7855707	0.103853	32.63	Intergenic	179	plus	FRAG	AT5G56510.1	A.thaliana	2	3
Chr1	8006424	8006456	0.0424837	11.93	Intron_cds	39	plus	FRAG	AT3G29020.2	A.thaliana	0	0
Chr1	8011842	8012059	0.1104	38.32	Intergenic	203	plus	FRAG	AT5G15380.1	A.thaliana	1	3
Chr1	8140502	8140630	0.114754	83.8	Intergenic	126	plus	FRAG	AT2G02650.1	A.thaliana	0	0
Chr1	8162185	8162741	0.525974	93.15	Intron_cds	488	plus	FRAG	AT3G52330.1	A.thaliana	2	6
Chr1	8205084	8205220	0.131818	28.77	Intergenic	86	plus	FRAG	AT1G36940.2	A.thaliana	0	1
Chr1	8331018	8331155	0.0882353	36.39	Intergenic	45	plus	FRAG	AT1G29960.1	A.thaliana	0	0
Chr1	8331470	8332139	0.373102	265.42	Intergenic	661	plus	DUP	AT1G23460.1	A.thaliana	1	1
Chr1	8363878	8364114	0.2134	54.66	Intergenic	237	plus	SE	AT3G23960.1	A.thaliana	0	0
Chr1	8419348	8419752	0.40708	71.81	Intergenic	405	plus	DUP	AT1G27280.1	A.thaliana	0	1
Chr1	8445303	8445359	0.0483871	25.24	Intron_cds	72	plus	FRAG	AT1G23940.1	A.thaliana	0	0
Chr1	8481305	8481379	0.022805	40.88	UTR	60	plus	FRAG	AT1G23900.2	A.thaliana	0	0
Chr1	8515122	8515316	0.242152	45.64	Intergenic	162	plus	FRAG	AT1G27260.1	A.thaliana	0	0
Chr1	8650582	8650755	0.244898	36.13	Intergenic	72	plus	FRAG	AT1G24390.1	A.thaliana	0	0
Chr1	8739835	8740120	0.239875	124.22	Intergenic	232	plus	SE	AT1G09240.1	A.thaliana	0	1
Chr1	8757030	8757413	0.388462	67.71	Intergenic	303	plus	FRAG	AT4G34050.1	A.thaliana	0	2
Chr1	8766051	8767162	0.901442	182.03	Intergenic	1016	plus	SE	AT3G18980.2	A.thaliana	1	2
Chr1	8767378	8767527	0.16129	110.32	Intergenic	275	plus	FRAG	AT1G25210.1	A.thaliana	0	0
Chr1	8780431	8781542	0.901442	182.03	Intron_cds	1016	plus	SE	AT3G18980.2	A.thaliana	1	2
Chr1	8781758	8781907	0.16129	110.32	Intron_cds	275	plus	FRAG	AT1G25210.1	A.thaliana	0	0
Chr1	8802959	8804070	0.901442	182.03	Intron_cds	1016	plus	SE	AT3G18980.2	A.thaliana	1	2
Chr1	8804286	8804435	0.16129	110.32	Intron_cds	275	plus	FRAG	AT1G25210.1	A.thaliana	0	0
Chr1	8812883	8813295	0.1055	30.45	Intron_cds	117	plus	AMB	AT1G24880.1	A.thaliana	0	0
Chr1	8817340	8817516	0.121302	51.62	Intergenic	123	plus	FRAG	AT4G09870.1	A.thaliana	0	0
Chr1	8818664	8818813	0.16129	110.32	Intergenic	275	plus	FRAG	AT1G25210.1	A.thaliana	0	0
Chr1	8827261	8827673	0.1055	30.45	Intergenic	117	plus	AMB	AT1G24880.1	A.thaliana	0	0
Chr1	8831715	8832826	0.901442	182.03	Intergenic	1016	plus	SE	AT3G18980.2	A.thaliana	1	2
Chr1	8861954	8862144	0.22093	22.92	Intergenic	57	plus	FRAG	AT1G25275.3	A.thaliana	1	2
Chr1	9223198	9223473	0.177189	64.46	UTR	249	plus	FRAG	AT2G24645.1	A.thaliana	0	0
Chr1	9233697	9233994	0.0648649	54.12	Intergenic	108	plus	FRAG	AT1G26700.1	A.thaliana	2	3
Chr1	9285379	9285495	0.0591716	24.58	UTR	60	plus	FRAG	AT1G69580.2	A.thaliana	0	0
Chr1	9323767	9324023	0.578947	95.68	Intergenic	281	plus	DUP	AT1G66590.2	A.thaliana	0	0
Chr1	9368007	9368300	0.0320488	127.74	Intergenic	240	plus	RET	AT4G30990.2	A.thaliana	1	1
Chr1	9424661	9424979	0.0660377	14.61	Intergenic	138	plus	SE	AT1G05670.2	A.thaliana	2	4
Chr1	9472225	9472269	0.128099	29.06	Intron_cds	93	plus	FRAG	AT1G23810.1	A.thaliana	0	0
Chr1	9473158	9473187	0.0909091	24.54	Intergenic	69	plus	FRAG	AT1G24250.1	A.thaliana	0	0
Chr1	9475001	9475177	0.138211	54.2	Intergenic	102	plus	FRAG	AT1G24230.1	A.thaliana	0	0
Chr1	9475530	9476003	0.705479	66.97	Intergenic	417	plus	FRAG	AT5G38670.1	A.thaliana	1	1
Chr1	9564731	9565058	0.201538	78.92	Intergenic	331	plus	FRAG	AT1G27570.1	A.thaliana	0	1
Chr1	9595538	9596335	0.124615	57.61	Intergenic	732	plus	DUP	AT1G27570.1	A.thaliana	1	1
Chr1	9630097	9630705	0.344498	226.37	Intergenic	651	plus	RET	AT5G14620.1	A.thaliana	2	3
Chr1	9759234	9760168	0.934211	295.54	Intergenic	905	plus	DUP	AT5G27260.1	A.thaliana	6	9
Chr1	9794482	9794649	0.157216	75.05	Intergenic	171	plus	FRAG	AT5G13250.1	A.thaliana	0	0
Chr1	10003207	10003479	0.990991	52.52	Intergenic	313	plus	SE	AT5G59060.1	A.thaliana	1	1
Chr1	10005336	10005680	0.990991	83.92	Intergenic	321	plus	SE	AT5G59060.1	A.thaliana	1	1
Chr1	10172467	10172520	0.126722	30.22	Intron_cds	134	plus	FRAG	AT3G19400.1	A.thaliana	0	0
Chr1	10283435	10283536	0.0227273	1.44	Intergenic	21	plus	FRAG	AT1G29355.1	A.thaliana	1	1
Chr1	10309257	10309352	0.629213	102.86	UTR	168	plus	SE	AT1G29418.1	A.thaliana	0	0
Chr1	10593488	10593655	0.0361882	50.66	Intergenic	90	plus	FRAG	AT4G15320.1	A.thaliana	1	1
Chr1	10742106	10742347	0.0621658	125.35	Intron_cds	442	plus	FRAG	AT1G30420.1	A.thaliana	0	0
Chr1	10769971	10770220	0.267025	245.3	Intron_cds	448	plus	RET	AT2G45100.1	A.thaliana	0	1
Chr1	10775742	10775918	0.216495	50.83	Intergenic	123	plus	FRAG	AT1G53480.1	A.thaliana	0	1
Chr1	10810472	10810648	0.128415	39.9	Intergenic	159	plus	SE	AT4G39290.1	A.thaliana	0	0
Chr1	10916172	10916258	0.96875	43.68	Intergenic	78	plus	SE	AT2G14206.1	A.thaliana	0	0
Chr1	10927538	10927668	0.248588	57.78	Intergenic	131	plus	SE	ATCG01080.1	A.thaliana	0	1
Chr1	10927869	10928025	0.372549	59.5	Intergenic	111	plus	SE	ATCG01070.1	A.thaliana	0	0
Chr1	10934244	10934618	0.293065	76.08	Intergenic	330	plus	SE	AT1G32660.1	A.thaliana	1	1
Chr1	11016581	11016694	0.0658307	37.05	Intergenic	63	plus	FRAG	AT1G30910.1	A.thaliana	0	0
Chr1	11016960	11017097	0.0282132	8.3	Intergenic	27	plus	FRAG	AT1G30910.1	A.thaliana	0	0
Chr1	11089473	11090235	0.605598	106.71	Intergenic	718	plus	SE	AT5G65850.1	A.thaliana	0	2
Chr1	11102870	11103122	0.194915	83.8	Intergenic	202	plus	FRAG	AT4G17260.1	A.thaliana	0	1
Chr1	11141359	11142041	0.0797011	47.63	UTR	192	plus	DUP	AT3G03770.2	A.thaliana	0	0
Chr1	11142042	11142498	0.14433	129.23	UTR	412	plus	DUP	AT5G14210.1	A.thaliana	0	3
Chr1	11229000	11229859	0.939394	220.64	Intergenic	839	plus	DUP	AT1G57860.1	A.thaliana	1	2
Chr1	11317575	11317757	0.0910973	69.79	Intron_cds	129	plus	FRAG	AT1G30780.1	A.thaliana	0	0
Chr1	11348060	11348137	0.0395894	38.85	Intergenic	81	plus	FRAG	AT1G31710.1	A.thaliana	0	0
Chr1	11348158	11348298	0.0457227	45.33	Intergenic	93	plus	FRAG	AT1G31690.1	A.thaliana	2	2
Chr1	11364459	11364668	0.0604651	46.84	Intergenic	117	plus	FRAG	AT2G35610.1	A.thaliana	2	2
Chr1	11457819	11457957	0.0649351	43	UTR	75	plus	FRAG	AT1G56000.1	A.thaliana	0	0
Chr1	11472319	11472444	0.160714	12.67	Intergenic	54	plus	SE	AT5G23460.1	A.thaliana	0	1
Chr1	11473137	11473334	0.185304	62.89	Intergenic	171	plus	SE	AT1G11270.2	A.thaliana	0	0
Chr1	11495574	11496044	0.994253	156.86	Intergenic	507	plus	SE	AT4G10870.1	A.thaliana	0	0
Chr1	11497421	11497562	0.0892388	28.59	Intergenic	103	plus	FRAG	AT1G32430.1	A.thaliana	1	2
Chr1	11500597	11500746	0.24	58.77	Intergenic	206	plus	FRAG	AT1G28327.1	A.thaliana	0	1
Chr1	11503197	11503379	0.047191	7.07	Intergenic	75	plus	FRAG	AT3G23955.2	A.thaliana	1	1
Chr1	11527701	11528144	0.993865	128.96	Intergenic	462	plus	SE	AT1G56270.1	A.thaliana	0	0
Chr1	11562277	11562553	0.0669111	67.23	Intergenic	229	plus	FRAG	AT3G19870.1	A.thaliana	0	1
Chr1	11610420	11610608	0.867925	89.22	UTR	138	plus	SE	AT2G24780.1	A.thaliana	0	0
Chr1	11637205	11637402	0.1621	65.28	Intergenic	207	plus	FRAG	AT2G43235.1	A.thaliana	0	0
Chr1	11662513	11662875	0.430108	68.4	Intergenic	234	plus	SE	AT2G22520.1	A.thaliana	0	0
Chr1	11698271	11698915	0.586777	75.59	Intergenic	603	plus	SE	AT2G14710.1	A.thaliana	0	4
Chr1	11709123	11709263	0.0446194	43.1	Intergenic	102	plus	SE	AT1G32415.1	A.thaliana	1	1
Chr1	11709976	11710150	0.0774278	49.41	Intergenic	175	plus	SE	AT1G32415.1	A.thaliana	0	1
Chr1	11741757	11742029	0.355014	108.59	UTR	329	plus	RET	AT4G35650.1	A.thaliana	0	0
Chr1	12024815	12025176	0.267196	93.35	Intergenic	281	plus	FRAG	AT3G53750.1	A.thaliana	2	4
Chr1	12035893	12036046	0.0735524	35.46	Intergenic	145	plus	FRAG	AT4G23980.1	A.thaliana	1	2
Chr1	12089298	12089512	0.255102	52.03	UTR	149	plus	SE	AT4G10250.1	A.thaliana	1	2
Chr1	12139655	12139854	0.3	91.47	Intergenic	149	plus	FRAG	AT5G15690.1	A.thaliana	0	1
Chr1	12226711	12227154	0.25731	194.49	Intergenic	399	plus	FRAG	AT2G45560.1	A.thaliana	0	0
Chr1	12231730	12232350	0.545861	115.66	Intergenic	694	plus	SE	AT1G32660.1	A.thaliana	4	6
Chr1	12252516	12252593	0.166667	40.36	Intergenic	72	plus	FRAG	AT5G61170.1	A.thaliana	0	0
Chr1	12362062	12362280	0.168182	47.59	Intergenic	219	plus	SE	AT3G12000.1	A.thaliana	0	0
Chr1	12363220	12363628	0.104953	55.67	Intergenic	271	plus	FRAG	AT1G65800.1	A.thaliana	2	3
Chr1	12369412	12369559	0.0989761	23.79	Intergenic	87	plus	SE	AT2G34320.1	A.thaliana	1	2
Chr1	12386171	12387387	0.994975	191.14	Intergenic	1121	plus	DUP	AT1G29040.4	A.thaliana	1	3
Chr1	12405925	12406089	0.174757	141.14	Intergenic	162	plus	SE	AT1G34070.1	A.thaliana	0	0
Chr1	12415544	12416794	0.492795	208.37	Intergenic	1133	plus	DUP	AT4G09760.2	A.thaliana	0	0
Chr1	12416872	12417142	0.195965	104.12	Intergenic	280	plus	DUP	AT4G09760.2	A.thaliana	0	0
Chr1	12512278	12512506	0.294118	25.52	Intergenic	45	plus	SE	AT1G35242.1	A.thaliana	3	3
Chr1	12528092	12529158	0.996785	435.77	Intergenic	1037	plus	DUP	AT1G34510.1	A.thaliana	2	3
Chr1	12546350	12546460	0.0155616	35.76	Intergenic	69	plus	FRAG	AT1G34355.1	A.thaliana	1	1
Chr1	12556609	12556647	0.0560132	29.71	Intron_cds	198	plus	FRAG	AT1G34410.1	A.thaliana	0	0
Chr1	12568977	12569150	0.270142	89.16	Intergenic	170	plus	FRAG	AT5G57980.1	A.thaliana	1	2
Chr1	12597659	12597736	0.152466	74.46	Intron_cds	276	plus	FRAG	AT5G06150.1	A.thaliana	0	0
Chr1	12640339	12640422	0.10355	76.57	Intergenic	105	plus	SE	AT1G34490.1	A.thaliana	0	0
Chr1	12711201	12711421	0.13852	64.01	Intergenic	185	plus	SE	ATCG00040.1	A.thaliana	4	5
Chr1	12713215	12713444	0.13852	66.77	Intergenic	218	plus	SE	ATCG00040.1	A.thaliana	2	3
Chr1	12729683	12729913	0.0624442	86.43	Intergenic	210	plus	FRAG	AT1G35710.1	A.thaliana	1	1
Chr1	12849804	12850208	0.100637	102.54	Intergenic	390	plus	DUP	AT1G73430.1	A.thaliana	1	1
Chr1	12850555	12850710	0.0487179	68.39	Intergenic	174	plus	FRAG	AT1G73460.1	A.thaliana	0	0
Chr1	12941048	12941561	0.5625	67.03	Intergenic	351	plus	DUP	AT4G11385.1	A.thaliana	2	2
Chr1	12988667	12989367	0.995918	383.6	Intergenic	722	plus	SE	AT3G27900.1	A.thaliana	0	1
Chr1	12989769	12990121	0.158245	136.96	Intergenic	332	plus	AMB	AT1G35350.1	A.thaliana	0	0
Chr1	12995554	12995877	0.488889	89.02	Intergenic	252	plus	FRAG	AT1G35365.1	A.thaliana	0	0
Chr1	13008902	13009183	0.23038	69.01	Intergenic	273	plus	SE	AT2G13450.1	A.thaliana	0	0
Chr1	13014097	13014549	0.836957	113	Intergenic	459	plus	FRAG	AT5G33330.1	A.thaliana	0	0
Chr1	13018592	13018672	0.110497	21.34	Intron_cds	60	plus	FRAG	AT1G34560.1	A.thaliana	0	1
Chr1	13024485	13024565	0.110497	21.34	Intron_cds	60	plus	FRAG	AT1G34560.1	A.thaliana	0	1
Chr1	13065604	13065705	0.298246	45.74	Intergenic	102	plus	FRAG	AT1G35614.1	A.thaliana	0	0
Chr1	13077053	13077536	0.162119	88.97	Intergenic	424	plus	DUP	AT1G74710.2	A.thaliana	0	1
Chr1	13086498	13086722	0.784314	41.57	Intergenic	120	plus	SE	AT1G35242.1	A.thaliana	1	1
Chr1	13109223	13109258	0.0313015	28.76	Intron_cds	57	plus	FRAG	AT1G34410.1	A.thaliana	0	0
Chr1	13142516	13142797	0.410112	106.39	Intergenic	219	plus	FRAG	AT3G03776.1	A.thaliana	0	0
Chr1	13149077	13149232	0.0791367	6.88	Intron_cds	33	plus	FRAG	AT1G35500.1	A.thaliana	3	3
Chr1	13154361	13154554	0.449438	46.49	Intergenic	194	plus	FRAG	AT3G03776.1	A.thaliana	0	1
Chr1	13155218	13155322	0.292135	75.76	Intergenic	144	plus	FRAG	AT3G03776.1	A.thaliana	0	0
Chr1	13216687	13217248	0.729032	96.76	Intergenic	535	plus	DUP	AT1G36340.1	A.thaliana	2	2
Chr1	13242649	13242843	0.0133265	40.04	Intergenic	78	plus	FRAG	AT2G31960.2	A.thaliana	1	1
Chr1	13298150	13298290	0.3	30.01	Intergenic	63	plus	FRAG	AT3G31400.1	A.thaliana	1	1
Chr1	13329640	13329843	0.136872	108.51	Intergenic	147	plus	FRAG	AT5G59290.2	A.thaliana	0	0
Chr1	13350528	13350947	0.257261	265	Intergenic	372	plus	FRAG	AT4G13030.1	A.thaliana	0	0
Chr1	13403322	13404108	0.356815	187.38	Intergenic	733	plus	SE	AT3G27860.1	A.thaliana	2	7
Chr1	13405680	13405790	0.0251866	34.57	Intergenic	81	plus	FRAG	AT1G63640.1	A.thaliana	0	0
Chr1	13432303	13432401	0.030581	15.49	Intergenic	90	plus	FRAG	AT1G75820.1	A.thaliana	0	0
Chr1	13432318	13432832	0.224287	251.45	Intergenic	527	plus	SE	AT5G39030.1	A.thaliana	0	2
Chr1	13436981	13437079	0.097561	22.03	Intergenic	48	plus	SE	AT2G35280.1	A.thaliana	0	0
Chr1	13448870	13449097	0.574803	62.67	Intergenic	177	plus	SE	AT1G59835.1	A.thaliana	0	0
Chr1	13477894	13478185	0.080163	88.47	Intergenic	177	plus	AMB	AT5G38840.1	A.thaliana	1	1
Chr1	13494423	13494571	0.0459941	30.6	Intergenic	93	plus	FRAG	AT3G43148.1	A.thaliana	0	0
Chr1	13624621	13625130	0.407595	246.91	Intergenic	483	plus	SE	AT2G13450.1	A.thaliana	3	3
Chr1	13632842	13633235	0.56621	119.88	Intergenic	370	plus	SE	AT2G16676.1	A.thaliana	1	2
Chr1	13633216	13633407	0.250794	70.21	Intergenic	235	plus	SE	AT4G02000.1	A.thaliana	0	0
Chr1	13636239	13636337	0.0246533	13.81	Intergenic	48	plus	FRAG	AT5G27540.1	A.thaliana	0	0
Chr1	13655858	13656303	0.758621	195.59	Intergenic	395	plus	SE	AT2G33175.1	A.thaliana	3	4
Chr1	13689522	13690216	0.521898	174.04	Intergenic	528	plus	AMB	AT3G42140.1	A.thaliana	2	3
Chr1	13693906	13694079	0.155303	46.88	Intergenic	123	plus	SE	AT5G65005.1	A.thaliana	0	0
Chr1	13835813	13836007	0.102871	71.56	Intergenic	129	plus	FRAG	AT1G17050.1	A.thaliana	0	0
Chr1	13868303	13868575	0.656716	80.51	Intron_cds	318	plus	FRAG	AT2G10975.1	A.thaliana	1	1
Chr1	13872082	13872362	0.988764	104.29	Intergenic	353	plus	DUP	AT5G28070.1	A.thaliana	0	0
Chr1	13880526	13881539	0.628514	358.92	Intergenic	1002	plus	DUP	AT3G27980.1	A.thaliana	1	5
Chr1	13920335	13920469	0.0795455	47.06	Intergenic	132	plus	FRAG	AT3G30230.1	A.thaliana	0	0
Chr1	13982884	13983311	0.196998	83.91	Intergenic	428	plus	DUP	AT2G05642.1	A.thaliana	1	1
Chr1	14015120	14015152	0.0806452	2.55	Intron_cds	63	plus	FRAG	AT1G43680.1	A.thaliana	0	0
Chr1	14019714	14019863	975	50.33	Intergenic	114	plus	SE	AT3G42728.1	A.thaliana	0	0
Chr1	14020885	14020983	0.0592417	12.01	Intergenic	75	plus	FRAG	AT3G29750.1	A.thaliana	0	0
Chr1	14025798	14025869	0.147059	23.35	Intron_cds	60	plus	FRAG	AT1G36980.1	A.thaliana	0	0
Chr1	14050455	14050595	0.127717	26.2	Intergenic	141	plus	SE	AT5G18636.1	A.thaliana	0	0
Chr1	14050592	14050738	0.218978	26.79	Intergenic	173	plus	FRAG	AT3G42140.1	A.thaliana	1	1
Chr1	15633061	15634211	0.493188	184	Intergenic	536	plus	FRAG	AT4G19240.1	A.thaliana	4	5
Chr1	15702045	15702214	0.0651341	33.3	Intergenic	51	plus	FRAG	AT3G43490.1	A.thaliana	1	2
Chr1	15716410	15716579	0.0651341	37.3	Intergenic	51	plus	FRAG	AT3G43490.1	A.thaliana	0	1
Chr1	15757651	15757820	0.0651341	37.3	Intergenic	51	plus	FRAG	AT3G43490.1	A.thaliana	0	1
Chr1	15759461	15759550	0.0651341	37.3	Intergenic	51	plus	FRAG	AT3G43490.1	A.thaliana	0	0
Chr1	15815407	15815541	0.0805861	33.27	Intergenic	66	plus	FRAG	AT1G34315.1	A.thaliana	0	0
Chr1	15885210	15885386	0.101796	21.08	Intergenic	51	plus	FRAG	AT3G42155.1	A.thaliana	1	1
Chr1	16012419	16012583	0.316092	102.89	Intergenic	165	plus	FRAG	AT1G40083.1	A.thaliana	1	1
Chr1	16020716	16020868	0.169643	35.2	Intergenic	57	plus	FRAG	AT4G05553.1	A.thaliana	0	0
Chr1	16037609	16038265	0.26087	255.77	Intergenic	609	plus	DUP	AT2G02955.1	A.thaliana	2	3
Chr1	16154483	16154590	0.138662	34.56	Intergenic	200	plus	FRAG	AT1G28020.1	A.thaliana	0	0
Chr1	16166290	16166448	0.0805861	30.78	Intergenic	66	plus	FRAG	AT1G34315.1	A.thaliana	0	0
Chr1	16269161	16269335	0.0741935	89.94	UTR	141	plus	FRAG	AT1G50190.1	A.thaliana	0	0
Chr1	16317975	16318204	0.14977	54.46	Intergenic	200	plus	FRAG	AT5G31412.1	A.thaliana	0	1
Chr1	16359316	16359613	0.0456621	32.53	Intron_cds	60	plus	AMB	AT4G00540.1	A.thaliana	2	2
Chr1	16365762	16366027	0.232044	37.54	Intergenic	126	plus	SE	AT1G65720.1	A.thaliana	1	2
Chr1	16388195	16388734	0.230303	131.28	Intergenic	474	plus	SE	AT1G67020.1	A.thaliana	1	3
Chr1	16420094	16420290	0.4	45.94	Intergenic	90	plus	FRAG	AT3G44440.1	A.thaliana	0	0
Chr1	16420852	16420938	0.20339	38.43	Intergenic	72	plus	FRAG	AT3G46380.1	A.thaliana	0	0
Chr1	16466150	16466305	0.0433437	15.21	Intergenic	42	plus	FRAG	AT1G07745.1	A.thaliana	3	3
Chr1	16472455	16472556	0.307692	31.51	Intron_cds	164	plus	FRAG	AT1G36960.1	A.thaliana	0	0
Chr1	16506514	16507507	0.663573	328.28	Intergenic	949	plus	DUP	AT5G56440.1	A.thaliana	1	2
Chr1	16508360	16508482	0.0556845	34.6	Intergenic	72	plus	FRAG	AT5G56440.1	A.thaliana	0	0
Chr1	16537651	16537794	0.131944	82.7	Intergenic	240	plus	FRAG	AT1G43770.2	A.thaliana	0	0
Chr1	16546234	16546401	0.4375	50.51	Intergenic	84	plus	FRAG	AT4G08876.1	A.thaliana	1	1
Chr1	16568925	16569837	0.621212	368.15	Intergenic	871	plus	FRAG	AT1G53790.2	A.thaliana	0	2
Chr1	16575284	16575454	0.142857	36.27	Intergenic	203	plus	FRAG	AT1G53790.2	A.thaliana	1	1
Chr1	16669927	16670070	0.714286	75.69	Intergenic	120	plus	SE	AT1G34419.1	A.thaliana	0	0
Chr1	16674657	16674901	0.509804	20.31	Intergenic	72	plus	SE	AT1G35242.1	A.thaliana	1	2
Chr1	16759073	16759387	0.0442733	34.56	Intergenic	141	plus	FRAG	AT5G41540.1	A.thaliana	1	3
Chr1	16759943	16760264	0.0376682	19.1	Intergenic	134	plus	FRAG	AT5G41740.2	A.thaliana	2	4
Chr1	16879980	16880151	0.0557377	10.47	Intergenic	51	plus	FRAG	AT1G27000.1	A.thaliana	1	1
Chr1	16880336	16880431	0.0819672	35.1	Intergenic	75	plus	FRAG	AT1G27000.1	A.thaliana	0	0
Chr1	16882947	16883126	0.0885246	33.34	Intergenic	81	plus	FRAG	AT1G27000.1	A.thaliana	0	0
Chr1	16883506	16883643	0.129167	35.72	Intergenic	93	plus	FRAG	AT1G55300.2	A.thaliana	0	0
Chr1	16925261	16925416	0.547619	36.22	Intergenic	69	plus	SE	AT2G11522.1	A.thaliana	2	2
Chr1	16994201	16994361	0.0213849	28.37	Intron_cds	63	plus	FRAG	AT4G30190.2	A.thaliana	2	2
Chr1	16994554	16994804	0.0346232	29.26	Intron_cds	101	plus	FRAG	AT4G30190.2	A.thaliana	1	2
Chr1	17012571	17012843	0.2	113.57	Intergenic	243	plus	SE	AT2G13450.1	A.thaliana	0	0
Chr1	17074727	17074816	0.0300136	26.54	Intergenic	66	plus	FRAG	AT1G45130.1	A.thaliana	0	0
Chr1	17111813	17112097	0.130662	42.3	Intergenic	228	plus	FRAG	AT1G48660.1	A.thaliana	2	4
Chr1	17203634	17203927	0.0462555	26.01	Intergenic	54	plus	FRAG	AT1G66290.1	A.thaliana	0	0
Chr1	17206320	17207655	0.837472	291.36	Intergenic	1282	plus	DUP	AT1G66310.1	A.thaliana	0	1
Chr1	17233556	17233711	0.226087	56.77	Intergenic	164	plus	SE	AT1G67035.2	A.thaliana	0	0
Chr1	17233714	17233770	0.226087	50.15	Intergenic	155	plus	SE	AT1G67035.2	A.thaliana	0	0
Chr1	17233923	17234015	0.0935252	53.84	Intergenic	134	plus	FRAG	AT1G32270.1	A.thaliana	0	0
Chr1	17342454	17342632	0.96875	47.01	Intergenic	93	plus	SE	AT3G43722.1	A.thaliana	0	1
Chr1	17349202	17349423	0.538462	60.33	Intergenic	168	plus	FRAG	AT1G47317.1	A.thaliana	0	0
Chr1	17370945	17371022	0.0412371	10.12	Intergenic	48	plus	SE	AT1G47800.1	A.thaliana	0	0
Chr1	17371031	17371320	0.118557	45.87	Intergenic	138	plus	SE	AT1G47800.1	A.thaliana	2	3
Chr1	17397592	17398191	0.472678	166.79	Intergenic	513	plus	FRAG	AT2G02650.1	A.thaliana	1	1
Chr1	17401200	17402303	0.927273	554.37	Intergenic	1098	plus	SE	AT3G12000.1	A.thaliana	1	8
Chr1	17403882	17404297	0.309091	251.31	Intergenic	404	plus	SE	AT3G12000.1	A.thaliana	0	1
Chr1	17409573	17409983	0.141509	127.85	Intergenic	354	plus	FRAG	AT1G65800.1	A.thaliana	0	1
Chr1	17413307	17413849	0.463636	312.53	Intergenic	599	plus	SE	AT3G12000.1	A.thaliana	2	4
Chr1	17496297	17496428	0.034142	60.54	Intergenic	114	plus	FRAG	AT5G63960.2	A.thaliana	0	0
Chr1	17515729	17516022	0.407609	108.87	Intergenic	249	plus	FRAG	AT1G32720.1	A.thaliana	0	0
Chr1	17532764	17533000	0.983607	123.54	Intergenic	180	plus	SE	AT5G35069.1	A.thaliana	0	0
Chr1	17541320	17541505	0.709302	60.93	Intergenic	183	plus	SE	AT2G13272.1	A.thaliana	1	1
Chr1	17544680	17544814	0.534884	50.83	Intergenic	138	plus	SE	AT2G13272.1	A.thaliana	0	0
Chr1	17547925	17548059	0.534884	51.83	Intergenic	138	plus	SE	AT2G13272.1	A.thaliana	0	0
Chr1	17554362	17554615	0.176923	41.03	Intergenic	144	plus	FRAG	AT2G42260.1	A.thaliana	1	2
Chr1	17578916	17579074	0.126888	50.51	Intergenic	126	plus	FRAG	AT3G23685.1	A.thaliana	0	0
Chr1	17582043	17582352	0.764706	57.71	Intergenic	117	plus	AMB	AT3G46616.1	A.thaliana	1	1
Chr1	17586946	17587099	0.0335968	24.27	Intergenic	51	plus	FRAG	AT3G44770.1	A.thaliana	0	0
Chr1	17589361	17589714	0.168317	60.5	Intergenic	153	plus	SE	AT1G32420.1	A.thaliana	2	2
Chr1	17593996	17594227	0.374332	107.14	Intergenic	202	plus	FRAG	AT1G47786.1	A.thaliana	0	1
Chr1	17639902	17640408	0.0598039	99.07	Intergenic	183	plus	SE	AT1G47890.1	A.thaliana	1	4
Chr1	17640875	17642909	0.0666667	101.14	Intron_cds	186	plus	SE	AT1G47890.1	A.thaliana	30	34
Chr1	17663119	17663932	0.352778	418.18	Intergenic	811	plus	AMB	AT5G26710.1	A.thaliana	1	2
Chr1	17664281	17664388	0.0671463	34.63	Intergenic	90	plus	FRAG	AT5G26670.1	A.thaliana	0	0
Chr1	17670625	17670909	0.206593	100.81	Intergenic	259	plus	FRAG	AT1G48580.1	A.thaliana	1	2
Chr1	17671399	17671581	0.184615	45.17	Intergenic	246	plus	FRAG	AT1G48580.1	A.thaliana	1	1
Chr1	17821394	17821507	0.054755	49.59	Intergenic	114	plus	SE	AT3G08870.1	A.thaliana	0	0
Chr1	17865825	17866442	0.274102	135.16	Intergenic	434	plus	FRAG	AT1G47350.1	A.thaliana	6	8
Chr1	17979660	17980800	0.908235	373.31	Intergenic	1141	plus	SE	AT2G38590.1	A.thaliana	0	1
Chr1	18009916	18010041	0.213592	62.34	UTR	132	plus	SE	ATMG00270.1	A.thaliana	0	0
Chr1	18153979	18154266	0.25	89.79	Intergenic	299	plus	FRAG	AT1G67130.1	A.thaliana	0	0
Chr1	18154269	18154466	0.215159	44.44	Intergenic	296	plus	SE	AT3G57580.1	A.thaliana	0	0
Chr1	18218508	18218684	0.980769	78.37	Intergenic	153	plus	SE	AT3G06895.1	A.thaliana	0	0
Chr1	18389212	18389307	0.117438	67.43	Intron_cds	99	plus	FRAG	AT4G07670.1	A.thaliana	0	0
Chr1	18448347	18448481	0.146552	57.82	Intergenic	102	plus	FRAG	AT3G02290.1	A.thaliana	1	1
Chr1	18448709	18448831	0.117647	28.03	Intergenic	60	plus	FRAG	AT5G14320.1	A.thaliana	1	1
Chr1	18484634	18484866	0.0561798	74.99	Intergenic	164	plus	FRAG	AT5G22800.1	A.thaliana	1	2
Chr1	18566586	18569449	0.991758	1767.11	Intergenic	2795	plus	FRAG	AT1G09620.1	A.thaliana	1	4
Chr1	18601251	18601648	0.124709	178.17	Intergenic	398	plus	DUP	AT1G50180.1	A.thaliana	0	0
Chr1	18602084	18602388	0.0920746	70.78	Intergenic	236	plus	FRAG	AT1G50180.1	A.thaliana	2	6
Chr1	18721892	18722851	0.596154	666.69	Intergenic	930	plus	FRAG	AT1G50560.1	A.thaliana	1	1
Chr1	18723396	18723741	0.244713	66.53	Intergenic	307	plus	DUP	AT1G50510.1	A.thaliana	1	1
Chr1	18925065	18925214	0.0589354	64	Intergenic	93	plus	FRAG	AT1G51040.1	A.thaliana	0	0
Chr1	18996246	18996344	0.201087	28.67	Intergenic	111	plus	FRAG	AT5G33330.1	A.thaliana	0	0
Chr1	19069368	19069544	0.126667	71.65	UTR	174	plus	FRAG	AT2G25980.1	A.thaliana	0	0
Chr1	19073636	19073797	0.0530452	32.6	Intergenic	81	plus	SE	ATCG00680.1	A.thaliana	2	2
Chr1	19110849	19110896	0.0194553	4.34	Intron_cds	30	plus	FRAG	AT1G51520.2	A.thaliana	0	0
Chr1	19197409	19197641	0.197183	45	Intergenic	209	plus	FRAG	AT5G03000.1	A.thaliana	0	1
Chr1	19290865	19291017	0.0361882	50.66	Intergenic	90	plus	FRAG	AT4G15320.1	A.thaliana	1	1
Chr1	19398629	19398754	0.137097	13.92	Intergenic	51	plus	FRAG	AT1G43665.1	A.thaliana	0	0
Chr1	19453044	19453289	0.0711825	91.52	Intergenic	177	plus	FRAG	AT5G35910.1	A.thaliana	0	0
Chr1	19497344	19497487	0.0907029	66.72	Intergenic	120	plus	FRAG	AT1G35620.1	A.thaliana	0	0
Chr1	19723000	19723071	0.144796	80.93	Intron_cds	266	plus	FRAG	AT2G18130.1	A.thaliana	0	0
Chr1	19724222	19724637	0.578475	246.39	Intergenic	394	plus	FRAG	AT2G18120.1	A.thaliana	0	1
Chr1	20032706	20032837	0.212766	18.16	Intergenic	30	plus	FRAG	AT1G11785.1	A.thaliana	0	0
Chr1	20113113	20113415	0.25	99.37	UTR	267	plus	DUP	AT1G53890.3	A.thaliana	0	0
Chr1	20145387	20145524	0.277333	34.07	Intron_cds	320	plus	FRAG	AT5G40990.1	A.thaliana	2	2
Chr1	20148945	20149082	0.0938215	28.88	Intergenic	123	plus	FRAG	AT1G53940.1	A.thaliana	1	1
Chr1	20187505	20187920	0.191441	58.42	Intergenic	264	plus	FRAG	AT2G42720.1	A.thaliana	2	3
Chr1	20199630	20199846	0.111628	81.41	UTR	217	plus	SE	AT1G54115.1	A.thaliana	0	1
Chr1	20206698	20206861	0.234848	40.84	Intergenic	93	plus	FRAG	AT5G51090.1	A.thaliana	1	2
Chr1	20230030	20230572	0.275618	156.96	UTR	544	plus	AMB	AT3G13990.1	A.thaliana	0	3
Chr1	20256945	20257100	0.166113	40.16	UTR	141	plus	FRAG	AT1G49950.1	A.thaliana	0	1
Chr1	20390788	20390820	0.189781	44.91	UTR	78	plus	FRAG	AT1G54630.1	A.thaliana	0	0
Chr1	20392508	20392543	0.0177515	7.43	Intron_cds	36	plus	FRAG	AT5G22720.2	A.thaliana	0	0
Chr1	20392543	20393127	0.477752	156.38	Intron_cds	620	plus	FRAG	AT5G53635.1	A.thaliana	2	2
Chr1	20435826	20435867	0.142132	47.41	UTR	84	plus	FRAG	AT5G30495.2	A.thaliana	1	1
Chr1	20436538	20436630	0.151899	45.84	Intergenic	93	plus	FRAG	AT5G30490.1	A.thaliana	0	0
Chr1	20443410	20443514	0.122378	67.64	Intron_cds	105	plus	FRAG	AT1G54780.1	A.thaliana	0	0
Chr1	20504037	20504177	0.153584	26.48	Intergenic	129	plus	FRAG	AT4G28920.1	A.thaliana	0	0
Chr1	20510478	20510728	0.0968097	35.69	Intergenic	242	plus	FRAG	AT5G49290.1	A.thaliana	0	1
Chr1	20549305	20549532	0.481013	145.01	Intergenic	228	plus	SE	AT2G47110.2	A.thaliana	1	1
Chr1	20601480	20601716	0.346154	60.7	Intergenic	322	plus	FRAG	AT1G55240.1	A.thaliana	2	3
Chr1	20679258	20679470	0.183099	142.73	Intergenic	195	plus	FRAG	AT1G55370.2	A.thaliana	0	0
Chr1	20777692	20778175	0.804348	142.84	Intergenic	331	plus	SE	AT1G26762.1	A.thaliana	1	3
Chr1	20915241	20916267	0.282477	213.77	Intergenic	829	plus	DUP	AT2G02770.1	A.thaliana	2	4
Chr1	20931169	20931324	0.122222	22.1	Intergenic	156	plus	FRAG	AT3G13040.2	A.thaliana	1	1
Chr1	20943663	20943935	0.154989	125.73	Intergenic	222	plus	SE	AT4G33600.1	A.thaliana	1	1
Chr1	20943929	20944033	0.0749465	58.16	Intergenic	105	plus	SE	AT4G33590.1	A.thaliana	0	0
Chr1	21034614	21034763	0.0632603	45.94	Intergenic	78	plus	FRAG	AT3G05770.1	A.thaliana	0	0
Chr1	21108562	21109238	0.593897	228.19	Intergenic	767	plus	AMB	AT1G56340.1	A.thaliana	0	1
Chr1	21109442	21110067	0.173709	102.54	Intergenic	530	plus	DUP	AT1G56340.1	A.thaliana	2	2
Chr1	21147181	21147315	0.054409	39.48	Intron_cds	87	plus	FRAG	AT1G56460.2	A.thaliana	0	0
Chr1	21149885	21150152	0.088423	149.26	Intergenic	292	plus	FRAG	AT1G56540.1	A.thaliana	0	1
Chr1	21215833	21216441	0.279851	147.28	Intergenic	452	plus	FRAG	AT1G56610.1	A.thaliana	8	11
Chr1	21319001	21319565	0.455331	318.57	Intergenic	475	plus	FRAG	AT1G57580.1	A.thaliana	0	1
Chr1	21326688	21326873	0.198142	114.33	Intergenic	192	plus	FRAG	AT1G03360.1	A.thaliana	0	0
Chr1	21369199	21369360	0.0521327	34.85	Intergenic	132	plus	FRAG	AT4G21880.1	A.thaliana	0	0
Chr1	21382282	21382452	0.0890805	81.38	Intergenic	185	plus	FRAG	AT4G18465.1	A.thaliana	0	1
Chr1	21382817	21382981	0.160377	14.69	Intergenic	51	plus	FRAG	AT3G18235.1	A.thaliana	2	2
Chr1	21382979	21383278	0.252485	51.36	Intergenic	300	plus	SE	AT5G52320.1	A.thaliana	1	1
Chr1	21425893	21426154	0.0433905	58.85	Intron_cds	265	plus	FRAG	AT3G25510.1	A.thaliana	2	3
Chr1	21427865	21427981	0.0824176	30.68	Intergenic	90	plus	FRAG	AT1G47370.1	A.thaliana	0	0
Chr1	21531576	21531823	0.0625	40.67	Intergenic	96	plus	FRAG	AT5G38540.1	A.thaliana	1	2
Chr1	21544853	21545176	0.115534	168.57	Intron_cds	363	plus	FRAG	AT1G58190.2	A.thaliana	0	0
Chr1	21581324	21581641	0.238562	67.88	Intergenic	216	plus	FRAG	AT5G26270.1	A.thaliana	1	1
Chr1	21608635	21608853	0.124294	73.54	Intergenic	187	plus	FRAG	AT1G58260.1	A.thaliana	0	2
Chr1	21619942	21620046	0.0507463	41.28	Intergenic	99	plus	FRAG	AT1G60500.1	A.thaliana	0	0
Chr1	21745912	21746037	0.0308008	16.46	Intergenic	45	plus	FRAG	AT1G59312.1	A.thaliana	0	0
Chr1	21761087	21761131	0.047619	63.97	Intron_cds	243	plus	FRAG	AT1G58848.2	A.thaliana	0	0
Chr1	21765035	21765393	0.461538	125.85	UTR	359	plus	SE	AT3G42786.1	A.thaliana	0	1
Chr1	21785834	21786115	0.145791	130.24	Intergenic	216	plus	FRAG	AT1G59312.1	A.thaliana	1	1
Chr1	21796687	21796935	0.311538	99.64	UTR	246	plus	SE	AT3G42786.1	A.thaliana	0	0
Chr1	21819803	21819982	0.271277	39.07	UTR	144	plus	FRAG	AT4G16095.1	A.thaliana	0	0
Chr1	21820047	21820328	0.190955	83.09	UTR	228	plus	SE	AT3G09130.1	A.thaliana	0	0
Chr1	21832945	21833193	0.311538	99.64	Intergenic	246	plus	SE	AT3G42786.1	A.thaliana	0	0
Chr1	21906537	21906692	0.0498688	26.24	Intergenic	57	plus	FRAG	AT4G18710.1	A.thaliana	1	1
Chr1	21933369	21933578	0.112245	52.26	Intron_cds	132	plus	SE	AT3G16740.1	A.thaliana	1	1
Chr1	21934255	21934302	0.0151515	1.87	Intergenic	18	plus	SE	AT3G13680.1	A.thaliana	0	0
Chr1	21947283	21947557	0.248571	108.15	Intergenic	278	plus	FRAG	AT1G10350.1	A.thaliana	0	1
Chr1	21998819	21998956	0.272727	13.46	Intergenic	87	plus	FRAG	AT5G36900.1	A.thaliana	1	1
Chr1	22084494	22085727	0.285012	83.72	Intergenic	343	plus	DUP	AT1G60410.1	A.thaliana	1	3
Chr1	22150913	22151990	0.897129	324.51	Intergenic	1075	plus	SE	AT4G21240.1	A.thaliana	2	4
Chr1	22151993	22152112	0.177033	25.19	Intergenic	221	plus	SE	AT4G21240.1	A.thaliana	0	0
Chr1	22156794	22156826	0.106299	59.96	Intron_cds	231	plus	FRAG	AT4G22100.1	A.thaliana	0	0
Chr1	22164240	22164794	0.221298	180.15	Intergenic	476	plus	DUP	AT1G60130.1	A.thaliana	0	3
Chr1	22294758	22297193	0.998507	1204.85	Intergenic	2463	plus	DUP	AT1G60500.1	A.thaliana	1	4
Chr1	22297902	22298786	0.741722	253.37	Intergenic	897	plus	DUP	AT1G60530.1	A.thaliana	0	2
Chr1	22396624	22396898	0.987805	83.67	Intergenic	245	plus	SE	AT1G60625.1	A.thaliana	0	2
Chr1	22429349	22429447	0.14245	58.2	Intergenic	144	plus	SE	AT1G74090.1	A.thaliana	0	0
Chr1	22556307	22556567	0.0431965	23.52	Intergenic	120	plus	SE	AT1G61310.1	A.thaliana	3	3
Chr1	22561122	22562077	0.100207	135.19	Intergenic	237	plus	DUP	AT1G61190.1	A.thaliana	3	5
Chr1	22577349	22577577	0.121464	53.27	Intergenic	226	plus	FRAG	AT1G60130.1	A.thaliana	0	1
Chr1	22578034	22578162	0.0822222	44.76	Intergenic	111	plus	FRAG	AT2G25980.1	A.thaliana	0	0
Chr1	22668707	22668760	125	38.31	Intergenic	63	plus	FRAG	AT1G61415.1	A.thaliana	3	3
Chr1	22668781	22668882	125	38.31	Intergenic	63	plus	FRAG	AT1G61415.1	A.thaliana	0	0
Chr1	22704118	22704402	0.235925	91.68	UTR	276	plus	SE	AT5G48990.1	A.thaliana	0	0
Chr1	22739274	22739393	0.156863	40.29	UTR	120	plus	FRAG	AT1G11380.1	A.thaliana	0	0
Chr1	22914893	22915409	0.356984	102.37	Intergenic	436	plus	SE	AT3G46950.1	A.thaliana	2	4
Chr1	22972630	22972785	0.193548	55.81	Intron_cds	108	plus	SE	AT1G64010.1	A.thaliana	0	0
Chr1	23056583	23056648	0.245033	52.78	Intergenic	111	plus	FRAG	AT3G42570.1	A.thaliana	0	0
Chr1	23155706	23156539	0.209607	95.4	UTR	384	plus	DUP	AT1G62540.1	A.thaliana	1	5
Chr1	23158252	23158587	0.0474576	29.35	Intergenic	84	plus	FRAG	AT3G15340.1	A.thaliana	2	3
Chr1	23175634	23175812	0.12	52.42	Intron_cds	231	plus	FRAG	AT1G63340.1	A.thaliana	1	1
Chr1	23189696	23190035	0.132203	124.65	Intergenic	337	plus	SE	AT1G63360.1	A.thaliana	0	0
Chr1	23195359	23195751	0.390511	83.15	Intergenic	360	plus	AMB	AT2G27570.1	A.thaliana	0	0
Chr1	23297415	23297785	0.169572	211.21	UTR	321	plus	SE	AT1G62670.1	A.thaliana	0	0
Chr1	23303165	23303287	0.0492197	22.91	Intergenic	123	plus	SE	AT5G08310.1	A.thaliana	0	0
Chr1	23303293	23303406	0.138095	75.39	Intergenic	249	plus	SE	AT1G63150.1	A.thaliana	0	0
Chr1	23305846	23305902	0.0243309	8.97	Intron_cds	60	plus	FRAG	AT4G04790.1	A.thaliana	0	0
Chr1	23371441	23372127	0.994819	247.31	Intergenic	534	plus	SE	AT1G12630.1	A.thaliana	0	0
Chr1	23408599	23408709	0.0647182	55.86	Intergenic	93	plus	FRAG	AT1G12740.2	A.thaliana	0	0
Chr1	23415301	23415399	0.109948	33.21	Intergenic	141	plus	FRAG	AT1G77530.1	A.thaliana	0	0
Chr1	23450837	23450992	0.132969	45.24	UTR	218	plus	SE	AT1G62680.1	A.thaliana	1	1
Chr1	23450983	23451039	0.045082	8.54	UTR	66	plus	SE	AT5G61370.1	A.thaliana	0	0
Chr1	23454136	23454950	0.292273	125.03	Intergenic	782	plus	SE	AT4G10780.1	A.thaliana	5	8
Chr1	23471707	23471832	0.196078	58.47	Intergenic	223	plus	FRAG	AT2G14540.1	A.thaliana	0	0
Chr1	23487336	23487481	0.142105	27.3	Intergenic	81	plus	FRAG	AT1G63320.1	A.thaliana	0	1
Chr1	23494506	23494637	0.0953437	19.26	Intergenic	132	plus	FRAG	AT1G63370.1	A.thaliana	1	1
Chr1	23505608	23505643	0.109541	46.95	Intron_cds	78	plus	FRAG	AT1G62610.4	A.thaliana	0	0
Chr1	23531434	23532085	0.497487	123.67	UTR	601	plus	SE	AT1G26510.1	A.thaliana	1	2
Chr1	23586837	23587269	0.126394	119.22	UTR	301	plus	DUP	AT1G64100.2	A.thaliana	0	2
Chr1	23655851	23657278	0.945631	667.6	Intergenic	1497	plus	RET	AT2G31760.1	A.thaliana	1	1
Chr1	23749490	23749795	0.319209	62.54	Intergenic	341	plus	FRAG	AT1G48060.1	A.thaliana	0	0
Chr1	23749801	23749851	0.145408	18.72	Intergenic	173	plus	SE	AT1G47730.1	A.thaliana	0	0
Chr1	23868583	23868765	0.156134	85.98	Intergenic	255	plus	FRAG	AT5G41780.1	A.thaliana	0	0
Chr1	23963320	23963559	0.154303	75.25	Intergenic	156	plus	FRAG	AT2G37450.2	A.thaliana	0	0
Chr1	23965292	23966131	0.118017	191.49	Intergenic	777	plus	FRAG	AT5G40820.1	A.thaliana	3	12
Chr1	23973730	23974178	0.30226	96.87	UTR	304	plus	RET	AT2G47420.1	A.thaliana	0	5
Chr1	23989103	23989270	0.987805	64.16	Intergenic	231	plus	SE	AT4G10810.1	A.thaliana	0	0
Chr1	24017601	24017639	275	30.79	Intron_cds	66	plus	FRAG	AT5G24352.1	A.thaliana	0	0
Chr1	24208202	24208345	0.596154	36.93	Intergenic	186	plus	FRAG	AT1G54217.2	A.thaliana	0	0
Chr1	24298962	24299243	0.983333	149.49	Intergenic	177	plus	SE	AT4G34881.1	A.thaliana	0	0
Chr1	24299884	24300066	0.172662	46.93	Intergenic	204	plus	FRAG	AT1G12870.1	A.thaliana	0	0
Chr1	24328319	24328483	0.168831	92.95	Intergenic	156	plus	FRAG	AT5G15030.2	A.thaliana	0	0
Chr1	24384420	24385091	0.333333	101.59	Intergenic	366	plus	FRAG	AT2G02650.1	A.thaliana	4	4
Chr1	24543897	24544127	0.336493	69.46	Intergenic	213	plus	SE	AT4G21050.1	A.thaliana	2	2
Chr1	24721325	24721522	0.100656	67.26	Intergenic	150	plus	FRAG	AT1G66300.1	A.thaliana	0	0
Chr1	24726317	24726475	0.121849	72.3	Intergenic	138	plus	FRAG	AT1G78720.1	A.thaliana	0	0
Chr1	24763010	24763152	0.3	48.78	Intergenic	128	plus	FRAG	AT1G66380.1	A.thaliana	0	1
Chr1	24763239	24763577	0.253012	79.27	Intergenic	189	plus	FRAG	AT1G56650.1	A.thaliana	0	0
Chr1	24823260	24823355	0.257143	56.68	Intergenic	102	plus	SE	AT1G09245.1	A.thaliana	0	0
Chr1	24851636	24851851	0.301653	62.22	Intergenic	183	plus	FRAG	AT1G66600.1	A.thaliana	0	0
Chr1	24858651	24858692	0.0678337	51.7	Intron_cds	93	plus	FRAG	AT1G66300.1	A.thaliana	0	0
Chr1	24905778	24905993	0.115942	55.51	Intergenic	178	plus	FRAG	AT1G66760.2	A.thaliana	0	1
Chr1	25057697	25057954	0.265487	35.52	Intergenic	90	plus	FRAG	AT3G45820.1	A.thaliana	0	2
Chr1	25119407	25119508	0.195652	4.58	Intergenic	27	plus	FRAG	AT1G67148.1	A.thaliana	0	0
Chr1	25140289	25140558	0.259155	50.98	Intergenic	285	plus	FRAG	AT5G45070.1	A.thaliana	2	2
Chr1	25268599	25268712	0.169576	26.31	Intron_cds	211	plus	SE	AT5G41510.1	A.thaliana	0	0
Chr1	25268705	25268833	0.0582822	15.84	Intron_cds	57	plus	FRAG	AT3G25090.1	A.thaliana	0	0
Chr1	25355071	25356100	0.859296	232.62	Intergenic	1015	plus	SE	AT5G25290.1	A.thaliana	0	1
Chr1	25356682	25356818	0.0566667	21.13	Intergenic	54	plus	FRAG	AT1G67460.1	A.thaliana	0	1
Chr1	25414815	25414847	0.0608856	49.27	Intron_cds	99	plus	FRAG	AT1G67270.1	A.thaliana	1	1
Chr1	25453006	25453167	0.232143	42.01	Intergenic	195	plus	FRAG	AT3G62210.1	A.thaliana	0	0
Chr1	25459477	25459515	0.0324519	39.17	Intron_cds	81	plus	FRAG	AT5G49470.2	A.thaliana	0	0
Chr1	25635593	25635764	0.0367534	36.28	Intergenic	72	plus	FRAG	AT5G35570.1	A.thaliana	0	0
Chr1	25653552	25653680	0.242647	48.29	Intergenic	99	plus	FRAG	AT5G38750.1	A.thaliana	1	1
Chr1	25883211	25883345	392	51.52	Intergenic	147	plus	SE	AT5G41440.1	A.thaliana	0	0
Chr1	25920716	25920868	0.28125	27.97	Intergenic	54	plus	FRAG	AT1G68935.1	A.thaliana	0	0
Chr1	25927642	25927993	0.0989899	63.66	Intergenic	150	plus	DUP	AT2G24280.1	A.thaliana	0	0
Chr1	25975491	25975640	0.215962	60.38	Intergenic	138	plus	FRAG	AT5G41350.1	A.thaliana	0	0
Chr1	26148419	26148733	0.299685	135.23	UTR	252	plus	FRAG	AT1G74220.1	A.thaliana	1	1
Chr1	26235728	26235799	0.0495495	8.75	UTR	27	plus	FRAG	AT1G66580.1	A.thaliana	0	0
Chr1	26864395	26864439	0.0526316	58.72	Intron_cds	114	plus	FRAG	AT1G71300.1	A.thaliana	0	0
Chr1	26904231	26904559	0.0990566	91.19	Intergenic	259	plus	SE	AT1G71400.1	A.thaliana	0	1
Chr1	27139469	27140527	0.554731	424.38	Intergenic	1044	plus	DUP	AT1G72130.1	A.thaliana	1	2
Chr1	27228392	27228604	0.760417	79.11	UTR	228	plus	FRAG	AT1G17285.1	A.thaliana	0	0
Chr1	27305803	27305987	0.0850722	54.93	Intergenic	167	plus	FRAG	AT3G02450.1	A.thaliana	0	1
Chr1	27343172	27343293	0.110482	31.04	Intergenic	122	plus	FRAG	AT2G45940.1	A.thaliana	0	1
Chr1	27433975	27434175	0.173228	60.58	Intergenic	198	plus	FRAG	AT1G17615.1	A.thaliana	0	0
Chr1	27436148	27436189	0.135593	48.16	Intron_cds	72	plus	FRAG	AT1G72930.1	A.thaliana	0	0
Chr1	27440480	27440618	0.0752688	38.46	Intergenic	84	plus	FRAG	AT1G72940.1	A.thaliana	0	1
Chr1	27440800	27441252	0.356955	272.72	Intergenic	402	plus	FRAG	AT1G72910.1	A.thaliana	0	1
Chr1	27561418	27561462	0.143836	33.14	Intron_cds	63	plus	SE	AT5G36190.1	A.thaliana	1	1
Chr1	27986375	27986536	0.117949	39.8	Intergenic	129	plus	FRAG	AT1G18750.1	A.thaliana	0	0
Chr1	28056441	28056623	0.205128	41.71	Intergenic	129	plus	FRAG	AT3G55770.7	A.thaliana	0	0
Chr1	28249570	28250016	0.30031	88.37	Intergenic	383	plus	AMB	AT1G75300.1	A.thaliana	2	3
Chr1	28294822	28294989	0.990741	189.18	Intergenic	303	plus	SE	AT2G31305.1	A.thaliana	1	1
Chr1	28307612	28307731	0.1	33.68	Intergenic	120	plus	FRAG	AT1G45000.1	A.thaliana	0	0
Chr1	28392947	28393333	0.666667	125.23	Intergenic	363	plus	SE	AT5G12910.1	A.thaliana	5	5
Chr1	28544629	28544820	0.036036	21.75	UTR	60	plus	FRAG	AT4G01180.1	A.thaliana	1	1
Chr1	28784174	28784323	0.0471092	30.35	Intergenic	66	plus	FRAG	AT4G34880.1	A.thaliana	2	2
Chr1	28816222	28816407	0.204082	73.34	Intergenic	150	plus	FRAG	AT1G76770.1	A.thaliana	0	0
Chr1	28840556	28840600	0.112266	47.9	Intron_cds	242	plus	FRAG	AT2G27700.2	A.thaliana	0	0
Chr1	28886566	28886697	0.0963597	40.45	Intergenic	135	plus	FRAG	AT4G34880.1	A.thaliana	1	2
Chr1	29343965	29344339	0.199688	112.15	Intergenic	330	plus	AMB	AT5G65240.2	A.thaliana	0	0
Chr1	29344998	29345200	0.259155	38.49	Intergenic	238	plus	FRAG	AT3G22370.1	A.thaliana	0	2
Chr1	29907417	29907557	0.027735	19.16	Intron_cds	54	plus	FRAG	AT1G16330.1	A.thaliana	4	4
Chr1	30364191	30364292	0.151724	37.41	Intergenic	66	plus	FRAG	AT2G32060.3	A.thaliana	1	1
Chr1	30421652	30421969	0.137331	177.27	UTR	213	plus	FRAG	AT1G80710.1	A.thaliana	0	0
Chr1	30425465	30425617	0.110891	65.37	Intergenic	175	plus	FRAG	AT1G79630.1	A.thaliana	0	1
Chr1	30426948	30427530	0.523077	142.52	Intergenic	580	plus	DUP	AT1G28200.1	A.thaliana	0	0
Chr2	2629	2769	0.121622	34.7	UTR	81	plus	FRAG	AT1G33860.2	A.thaliana	0	0
Chr2	2939	3079	0.121622	32.7	Intergenic	81	plus	FRAG	AT1G33860.2	A.thaliana	0	0
Chr2	126312	126472	0.053719	40.83	UTR	87	plus	FRAG	AT1G80010.1	A.thaliana	1	1
Chr2	167479	167678	0.0443038	56.77	Intergenic	105	plus	FRAG	AT3G45190.1	A.thaliana	0	0
Chr2	184200	184421	0.857143	66.1	Intergenic	162	plus	SE	AT3G28899.1	A.thaliana	2	2
Chr2	214567	214668	0.484848	39.26	Intergenic	99	plus	FRAG	AT1G14980.1	A.thaliana	0	0
Chr2	249464	249634	0.980392	56.73	Intergenic	156	plus	SE	AT1G70782.1	A.thaliana	0	0
Chr2	287831	287959	0.129534	48.24	Intergenic	75	plus	SE	AT5G37250.1	A.thaliana	0	0
Chr2	338842	339105	0.0873926	104.44	Intron_cds	192	plus	FRAG	AT2G01810.1	A.thaliana	1	1
Chr2	343391	343537	0.0673235	57.26	Intergenic	114	plus	FRAG	AT3G06650.1	A.thaliana	0	0
Chr2	478504	478789	0.223443	68.1	Intergenic	319	plus	FRAG	AT2G02020.1	A.thaliana	1	2
Chr2	542009	542140	0.987013	74.79	Intergenic	225	plus	FRAG	AT1G61070.1	A.thaliana	0	0
Chr2	635405	635553	0.0279938	24.94	Intergenic	54	plus	FRAG	AT4G26300.1	A.thaliana	1	1
Chr2	635854	635955	0.0419907	41.96	Intergenic	81	plus	FRAG	AT4G26300.1	A.thaliana	0	0
Chr2	717293	717631	218	115.28	UTR	333	plus	SE	AT2G02700.1	A.thaliana	1	1
Chr2	743134	743304	0.093949	46.15	Intergenic	171	plus	SE	AT2G02640.1	A.thaliana	0	0
Chr2	758197	758343	0.0992218	54.4	Intergenic	153	plus	SE	AT2G02620.1	A.thaliana	0	0
Chr2	781398	781706	0.163462	60.98	Intergenic	285	plus	SE	AT3G11460.1	A.thaliana	3	5
Chr2	821381	821581	0.238532	50.77	UTR	249	plus	FRAG	AT2G06904.1	A.thaliana	1	1
Chr2	822143	822550	0.307116	68.83	UTR	315	plus	DUP	AT2G09840.1	A.thaliana	0	2
Chr2	850316	850477	0.0359043	78.98	Intergenic	162	plus	FRAG	AT4G02510.1	A.thaliana	0	0
Chr2	880341	880472	0.118966	52.92	Intron_cds	188	plus	FRAG	AT5G37420.1	A.thaliana	0	0
Chr2	886057	886347	0.33908	56.17	Intergenic	177	plus	SE	AT2G33175.1	A.thaliana	1	1
Chr2	895980	896270	0.33908	56.17	Intergenic	177	plus	SE	AT2G33175.1	A.thaliana	1	1
Chr2	935284	935376	125	50.47	UTR	178	plus	FRAG	AT1G14170.3	A.thaliana	0	0
Chr2	936146	936364	0.0875	64.15	UTR	126	plus	FRAG	AT1G14170.3	A.thaliana	1	1
Chr2	950276	950586	0.0543131	34.92	UTR	248	plus	DUP	AT3G43210.1	A.thaliana	0	0
Chr2	1008262	1008411	0.194444	43.46	Intergenic	105	plus	FRAG	AT3G25550.1	A.thaliana	0	0
Chr2	1027476	1027616	0.977778	15.89	Intergenic	114	plus	SE	AT1G14225.1	A.thaliana	1	3
Chr2	1093440	1093535	0.0846154	27.41	Intron_cds	96	plus	FRAG	AT2G04840.1	A.thaliana	0	0
Chr2	1098673	1098825	0.109453	81.9	UTR	132	plus	FRAG	AT2G03520.1	A.thaliana	0	0
Chr2	1099356	1099567	0.0954774	37.83	Intron_cds	114	plus	SE	AT2G04810.1	A.thaliana	1	2
Chr2	1219425	1219538	0.292683	70.53	Intergenic	183	plus	SE	AT3G43580.1	A.thaliana	0	0
Chr2	1221947	1222132	0.98	113.81	Intergenic	147	plus	SE	AT2G03938.1	A.thaliana	0	0
Chr2	1251759	1252307	0.994048	113.7	Intergenic	558	plus	FRAG	AT4G08691.1	A.thaliana	0	0
Chr2	1293258	1293540	0.989011	172.58	Intergenic	252	plus	RET	AT2G04925.1	A.thaliana	0	0
Chr2	1317261	1317440	0.366071	42.4	Intergenic	123	plus	FRAG	AT2G04045.1	A.thaliana	1	1
Chr2	1340206	1340376	0.221675	151.95	Intergenic	270	plus	FRAG	AT5G41660.1	A.thaliana	0	0
Chr2	1365315	1365464	0.279221	23.75	Intergenic	129	plus	FRAG	AT3G24542.1	A.thaliana	1	1
Chr2	1387761	1388714	0.914062	196.88	Intergenic	924	plus	DUP	AT4G08190.1	A.thaliana	0	0
Chr2	1399575	1401204	0.427632	228.04	Intergenic	618	plus	DUP	AT3G18150.1	A.thaliana	16	19
Chr2	1420789	1420899	0.484375	48.06	Intergenic	93	plus	SE	AT2G16955.1	A.thaliana	0	0
Chr2	1441538	1441693	0.0450262	25.35	Intergenic	129	plus	FRAG	AT4G20400.1	A.thaliana	1	1
Chr2	1448784	1448993	0.182857	110.15	UTR	192	plus	FRAG	AT4G09900.1	A.thaliana	1	1
Chr2	1470002	1471384	0.997899	629.66	Intergenic	1479	plus	DUP	AT1G43910.1	A.thaliana	0	3
Chr2	1500360	1500482	0.0136298	28.47	Intergenic	57	plus	FRAG	AT2G36490.1	A.thaliana	1	1
Chr2	1542465	1542506	0.151815	21.42	Intron_cds	142	plus	FRAG	AT2G04430.1	A.thaliana	0	0
Chr2	1609929	1610093	0.0758808	44.56	Intergenic	84	plus	FRAG	AT3G61440.1	A.thaliana	0	0
Chr2	1649227	1652112	0.496815	57.33	Intergenic	2865	plus	DUP	AT3G16820.1	A.thaliana	0	0
Chr2	1692722	1693375	0.422907	105.68	Intergenic	550	plus	FRAG	AT2G03560.1	A.thaliana	1	3
Chr2	1736220	1736417	0.0813124	43.38	Intergenic	171	plus	FRAG	AT1G27900.1	A.thaliana	2	4
Chr2	1836862	1837232	0.134328	37.39	Intergenic	201	plus	SE	AT4G15740.1	A.thaliana	3	4
Chr2	1840688	1840942	0.448276	88.78	Intergenic	255	plus	SE	AT2G33175.1	A.thaliana	0	0
Chr2	1853136	1853720	0.150855	109.33	Intergenic	543	plus	DUP	AT2G37690.1	A.thaliana	0	1
Chr2	1857756	1857929	0.9375	75.45	Intergenic	177	plus	FRAG	AT4G08876.1	A.thaliana	0	0
Chr2	1868378	1868566	0.344828	40.98	Intergenic	150	plus	FRAG	AT1G66045.1	A.thaliana	0	0
Chr2	1874040	1874972	0.264302	154.84	Intergenic	688	plus	SE	AT3G18310.1	A.thaliana	7	15
Chr2	1877332	1877457	0.103093	7.43	Intron_cds	30	plus	FRAG	AT5G22608.2	A.thaliana	0	0
Chr2	1877417	1877624	0.118243	49.82	Intron_cds	208	plus	SE	AT1G69990.1	A.thaliana	1	3
Chr2	1878779	1879000	0.135659	108.59	Intergenic	210	plus	FRAG	AT3G20130.1	A.thaliana	0	0
Chr2	1880980	1881255	0.36747	186.23	Intergenic	366	plus	FRAG	AT5G25600.1	A.thaliana	0	0
Chr2	1886729	1887010	0.302632	114.64	Intergenic	279	plus	SE	AT1G10000.1	A.thaliana	0	0
Chr2	1891016	1891090	0.171958	32.48	UTR	148	plus	FRAG	AT5G64150.1	A.thaliana	0	0
Chr2	1931419	1932714	0.863071	307.67	Intergenic	1287	plus	AMB	AT5G25850.1	A.thaliana	2	2
Chr2	1944523	1944759	0.318182	59.61	Intergenic	190	plus	FRAG	AT4G05632.1	A.thaliana	2	3
Chr2	1953283	1953432	0.263158	21.97	Intron_cds	60	plus	FRAG	AT2G18930.1	A.thaliana	0	0
Chr2	1975254	1975487	0.197987	25.19	UTR	156	plus	FRAG	AT2G05420.1	A.thaliana	1	1
Chr2	1977162	1977311	0.123746	45.73	UTR	111	plus	FRAG	AT3G58360.1	A.thaliana	0	0
Chr2	2072441	2072593	0.12156	20.27	Intergenic	150	plus	SE	AT1G13200.1	A.thaliana	1	1
Chr2	2072851	2072934	0.0510204	14.26	Intron_cds	60	plus	SE	AT2G34280.1	A.thaliana	1	1
Chr2	2104665	2104754	0.0489796	21.12	Intergenic	36	plus	FRAG	AT3G14880.1	A.thaliana	0	0
Chr2	2147683	2147754	0.154955	115.96	Intron_cds	271	plus	FRAG	AT2G41500.1	A.thaliana	0	0
Chr2	2160593	2160619	0.0715835	40.52	Intergenic	99	plus	FRAG	AT3G11290.1	A.thaliana	0	0
Chr2	2160621	2160767	0.0925926	93.43	Intergenic	150	plus	FRAG	AT3G11310.1	A.thaliana	0	0
Chr2	2186369	2186518	0.0516304	11.73	Intergenic	63	plus	FRAG	AT2G45690.1	A.thaliana	0	0
Chr2	2190681	2191030	0.988372	96.67	Intergenic	254	plus	SE	AT3G32905.1	A.thaliana	1	2
Chr2	2202636	2202858	0.219424	49.77	Intergenic	186	plus	FRAG	AT2G06570.1	A.thaliana	0	0
Chr2	2213372	2213563	0.153005	44.54	Intergenic	168	plus	FRAG	AT5G19270.1	A.thaliana	1	1
Chr2	2256734	2256937	0.123919	59.53	Intergenic	257	plus	SE	AT1G17770.1	A.thaliana	0	0
Chr2	2282518	2282760	0.380711	127.38	Intergenic	224	plus	FRAG	ATCG00670.1	A.thaliana	1	1
Chr2	2295405	2295758	0.348921	118.81	Intergenic	291	plus	FRAG	AT2G06570.1	A.thaliana	1	1
Chr2	2348203	2348298	0.0334507	22.84	UTR	45	plus	FRAG	AT2G31580.1	A.thaliana	0	0
Chr2	2474576	2474821	0.367816	82.03	Intergenic	192	plus	FRAG	AT1G40083.1	A.thaliana	0	0
Chr2	2560817	2561172	0.0962099	40.59	Intergenic	99	plus	AMB	AT4G07666.1	A.thaliana	0	0
Chr2	2583899	2583988	0.0887372	39.84	Intergenic	78	plus	FRAG	AT5G51570.1	A.thaliana	0	0
Chr2	2697257	2697541	0.151724	78.84	Intergenic	207	plus	FRAG	AT5G38510.2	A.thaliana	1	1
Chr2	2739052	2739222	0.9375	42.36	Intergenic	177	plus	FRAG	AT4G08876.1	A.thaliana	1	1
Chr2	2753507	2754494	0.678801	203.73	Intergenic	937	plus	SE	AT3G01345.1	A.thaliana	2	3
Chr2	2762749	2762901	0.139241	19.1	Intergenic	132	plus	FRAG	AT2G06845.1	A.thaliana	2	2
Chr2	2805617	2805709	0.206349	24.96	Intergenic	39	plus	SE	AT2G09838.1	A.thaliana	0	0
Chr2	2809692	2809938	0.272727	49.99	Intergenic	105	plus	FRAG	AT2G09388.1	A.thaliana	1	2
Chr2	2823777	2824342	0.364162	147.47	Intergenic	460	plus	DUP	AT4G03740.1	A.thaliana	1	1
Chr2	2825328	2825606	0.144509	84.16	Intergenic	150	plus	FRAG	AT4G03740.1	A.thaliana	1	1
Chr2	2854474	2855655	0.737745	395.7	Intergenic	1131	plus	DUP	AT2G36710.1	A.thaliana	2	4
Chr2	2857356	2857756	0.223039	156.32	Intergenic	347	plus	DUP	AT2G36710.1	A.thaliana	1	2
Chr2	2865611	2865844	0.203431	63.42	Intergenic	249	plus	FRAG	AT2G36710.1	A.thaliana	2	2
Chr2	2885450	2885698	0.114243	76.18	Intergenic	231	plus	FRAG	AT3G43148.1	A.thaliana	0	0
Chr2	2893061	2893359	0.131376	58.59	Intergenic	248	plus	SE	AT5G48910.1	A.thaliana	2	4
Chr2	2893973	2894260	0.983871	148.74	Intergenic	183	plus	SE	AT2G13463.1	A.thaliana	0	0
Chr2	2955747	2956895	0.997347	688.3	Intergenic	1080	plus	SE	AT3G18330.1	A.thaliana	0	5
Chr2	2974081	2974626	0.151163	67.71	Intergenic	117	plus	FRAG	AT1G04625.1	A.thaliana	0	0
Chr2	3120058	3120222	0.478992	40.3	Intergenic	171	plus	SE	AT1G43320.1	A.thaliana	0	0
Chr2	3132905	3133503	0.25813	167.65	Intergenic	382	plus	AMB	AT5G27460.1	A.thaliana	4	6
Chr2	3178874	3179335	0.286885	103.01	Intergenic	315	plus	FRAG	AT5G19270.1	A.thaliana	0	0
Chr2	3186986	3187495	0.46	177.75	Intergenic	276	plus	SE	ATMG00370.1	A.thaliana	0	0
Chr2	3187852	3188473	0.552326	337.96	Intergenic	568	plus	SE	ATCG01000.1	A.thaliana	1	2
Chr2	3221531	3221674	0.0857664	31.08	Intergenic	144	plus	FRAG	AT2G16380.1	A.thaliana	0	2
Chr2	3238949	3239038	0.125683	21.49	Intergenic	69	plus	FRAG	AT1G36580.1	A.thaliana	1	1
Chr2	3260402	3260820	0.574074	124.38	Intergenic	185	plus	SE	ATMG01040.1	A.thaliana	0	1
Chr2	3278997	3279128	0.0660661	54.55	Intergenic	132	plus	FRAG	AT1G59750.3	A.thaliana	0	0
Chr2	3279066	3279663	0.993939	391.34	Intergenic	493	plus	SE	ATMG00940.1	A.thaliana	0	1
Chr2	3288924	3289040	0.176471	46.58	Intron_cds	63	plus	SE	AT2G07751.1	A.thaliana	0	0
Chr2	3293461	3294117	0.994595	446.09	Intergenic	552	plus	SE	ATMG00870.1	A.thaliana	0	0
Chr2	3296314	3296502	0.639344	202.51	Intergenic	234	plus	SE	ATMG00840.1	A.thaliana	0	0
Chr2	3297845	3299089	0.997389	796.24	Intergenic	1146	plus	SE	ATMG00830.1	A.thaliana	0	0
Chr2	3308110	3308220	0.366337	74.94	Intergenic	111	plus	SE	ATMG00770.1	A.thaliana	0	0
Chr2	3314051	3314407	0.992424	194.73	Intergenic	384	plus	SE	ATMG00050.1	A.thaliana	2	2
Chr2	3314949	3315056	0.277778	59.18	Intergenic	90	plus	SE	ATMG00030.1	A.thaliana	0	0
Chr2	3329908	3330084	0.161736	63.89	Intergenic	231	plus	SE	ATCG01050.1	A.thaliana	0	0
Chr2	3333252	3333512	0.172638	115.17	Intergenic	162	plus	FRAG	ATMG01320.1	A.thaliana	1	1
Chr2	3336897	3337351	0.992188	278.99	Intergenic	386	plus	SE	ATMG01330.1	A.thaliana	0	1
Chr2	3338286	3338561	0.114007	76.53	Intergenic	105	plus	FRAG	ATMG01320.1	A.thaliana	5	5
Chr2	3353200	3353877	0.995146	506.96	Intergenic	609	plus	SE	ATMG01260.1	A.thaliana	0	0
Chr2	3356715	3357119	0.990099	198.22	Intergenic	300	plus	SE	ATMG01240.1	A.thaliana	0	2
Chr2	3357603	3357728	0.396226	98.9	UTR	126	plus	SE	ATMG01100.1	A.thaliana	0	0
Chr2	3361059	3361466	0.990196	243.82	UTR	303	plus	SE	ATMG01210.1	A.thaliana	0	0
Chr2	3368100	3369359	0.997409	913.54	Intergenic	1155	plus	SE	ATMG00410.1	A.thaliana	1	1
Chr2	3381311	3381652	0.650407	188.94	Intergenic	240	plus	FRAG	AT1G65346.1	A.thaliana	0	0
Chr2	3388403	3394585	0.997468	648.23	UTR	6078	plus	DUP	ATMG00510.1	A.thaliana	0	0
Chr2	3398925	3398999	0.211382	47.84	Intergenic	78	plus	SE	AT5G06043.1	A.thaliana	0	0
Chr2	3413695	3413931	0.122857	100.95	Intergenic	129	plus	FRAG	ATMG00560.1	A.thaliana	0	0
Chr2	3413975	3414938	0.996516	700.32	Intergenic	859	plus	SE	ATMG00570.1	A.thaliana	0	1
Chr2	3418178	3426192	0.997984	923.2	Intergenic	7910	plus	DUP	ATMG00580.1	A.thaliana	0	0
Chr2	3427275	3427427	0.207547	77.04	Intergenic	99	plus	SE	ATMG00480.1	A.thaliana	0	0
Chr2	3430621	3431043	0.990654	261.21	Intergenic	318	plus	SE	ATMG00600.1	A.thaliana	0	0
Chr2	3437423	3437506	0.0747664	31.87	Intergenic	48	plus	FRAG	AT2G07806.2	A.thaliana	0	0
Chr2	3448970	3449262	0.587879	172.25	UTR	290	plus	SE	AT2G34520.1	A.thaliana	0	1
Chr2	3466705	3467028	0.813725	187.36	Intergenic	249	plus	SE	ATMG00260.1	A.thaliana	1	1
Chr2	3505949	3506371	0.990654	263.68	Intergenic	318	plus	SE	AT2G07701.1	A.thaliana	0	0
Chr2	3506814	3507374	0.993464	390.5	Intergenic	456	plus	SE	ATMG00440.1	A.thaliana	0	0
Chr2	3707454	3708351	0.545455	110.66	Intergenic	826	plus	DUP	AT2G09388.1	A.thaliana	1	1
Chr2	3719016	3719153	0.222222	54.08	Intergenic	84	plus	SE	ATMG00980.1	A.thaliana	0	0
Chr2	3782608	3782844	0.0595638	72.4	Intergenic	210	plus	FRAG	AT5G36930.2	A.thaliana	1	1
Chr2	3782908	3784089	0.787746	606.21	Intergenic	1088	plus	FRAG	AT5G18340.1	A.thaliana	3	4
Chr2	3784942	3785288	0.197309	151.75	Intergenic	264	plus	FRAG	AT5G18330.1	A.thaliana	0	1
Chr2	3794056	3794581	0.38565	222.16	Intergenic	529	plus	FRAG	AT5G18330.1	A.thaliana	1	2
Chr2	3896957	3897740	0.356784	50.68	Intergenic	201	plus	DUP	AT3G33494.1	A.thaliana	2	2
Chr2	4211907	4212680	0.733894	354.23	Intergenic	750	plus	SE	AT1G64295.1	A.thaliana	3	3
Chr2	4223705	4223989	0.113725	67.99	Intergenic	87	plus	FRAG	AT3G61028.2	A.thaliana	0	0
Chr2	4251428	4251550	0.0557065	67.18	Intergenic	123	plus	FRAG	AT4G05360.1	A.thaliana	0	0
Chr2	4251846	4251932	0.627119	43.17	Intergenic	111	plus	FRAG	AT3G27800.1	A.thaliana	0	0
Chr2	4363707	4363841	0.0971129	93.28	Intron_cds	221	plus	FRAG	AT5G32590.1	A.thaliana	0	0
Chr2	4363752	4364611	0.431818	341.57	Intron_cds	762	plus	DUP	AT3G30230.1	A.thaliana	0	0
Chr2	4364824	4365176	0.98913	60	Intron_cds	272	plus	SE	AT3G30222.1	A.thaliana	3	4
Chr2	4366013	4366138	0.110429	22.8	Intergenic	54	plus	FRAG	AT5G29050.1	A.thaliana	1	1
Chr2	4440663	4441501	0.877828	100.11	Intergenic	842	plus	DUP	AT5G56060.1	A.thaliana	0	2
Chr2	4445976	4446230	0.182879	39.25	Intergenic	141	plus	FRAG	AT5G56075.1	A.thaliana	3	3
Chr2	4487834	4488355	0.272727	148.48	Intergenic	540	plus	SE	AT1G67020.1	A.thaliana	0	0
Chr2	4524810	4524956	0.234146	39.03	Intergenic	144	plus	SE	AT1G26800.1	A.thaliana	0	0
Chr2	4566737	4566862	0.0948905	19.85	Intergenic	78	plus	FRAG	AT3G42140.1	A.thaliana	1	1
Chr2	4658594	4658734	0.0693739	44.53	Intron_cds	213	plus	FRAG	AT3G45800.1	A.thaliana	0	0
Chr2	4659123	4659302	0.0597015	26.36	Intron_cds	84	plus	FRAG	AT2G29605.1	A.thaliana	0	0
Chr2	4659650	4659700	0.125212	46.85	Intron_cds	232	plus	FRAG	AT3G45800.1	A.thaliana	1	1
Chr2	4665462	4665869	0.330709	41.02	Intergenic	126	plus	DUP	AT4G08267.1	A.thaliana	0	0
Chr2	4792210	4792835	0.966346	69.95	Intergenic	611	plus	SE	AT5G43200.1	A.thaliana	2	3
Chr2	4830997	4831259	0.152113	60.85	Intergenic	161	plus	FRAG	AT3G17910.1	A.thaliana	2	3
Chr2	4888871	4889104	0.204678	37.33	Intergenic	114	plus	FRAG	AT2G10550.1	A.thaliana	0	0
Chr2	4909319	4909456	0.307692	62.32	Intergenic	84	plus	SE	AT2G12280.1	A.thaliana	0	0
Chr2	4924518	4925051	0.18319	59.39	Intergenic	441	plus	DUP	AT2G32295.1	A.thaliana	2	4
Chr2	4937621	4937739	0.0711207	53.35	Intergenic	99	plus	FRAG	AT2G32295.1	A.thaliana	0	0
Chr2	4938061	4938810	0.0878261	68.14	Intergenic	287	plus	AMB	AT5G51530.1	A.thaliana	2	3
Chr2	4940346	4940729	0.146646	86.89	Intergenic	282	plus	FRAG	AT5G05160.1	A.thaliana	3	3
Chr2	4945651	4945851	0.0408685	30.49	Intergenic	96	plus	FRAG	AT5G04860.1	A.thaliana	1	1
Chr2	5017125	5017955	0.341033	398.65	Intergenic	840	plus	DUP	AT4G05360.1	A.thaliana	0	0
Chr2	5020910	5021038	625	63.21	Intergenic	120	plus	FRAG	AT4G08876.1	A.thaliana	0	0
Chr2	5034188	5034259	0.0662983	7.09	Intergenic	72	plus	SE	AT5G36228.1	A.thaliana	0	0
Chr2	5039681	5039743	0.03125	8.52	Intergenic	54	plus	SE	AT4G29090.1	A.thaliana	1	1
Chr2	5039693	5040005	0.528497	62.85	Intergenic	307	plus	FRAG	AT5G38920.1	A.thaliana	2	4
Chr2	5082400	5082579	0.23913	60.52	Intergenic	201	plus	FRAG	AT1G47660.1	A.thaliana	0	0
Chr2	5176813	5177034	0.265766	59.9	Intergenic	171	plus	SE	AT2G04420.1	A.thaliana	0	0
Chr2	5214697	5215097	0.690217	217.96	Intergenic	386	plus	FRAG	AT3G27160.1	A.thaliana	1	2
Chr2	5294110	5294187	0.0487365	24.76	Intron_cds	78	plus	FRAG	AT4G38900.1	A.thaliana	0	0
Chr2	5401038	5401540	0.456604	129.29	Intergenic	435	plus	DUP	AT2G12900.1	A.thaliana	0	0
Chr2	5402172	5403075	0.366038	165.05	Intergenic	799	plus	DUP	AT2G12900.1	A.thaliana	0	0
Chr2	5428680	5429218	0.456604	132.51	Intergenic	464	plus	DUP	AT2G12900.1	A.thaliana	0	0
Chr2	5429458	5430350	0.264151	138.94	Intergenic	210	plus	DUP	AT2G12900.1	A.thaliana	0	0
Chr2	5431009	5431259	0.986301	147.64	Intergenic	215	plus	SE	AT2G12905.1	A.thaliana	0	1
Chr2	5496621	5496863	0.714286	79.6	Intergenic	228	plus	SE	AT1G47680.1	A.thaliana	1	1
Chr2	5501074	5501393	0.447458	103.37	Intergenic	363	plus	FRAG	AT2G12940.1	A.thaliana	0	1
Chr2	5501652	5501777	0.0949153	39.96	Intergenic	84	plus	FRAG	AT2G12940.1	A.thaliana	0	0
Chr2	5556382	5556477	1	45.9	UTR	105	plus	SE	AT2G13422.1	A.thaliana	0	0
Chr2	5717293	5717591	0.440678	172.14	Intergenic	311	plus	SE	AT4G15975.1	A.thaliana	0	1
Chr2	5745717	5745758	0.0264741	1.74	Intron_cds	66	plus	FRAG	AT4G23310.1	A.thaliana	0	0
Chr2	5800363	5800642	0.0570071	37.36	Intergenic	72	plus	SE	AT3G15030.1	A.thaliana	3	6
Chr2	5801207	5801720	0.991453	131.35	Intergenic	409	plus	DUP	AT1G36020.1	A.thaliana	0	2
Chr2	5831630	5831839	0.0762813	110.48	Intergenic	192	plus	FRAG	AT3G60040.1	A.thaliana	0	0
Chr2	5837695	5838033	0.300292	219.75	Intergenic	306	plus	FRAG	AT5G02360.1	A.thaliana	0	0
Chr2	5844215	5844337	0.060423	48.97	Intergenic	120	plus	SE	AT2G13900.1	A.thaliana	0	0
Chr2	5845506	5845637	0.0806962	68.09	Intergenic	153	plus	SE	AT5G02340.1	A.thaliana	0	0
Chr2	5852248	5852418	0.068038	95.07	Intergenic	129	plus	SE	AT5G02340.1	A.thaliana	0	0
Chr2	5947866	5948320	0.208989	59.68	Intergenic	260	plus	DUP	AT3G25440.1	A.thaliana	1	1
Chr2	5948488	5948871	0.114504	113.44	Intergenic	372	plus	DUP	AT1G17340.1	A.thaliana	1	2
Chr2	6046951	6047238	0.407609	155.97	Intergenic	225	plus	FRAG	AT1G32720.1	A.thaliana	0	0
Chr2	6082700	6082798	0.133603	51.03	Intergenic	99	plus	FRAG	AT4G33690.1	A.thaliana	0	0
Chr2	6091238	6091402	0.0993228	43.59	Intergenic	114	plus	FRAG	AT2G22360.1	A.thaliana	0	0
Chr2	6109678	6109854	0.115063	46.68	Intergenic	165	plus	FRAG	AT5G25300.1	A.thaliana	0	0
Chr2	6122620	6122742	0.266332	68.33	Intergenic	159	plus	FRAG	AT3G33494.1	A.thaliana	0	0
Chr2	6123353	6123502	0.0653266	5.11	Intergenic	39	plus	FRAG	AT3G33494.1	A.thaliana	1	1
Chr2	6164797	6164991	0.156448	145.69	Intergenic	225	plus	SE	AT2G31480.1	A.thaliana	0	0
Chr2	6181932	6182057	0.0960452	59.95	Intergenic	102	plus	SE	AT2G14290.1	A.thaliana	0	0
Chr2	6202988	6203068	0.0741758	24.46	Intergenic	81	plus	FRAG	AT2G18510.1	A.thaliana	1	1
Chr2	6203655	6204426	0.489011	180.83	Intergenic	853	plus	DUP	AT2G18510.1	A.thaliana	0	0
Chr2	6219874	6219990	0.0666667	21.57	Intergenic	72	plus	FRAG	AT2G19270.1	A.thaliana	0	0
Chr2	6277130	6277225	0.0609579	67.68	Intergenic	126	plus	FRAG	AT1G65730.1	A.thaliana	0	0
Chr2	6372259	6372417	0.0505952	38.21	Intergenic	102	plus	FRAG	AT4G37870.1	A.thaliana	2	2
Chr2	6372677	6372921	0.107143	90.88	Intergenic	289	plus	FRAG	AT4G37870.1	A.thaliana	0	1
Chr2	6486431	6486544	0.408537	81.39	Intergenic	190	plus	SE	AT4G00416.1	A.thaliana	0	0
Chr2	6486824	6486856	0.0365854	7.65	Intergenic	18	plus	SE	AT4G00416.1	A.thaliana	0	0
Chr2	6486882	6486920	0.22561	47	Intergenic	99	plus	SE	AT4G00416.1	A.thaliana	0	0
Chr2	6486925	6487110	0.408537	95.38	Intergenic	189	plus	SE	AT4G00416.1	A.thaliana	0	0
Chr2	6487418	6487603	0.371951	89.1	Intergenic	171	plus	SE	AT4G00416.1	A.thaliana	0	1
Chr2	6487910	6488077	0.371951	98.09	Intergenic	171	plus	SE	AT4G00416.1	A.thaliana	0	0
Chr2	6488302	6488331	0.097561	12.58	Intergenic	36	plus	SE	AT4G00416.1	A.thaliana	0	0
Chr2	6488357	6488398	0.231707	57.82	Intergenic	102	plus	SE	AT4G00416.1	A.thaliana	0	0
Chr2	6488400	6488585	0.304878	73.25	Intergenic	138	plus	SE	AT4G00416.1	A.thaliana	1	2
Chr2	6488797	6489051	0.353659	88.32	Intergenic	179	plus	SE	AT4G00416.1	A.thaliana	0	1
Chr2	6496676	6497152	0.243981	238.76	Intergenic	441	plus	FRAG	AT1G49190.2	A.thaliana	3	3
Chr2	6503099	6503819	0.0816448	85.08	Intergenic	712	plus	DUP	AT5G49430.1	A.thaliana	1	2
Chr2	6504445	6506179	0.349225	495.59	Intergenic	1693	plus	DUP	AT5G49430.1	A.thaliana	2	4
Chr2	6507539	6508853	0.430063	471.26	Intergenic	1157	plus	SE	AT5G27060.1	A.thaliana	0	2
Chr2	6558388	6558726	0.469027	248.91	Intergenic	318	plus	SE	AT2G15220.1	A.thaliana	0	0
Chr2	6558722	6558949	0.118257	141.22	Intergenic	171	plus	SE	AT2G15090.1	A.thaliana	0	0
Chr2	6717736	6718377	0.626812	244.12	Intergenic	597	plus	DUP	AT1G47660.1	A.thaliana	0	0
Chr2	6728228	6728542	0.773196	21.98	Intergenic	227	plus	SE	AT1G48953.1	A.thaliana	3	3
Chr2	6763802	6763897	0.191176	43.3	Intron_cds	197	plus	FRAG	AT1G34140.1	A.thaliana	0	0
Chr2	6806456	6806554	0.187097	43.2	Intron_cds	87	plus	FRAG	AT4G33985.1	A.thaliana	0	0
Chr2	6899786	6899908	0.791045	88.79	Intergenic	159	plus	SE	AT2G15830.1	A.thaliana	0	0
Chr2	6904527	6904736	0.191919	63.72	Intergenic	258	plus	FRAG	AT2G32080.1	A.thaliana	1	2
Chr2	7005808	7005951	0.162791	75.04	Intergenic	126	plus	FRAG	AT3G55005.1	A.thaliana	0	0
Chr2	7032260	7032512	0.224599	34.17	Intergenic	126	plus	FRAG	AT3G28210.1	A.thaliana	4	6
Chr2	7044969	7045304	0.470588	98.76	Intergenic	333	plus	DUP	AT4G39260.1	A.thaliana	1	1
Chr2	7172247	7172387	0.0864198	74.08	Intergenic	141	plus	SE	AT2G16570.1	A.thaliana	0	0
Chr2	7190956	7191096	0.121622	32.7	UTR	81	plus	FRAG	AT1G33860.2	A.thaliana	0	0
Chr2	7194157	7194345	0.225806	5.15	Intergenic	21	plus	SE	AT3G43402.1	A.thaliana	1	1
Chr2	7292040	7292465	0.506757	182.39	Intergenic	447	plus	SE	AT2G16810.1	A.thaliana	0	0
Chr2	7319887	7321426	0.693111	457.13	Intergenic	1641	plus	DUP	AT2G16890.2	A.thaliana	2	5
Chr2	7361324	7361461	0.0379464	24.41	Intergenic	99	plus	FRAG	AT2G16950.1	A.thaliana	0	0
Chr2	7361634	7361804	0.0491071	57.82	Intergenic	120	plus	FRAG	AT2G16950.1	A.thaliana	0	0
Chr2	7361941	7362057	0.0245536	11.94	Intergenic	66	plus	FRAG	AT2G16950.1	A.thaliana	0	0
Chr2	7364470	7364577	0.0245536	30.2	Intergenic	66	plus	FRAG	AT2G16950.1	A.thaliana	0	0
Chr2	7428605	7428990	0.465909	185.07	Intergenic	368	plus	SE	AT2G17080.1	A.thaliana	0	1
Chr2	7429509	7429937	0.329545	86.39	Intergenic	249	plus	SE	AT2G17070.1	A.thaliana	0	0
Chr2	7524705	7524842	0.103226	50.26	Intergenic	144	plus	FRAG	AT3G29830.1	A.thaliana	0	0
Chr2	7533277	7533417	0.110512	67.46	Intergenic	123	plus	SE	AT2G17310.1	A.thaliana	0	0
Chr2	7589742	7589861	0.101877	20.12	Intergenic	120	plus	SE	AT3G22730.1	A.thaliana	0	0
Chr2	7589911	7590255	0.395778	83.18	Intergenic	472	plus	SE	AT3G22350.1	A.thaliana	0	2
Chr2	7783781	7783948	0.235075	44.26	UTR	189	plus	FRAG	AT5G51195.1	A.thaliana	0	0
Chr2	7838734	7839058	0.278431	109.78	Intergenic	289	plus	DUP	AT2G18030.1	A.thaliana	0	0
Chr2	7852954	7853100	0.106383	88.52	Intron_cds	186	plus	FRAG	AT1G70770.2	A.thaliana	0	0
Chr2	7853536	7853604	0.0245499	13.85	Intron_cds	45	plus	FRAG	AT1G70770.2	A.thaliana	0	0
Chr2	7957035	7957235	0.117347	44.04	Intron_cds	153	plus	SE	AT4G05080.1	A.thaliana	0	0
Chr2	8023638	8024354	0.765873	215.61	Intergenic	537	plus	SE	AT2G18490.1	A.thaliana	2	5
Chr2	8039935	8040081	0.21066	130.57	Intron_cds	250	plus	SE	AT3G46160.1	A.thaliana	0	0
Chr2	8059406	8059684	0.250531	187.31	UTR	353	plus	SE	AT2G18570.1	A.thaliana	0	0
Chr2	8198563	8198718	0.0814978	66.47	Intergenic	114	plus	FRAG	AT2G05350.1	A.thaliana	0	0
Chr2	8333742	8333879	0.19186	31.42	Intergenic	99	plus	FRAG	AT3G25080.1	A.thaliana	0	0
Chr2	8334226	8334423	0.63587	67.14	Intergenic	325	plus	SE	AT4G11700.1	A.thaliana	0	0
Chr2	8353651	8353968	0.0420499	50.97	Intergenic	96	plus	AMB	AT1G08520.1	A.thaliana	0	0
Chr2	8364861	8365077	0.0298329	31.36	UTR	75	plus	FRAG	AT3G28430.1	A.thaliana	2	3
Chr2	8365485	8366109	0.25	187.4	Intron_cds	416	plus	FRAG	AT2G19260.1	A.thaliana	0	0
Chr2	8442996	8443563	0.60793	161.4	Intron_cds	749	plus	DUP	AT3G32920.1	A.thaliana	0	0
Chr2	8449104	8449172	0.0214552	40.07	Intergenic	69	plus	FRAG	AT1G63640.1	A.thaliana	0	0
Chr2	8586673	8586882	0.148338	60.11	Intergenic	165	plus	FRAG	AT2G19890.1	A.thaliana	0	0
Chr2	8587107	8587217	0.0639386	57.75	Intergenic	75	plus	FRAG	AT2G19890.1	A.thaliana	0	0
Chr2	8697179	8697454	0.164179	60.1	UTR	201	plus	FRAG	AT2G20170.1	A.thaliana	2	2
Chr2	8804484	8804783	0.985075	72.19	Intergenic	191	plus	SE	AT3G63052.1	A.thaliana	1	2
Chr2	8847451	8848210	0.325234	134.9	UTR	457	plus	SE	AT2G20540.1	A.thaliana	3	9
Chr2	8963056	8963491	0.865854	155.33	Intergenic	415	plus	SE	AT4G00416.1	A.thaliana	3	4
Chr2	9018794	9019235	0.305882	61.93	Intergenic	237	plus	DUP	AT2G21045.1	A.thaliana	0	0
Chr2	9020710	9020832	0.0310345	15.01	Intergenic	54	plus	FRAG	AT2G20990.3	A.thaliana	1	1
Chr2	9026029	9026100	0.118966	62.22	Intergenic	176	plus	FRAG	AT2G20990.3	A.thaliana	0	0
Chr2	9027689	9027814	0.0916031	43.64	Intergenic	72	plus	FRAG	AT2G21040.1	A.thaliana	0	0
Chr2	9305985	9306602	0.153247	162.69	Intergenic	351	plus	FRAG	AT2G21840.1	A.thaliana	3	3
Chr2	9377682	9377774	0.204082	23.62	UTR	96	plus	SE	AT2G22060.1	A.thaliana	0	0
Chr2	9381035	9381289	0.31701	101.03	UTR	359	plus	FRAG	AT2G41360.1	A.thaliana	0	0
Chr2	9481681	9481749	0.0962343	28.89	Intergenic	69	plus	SE	AT4G36840.1	A.thaliana	0	0
Chr2	9491690	9491794	0.0661765	42.6	Intergenic	108	plus	FRAG	AT2G22330.1	A.thaliana	0	0
Chr2	9503505	9504575	0.885321	181.31	Intergenic	960	plus	RET	AT1G09630.1	A.thaliana	1	1
Chr2	9592100	9592294	0.411765	52.06	Intergenic	126	plus	SE	AT2G43865.1	A.thaliana	1	1
Chr2	9631169	9631303	0.100218	34.76	Intergenic	138	plus	FRAG	AT1G78750.1	A.thaliana	1	1
Chr2	9651602	9652131	0.314103	76.27	Intergenic	339	plus	FRAG	AT1G31090.1	A.thaliana	1	2
Chr2	9753853	9753909	0.0540541	33.48	UTR	72	plus	FRAG	AT2G22970.3	A.thaliana	0	0
Chr2	9773156	9773466	0.0718504	83.56	Intergenic	236	plus	FRAG	AT2G22950.1	A.thaliana	2	3
Chr2	9776706	9776759	0.116972	71.62	Intron_cds	245	plus	FRAG	AT2G22920.2	A.thaliana	1	1
Chr2	9786952	9786996	0.0760369	49.78	Intron_cds	99	plus	FRAG	AT2G22980.4	A.thaliana	0	0
Chr2	9794003	9794044	0.109589	28.24	Intron_cds	235	plus	FRAG	AT2G23010.1	A.thaliana	0	0
Chr2	9863526	9863675	0.153094	25.4	UTR	117	plus	FRAG	AT1G47300.1	A.thaliana	0	0
Chr2	9889210	9889386	0.0533088	48.01	Intergenic	87	plus	FRAG	AT2G23190.1	A.thaliana	1	1
Chr2	9904147	9904310	0.0597561	55.84	Intergenic	155	plus	FRAG	AT4G37270.1	A.thaliana	0	1
Chr2	9904524	9904709	0.0792683	95.2	Intergenic	195	plus	FRAG	AT4G37270.1	A.thaliana	0	0
Chr2	10064140	10064578	0.410526	97.9	Intergenic	331	plus	DUP	AT2G23680.1	A.thaliana	0	0
Chr2	10065593	10065748	0.284211	52.72	Intergenic	159	plus	FRAG	AT2G23680.1	A.thaliana	0	0
Chr2	10134816	10135049	0.190939	72.01	Intergenic	177	plus	FRAG	AT5G09780.1	A.thaliana	2	2
Chr2	10135124	10135393	0.254967	68.82	Intergenic	234	plus	FRAG	AT5G18090.1	A.thaliana	4	4
Chr2	10147732	10147909	0.466667	41.54	Intergenic	218	plus	FRAG	AT4G40030.2	A.thaliana	0	1
Chr2	10149127	10149264	0.0768278	56.45	UTR	184	plus	FRAG	AT2G34880.1	A.thaliana	0	0
Chr2	10152729	10152898	0.0709593	32.42	Intergenic	167	plus	FRAG	AT5G36150.1	A.thaliana	0	2
Chr2	10157108	10157692	0.746667	107.65	Intergenic	544	plus	DUP	AT2G23830.1	A.thaliana	0	2
Chr2	10160436	10160699	0.0780669	42.53	Intergenic	189	plus	FRAG	AT2G34880.1	A.thaliana	1	3
Chr2	10163390	10163795	0.166884	114.08	Intergenic	388	plus	FRAG	AT4G15340.1	A.thaliana	2	3
Chr2	10183797	10183883	0.0519031	21.81	Intergenic	45	plus	FRAG	AT2G45490.1	A.thaliana	0	0
Chr2	10205409	10205536	0.0585859	46.34	UTR	87	plus	FRAG	AT5G24060.2	A.thaliana	0	0
Chr2	10298078	10298269	0.097973	77.16	Intergenic	171	plus	FRAG	AT2G24210.1	A.thaliana	0	0
Chr2	10357378	10358013	0.606811	197.12	Intron_cds	597	plus	DUP	AT2G24340.1	A.thaliana	2	4
Chr2	10403603	10403704	0.0782828	38.17	Intergenic	93	plus	FRAG	AT2G24500.1	A.thaliana	0	0
Chr2	10409486	10410051	0.541796	178.05	Intergenic	549	plus	DUP	AT2G24340.1	A.thaliana	2	2
Chr2	10536815	10537084	0.131827	86.9	Intergenic	210	plus	FRAG	AT5G32460.1	A.thaliana	1	1
Chr2	10537225	10537799	0.230624	113.91	Intergenic	366	plus	AMB	AT4G00260.1	A.thaliana	0	0
Chr2	10539118	10545788	0.998914	1436.27	Intergenic	6728	plus	DUP	AT2G24720.1	A.thaliana	2	3
Chr2	10634875	10635138	0.136842	127.12	Intergenic	195	plus	FRAG	AT3G32280.1	A.thaliana	0	0
Chr2	10635239	10636105	0.210366	97.77	Intergenic	207	plus	DUP	AT3G32330.1	A.thaliana	1	1
Chr2	10635248	10639817	0.256842	231.35	Intergenic	4333	plus	DUP	AT3G32280.1	A.thaliana	1	1
Chr2	10640658	10641767	0.246951	187.93	Intergenic	243	plus	DUP	AT3G32330.1	A.thaliana	1	1
Chr2	10641953	10642261	0.0644933	69.78	Intergenic	270	plus	FRAG	AT1G05490.1	A.thaliana	1	1
Chr2	10648560	10649230	0.232124	312.35	Intergenic	671	plus	FRAG	AT2G25140.1	A.thaliana	2	3
Chr2	10649460	10650172	0.166839	219.91	Intergenic	740	plus	DUP	AT2G25140.1	A.thaliana	0	0
Chr2	10651602	10651889	0.0679825	77.72	Intergenic	192	plus	FRAG	AT1G74310.1	A.thaliana	1	1
Chr2	10718139	10718222	0.0166065	34.22	Intron_cds	69	plus	FRAG	AT2G25170.1	A.thaliana	0	0
Chr2	10803989	10804381	0.192053	110.82	Intron_cds	353	plus	FRAG	AT2G25370.1	A.thaliana	0	1
Chr2	10811197	10811962	0.673797	365.93	Intergenic	867	plus	FRAG	AT2G25360.1	A.thaliana	0	1
Chr2	10856583	10856615	375	42.14	Intron_cds	81	plus	FRAG	AT5G42530.1	A.thaliana	0	0
Chr2	10939156	10939412	0.9375	68.72	Intergenic	275	plus	FRAG	AT1G60985.1	A.thaliana	0	1
Chr2	11045215	11045409	0.0676437	47.61	Intergenic	168	plus	FRAG	AT1G24650.1	A.thaliana	1	1
Chr2	11045941	11047428	0.683246	297.89	Intergenic	1325	plus	DUP	AT1G24570.1	A.thaliana	3	6
Chr2	11130464	11130493	0.0635697	16.97	Intron_cds	78	plus	FRAG	AT3G45580.1	A.thaliana	0	0
Chr2	11162040	11162267	0.119804	53.86	Intergenic	231	plus	DUP	AT5G33320.1	A.thaliana	0	0
Chr2	11221213	11221386	0.666667	45.36	Intergenic	123	plus	SE	AT4G07408.1	A.thaliana	1	1
Chr2	11550077	11550187	0.0596659	31.28	Intergenic	75	plus	FRAG	AT5G16810.1	A.thaliana	0	0
Chr2	11595068	11595232	0.26943	70.33	Intergenic	153	plus	FRAG	AT5G38920.1	A.thaliana	0	0
Chr2	11723961	11724017	0.242857	67.8	UTR	102	plus	SE	AT2G32180.1	A.thaliana	0	0
Chr2	11735915	11737140	0.642202	258.09	Intergenic	1325	plus	AMB	AT3G11490.1	A.thaliana	0	1
Chr2	11756619	11756714	0.064257	46.93	UTR	96	plus	SE	AT3G25960.1	A.thaliana	0	0
Chr2	11896110	11896602	0.859155	140.84	Intergenic	484	plus	DUP	AT4G10895.1	A.thaliana	0	0
Chr2	11929882	11930238	225	140.78	Intergenic	297	plus	FRAG	AT1G05080.1	A.thaliana	1	1
Chr2	12033346	12033480	0.137681	52.5	Intergenic	114	plus	FRAG	AT1G08080.1	A.thaliana	0	0
Chr2	12216386	12216888	0.0632768	52.21	Intergenic	165	plus	SE	AT1G12290.1	A.thaliana	4	6
Chr2	12444303	12444500	0.0398593	42.2	Intron_cds	102	plus	FRAG	AT5G59660.1	A.thaliana	0	0
Chr2	12464133	12464168	0.00463679	42.2	Intron_cds	9	plus	FRAG	AT4G04500.1	A.thaliana	0	0
Chr2	12465828	12467349	0.454443	314.27	Intergenic	1468	plus	DUP	AT1G49100.1	A.thaliana	1	1
Chr2	12467369	12467515	0.0522222	38.65	Intergenic	235	plus	FRAG	AT3G21340.1	A.thaliana	0	0
Chr2	12467605	12467718	0.0283768	29.01	Intergenic	75	plus	FRAG	AT2G28960.1	A.thaliana	0	0
Chr2	12468012	12468452	0.120133	161.04	Intergenic	408	plus	DUP	AT4G20450.1	A.thaliana	0	0
Chr2	12468755	12469482	0.221725	246.15	Intergenic	695	plus	DUP	AT5G59650.1	A.thaliana	0	1
Chr2	12584454	12584953	0.393382	114.31	Intergenic	398	plus	DUP	AT2G29360.1	A.thaliana	2	3
Chr2	12585989	12586253	0.367816	74.19	UTR	368	plus	FRAG	AT1G07450.1	A.thaliana	0	2
Chr2	12586446	12586496	0.0766551	36.74	UTR	66	plus	FRAG	AT2G29300.2	A.thaliana	0	0
Chr2	12597058	12597105	0.107407	40.2	Intergenic	81	plus	FRAG	AT2G29320.1	A.thaliana	1	1
Chr2	12661655	12662359	0.955729	352.55	Intergenic	732	plus	SE	AT2G29830.1	A.thaliana	0	0
Chr2	12711722	12712028	0.0742574	18.75	Intergenic	45	plus	SE	ATCG00380.1	A.thaliana	3	5
Chr2	12734211	12734544	0.146766	96.27	Intergenic	277	plus	DUP	AT2G29605.1	A.thaliana	0	0
Chr2	12735798	12735833	0.0995025	50.27	Intron_cds	224	plus	FRAG	AT2G29605.1	A.thaliana	0	0
Chr2	12735874	12735984	0.0772358	58.62	Intron_cds	114	plus	FRAG	AT2G11620.1	A.thaliana	0	0
Chr2	12859216	12859335	0.0595238	39.88	Intergenic	105	plus	FRAG	AT2G38720.1	A.thaliana	0	0
Chr2	12950585	12950857	0.476636	66.29	Intergenic	288	plus	FRAG	AT2G42955.1	A.thaliana	0	0
Chr2	13483459	13483948	0.230769	92.8	Intergenic	505	plus	DUP	AT2G31865.2	A.thaliana	0	3
Chr2	13671577	13672061	0.53876	211.96	UTR	431	plus	SE	AT2G27410.1	A.thaliana	1	2
Chr2	13723836	13723955	0.0973236	22.86	Intergenic	123	plus	SE	AT3G61340.1	A.thaliana	0	0
Chr2	13727525	13727647	0.12628	60.59	UTR	111	plus	FRAG	AT5G51570.1	A.thaliana	0	0
Chr2	13787300	13787395	0.205056	88.66	UTR	218	plus	FRAG	AT5G22791.2	A.thaliana	0	0
Chr2	13794629	13795204	0.895928	224.58	UTR	576	plus	SE	AT3G12470.1	A.thaliana	0	0
Chr2	13909709	13909909	0.272727	12.35	Intergenic	54	plus	FRAG	AT1G18773.1	A.thaliana	0	0
Chr2	13930634	13930764	0.0516432	74.08	Intergenic	126	plus	SE	AT2G32800.1	A.thaliana	0	0
Chr2	14412683	14412850	0.463415	74.88	UTR	114	plus	FRAG	AT2G34123.1	A.thaliana	0	0
Chr2	14453643	14453678	0.0041841	0.16	UTR	9	plus	FRAG	AT2G34230.1	A.thaliana	0	0
Chr2	14459108	14459143	0.0376569	10.42	Intergenic	81	plus	FRAG	AT2G34230.1	A.thaliana	0	0
Chr2	14932090	14932188	0.534884	43.74	Intergenic	69	plus	SE	AT5G57730.1	A.thaliana	0	0
Chr2	14936028	14936141	0.0914286	28.65	Intergenic	96	plus	FRAG	AT1G80670.1	A.thaliana	1	1
Chr2	14958045	14958237	0.0878553	46.26	Intergenic	102	plus	FRAG	AT5G13570.2	A.thaliana	0	1
Chr2	15111891	15112067	0.13285	54.39	Intergenic	144	plus	FRAG	AT4G17890.1	A.thaliana	0	0
Chr2	15327875	15327991	0.18	67.13	Intron_cds	211	plus	FRAG	AT2G36540.1	A.thaliana	0	0
Chr2	15346325	15346435	0.112957	60.45	Intergenic	102	plus	FRAG	AT3G53000.1	A.thaliana	1	1
Chr2	15389147	15389317	0.491525	76.58	Intergenic	180	plus	FRAG	AT2G36695.1	A.thaliana	0	0
Chr2	15399919	15400316	0.254902	128.78	Intergenic	395	plus	DUP	AT2G36710.1	A.thaliana	0	0
Chr2	15479165	15479344	0.362205	24.61	Intergenic	99	plus	FRAG	AT3G53220.1	A.thaliana	1	1
Chr2	15508407	15508577	0.138462	44.25	Intergenic	162	plus	SE	AT1G47790.1	A.thaliana	0	0
Chr2	15509566	15509679	0.221865	53.87	UTR	202	plus	FRAG	AT4G02870.1	A.thaliana	0	0
Chr2	15726244	15726417	0.110417	30.08	Intergenic	174	plus	FRAG	AT2G37440.1	A.thaliana	1	1
Chr2	15842483	15842596	0.0698413	30	Intron_cds	66	plus	FRAG	AT2G37790.1	A.thaliana	1	1
Chr2	16001414	16001467	0.0938272	22.1	Intron_cds	114	plus	FRAG	AT2G38220.1	A.thaliana	1	1
Chr2	16005600	16005635	0.0580357	29.99	Intron_cds	78	plus	FRAG	AT2G38185.4	A.thaliana	1	1
Chr2	16009877	16009912	0.0580357	29.99	Intron_cds	78	plus	FRAG	AT2G38185.4	A.thaliana	1	1
Chr2	16176339	16176564	0.120896	64.17	Intergenic	245	plus	FRAG	AT5G28540.1	A.thaliana	0	2
Chr2	16285775	16285999	0.114519	93.01	Intergenic	168	plus	FRAG	AT2G38995.1	A.thaliana	0	0
Chr2	16409614	16409970	0.0828625	49.47	Intergenic	132	plus	FRAG	AT1G58260.1	A.thaliana	2	2
Chr2	16436352	16436968	0.347826	74.48	Intergenic	423	plus	SE	AT3G17560.1	A.thaliana	0	0
Chr2	16540971	16541144	0.546392	84.13	UTR	224	plus	FRAG	AT3G47675.1	A.thaliana	0	0
Chr2	17137396	17137506	0.485714	21.76	Intergenic	54	plus	SE	AT2G41082.1	A.thaliana	0	0
Chr2	17223538	17223795	0.164634	167.09	UTR	243	plus	FRAG	AT2G11620.1	A.thaliana	0	0
Chr2	17224677	17224757	0.132143	43.87	Intergenic	110	plus	FRAG	AT1G49700.1	A.thaliana	0	0
Chr2	17225603	17225734	0.979592	80.07	Intergenic	147	plus	SE	AT3G57062.1	A.thaliana	0	0
Chr2	17258339	17258575	0.307407	85.73	Intergenic	217	plus	FRAG	AT2G41380.1	A.thaliana	2	3
Chr2	17271152	17271489	0.0897227	78.98	UTR	251	plus	DUP	AT2G41450.1	A.thaliana	0	0
Chr2	17282326	17282559	0.651786	54.43	Intergenic	222	plus	SE	AT5G53592.1	A.thaliana	0	0
Chr2	17288179	17288229	0.027451	27.43	Intron_cds	42	plus	FRAG	AT3G61030.1	A.thaliana	0	0
Chr2	17363347	17363511	0.100897	38.84	UTR	135	plus	FRAG	AT3G24610.1	A.thaliana	2	2
Chr2	17365160	17365339	0.0698795	33.31	Intergenic	87	plus	FRAG	AT2G41470.1	A.thaliana	0	0
Chr2	17365778	17366057	0.0673267	22.08	Intergenic	104	plus	FRAG	AT3G57380.1	A.thaliana	3	5
Chr2	17578212	17578340	0.055409	26.69	UTR	63	plus	FRAG	AT2G42100.1	A.thaliana	0	0
Chr2	17610974	17611069	0.0133517	51.8	UTR	87	plus	FRAG	AT1G20960.2	A.thaliana	1	1
Chr2	17622803	17622913	0.0398126	20.62	Intron_cds	51	plus	FRAG	AT3G57800.1	A.thaliana	1	1
Chr2	17650752	17650999	0.220657	32.55	Intergenic	131	plus	FRAG	AT3G61260.1	A.thaliana	1	4
Chr2	17690592	17690717	0.198758	60.09	Intergenic	99	plus	SE	AT2G46735.1	A.thaliana	0	0
Chr2	17788993	17789298	0.198502	54.94	Intron_cds	165	plus	FRAG	AT4G18720.1	A.thaliana	0	0
Chr2	18051764	18051898	0.118557	39.57	Intergenic	135	plus	FRAG	AT2G43270.1	A.thaliana	0	0
Chr2	18155978	18156091	0.0464646	26.36	Intergenic	69	plus	FRAG	AT2G45380.1	A.thaliana	0	0
Chr2	18221571	18221729	0.119718	72	Intergenic	102	plus	FRAG	AT2G44680.1	A.thaliana	1	1
Chr2	18324899	18325294	0.197497	95.95	Intergenic	423	plus	SE	AT2G27660.1	A.thaliana	0	0
Chr2	18351011	18351140	0.0479339	30.5	Intergenic	87	plus	FRAG	AT1G30590.1	A.thaliana	0	0
Chr2	18351395	18351553	0.0592334	50.62	Intergenic	102	plus	FRAG	AT2G39240.1	A.thaliana	0	0
Chr2	18498012	18498408	0.137374	110.89	Intergenic	298	plus	DUP	AT2G45380.1	A.thaliana	1	1
Chr2	18507165	18507272	0.0485175	63.16	Intergenic	108	plus	FRAG	AT2G45290.1	A.thaliana	0	0
Chr2	18507408	18507511	0.0181378	20.55	Intergenic	45	plus	FRAG	AT2G47300.2	A.thaliana	0	0
Chr2	18507796	18508174	0.42233	133.9	Intergenic	346	plus	DUP	AT2G45520.1	A.thaliana	0	0
Chr2	18659686	18661145	0.29899	214.33	Intergenic	1391	plus	DUP	AT2G45380.1	A.thaliana	1	1
Chr2	18663711	18663869	0.0663265	46.75	Intergenic	156	plus	FRAG	AT4G40000.1	A.thaliana	0	0
Chr2	18663875	18664060	0.0714286	39.02	Intergenic	263	plus	DUP	AT4G40000.1	A.thaliana	0	0
Chr2	18676133	18676333	0.134831	50.24	Intergenic	144	plus	FRAG	AT5G22791.2	A.thaliana	1	1
Chr2	18956884	18957064	0.230769	49.24	Intergenic	163	plus	FRAG	AT1G14620.1	A.thaliana	2	3
Chr2	18971977	18972042	0.107884	9.43	Intron_cds	81	plus	FRAG	AT2G39790.1	A.thaliana	0	0
Chr2	19075444	19075996	0.42602	139.39	Intergenic	441	plus	RET	AT3G28223.1	A.thaliana	0	0
Chr2	19201474	19201656	0.102689	62.61	Intergenic	126	plus	FRAG	AT5G64020.1	A.thaliana	1	1
Chr2	19201951	19202169	0.0415648	25.97	Intergenic	51	plus	FRAG	AT5G64020.1	A.thaliana	1	1
Chr2	19202248	19202523	0.0912052	67.33	Intergenic	246	plus	FRAG	AT1G26680.1	A.thaliana	0	1
Chr2	19202827	19203018	0.111524	51.01	Intergenic	180	plus	FRAG	AT1G18580.1	A.thaliana	2	2
Chr2	19341033	19341250	0.195467	106.8	Intergenic	215	plus	FRAG	AT2G45940.1	A.thaliana	0	1
Chr2	19382573	19382684	0.0310559	21.62	Intergenic	45	plus	FRAG	AT3G04440.1	A.thaliana	0	1
Chr2	19383857	19384057	0.108342	205.27	UTR	301	plus	FRAG	AT3G03710.1	A.thaliana	0	0
Chr2	19398340	19398866	0.143722	95.35	Intergenic	581	plus	DUP	AT2G47240.1	A.thaliana	0	0
Chr2	19422748	19423048	0.0609137	34.67	Intergenic	135	plus	FRAG	AT1G02730.1	A.thaliana	3	5
Chr2	19556803	19557009	0.0798122	31.23	Intron_cds	102	plus	FRAG	AT3G62770.1	A.thaliana	1	1
Chr3	1009	1200	0.96875	64.03	Intergenic	90	plus	SE	AT3G43722.1	A.thaliana	0	0
Chr3	430020	430130	0.0464646	23.86	Intergenic	69	plus	FRAG	AT2G45380.1	A.thaliana	0	0
Chr3	484416	484737	0.321569	89.63	UTR	350	plus	AMB	AT3G57360.1	A.thaliana	0	0
Chr3	630152	630235	0.0989011	39.84	Intergenic	81	plus	FRAG	AT3G03500.1	A.thaliana	0	0
Chr3	792374	792475	0.0489796	25.12	Intron_cds	36	plus	FRAG	AT3G03370.2	A.thaliana	0	0
Chr3	799113	799223	0.0444444	19.05	UTR	66	plus	FRAG	AT2G45380.1	A.thaliana	0	0
Chr3	832148	832279	0.258427	53.37	Intergenic	141	plus	FRAG	AT5G17560.1	A.thaliana	0	0
Chr3	863502	863939	0.27051	182.83	Intergenic	360	plus	FRAG	AT1G67160.1	A.thaliana	2	2
Chr3	864622	864843	0.185984	46.65	Intergenic	192	plus	FRAG	AT1G50980.1	A.thaliana	0	0
Chr3	987088	990672	0.94958	1064.88	Intergenic	3579	plus	AMB	AT5G11250.1	A.thaliana	0	0
Chr3	1101088	1101207	0.0464646	26.36	Intergenic	69	plus	FRAG	AT2G45380.1	A.thaliana	0	0
Chr3	1121745	1121936	0.117329	63.61	Intergenic	192	plus	FRAG	AT1G65990.1	A.thaliana	0	0
Chr3	1169232	1169722	0.0881543	41.01	Intergenic	96	plus	DUP	AT1G02250.1	A.thaliana	2	2
Chr3	1181774	1182732	0.215601	209.44	UTR	992	plus	DUP	AT3G03710.1	A.thaliana	1	2
Chr3	1198147	1198332	0.0937063	45.97	Intergenic	180	plus	FRAG	AT3G04160.2	A.thaliana	1	1
Chr3	1199367	1199450	0.0734341	41.9	Intergenic	102	plus	FRAG	AT2G44280.1	A.thaliana	0	0
Chr3	1199686	1199942	0.0734341	39.24	Intergenic	102	plus	FRAG	AT2G44280.1	A.thaliana	1	3
Chr3	1210493	1210882	0.262755	92.74	Intergenic	315	plus	FRAG	AT5G19170.1	A.thaliana	0	0
Chr3	1303670	1303825	0.0657895	18.97	UTR	63	plus	FRAG	AT3G04830.1	A.thaliana	0	0
Chr3	1399965	1400124	0.0626263	32.98	Intergenic	93	plus	FRAG	AT2G45380.1	A.thaliana	0	0
Chr3	1451049	1451626	0.211663	104.8	UTR	554	plus	DUP	AT3G05400.1	A.thaliana	0	0
Chr3	1793894	1794043	0.351648	35.78	Intergenic	96	plus	FRAG	AT3G05570.1	A.thaliana	1	1
Chr3	1825872	1826051	0.086039	64.82	Intergenic	159	plus	SE	AT4G40020.1	A.thaliana	1	1
Chr3	1959005	1959115	0.1625	50.62	Intergenic	117	plus	FRAG	AT5G40260.1	A.thaliana	0	0
Chr3	1963739	1964119	0.552239	256.53	Intergenic	330	plus	SE	AT3G06435.1	A.thaliana	0	0
Chr3	2118237	2118753	0.0557491	44.52	UTR	142	plus	DUP	AT4G32670.1	A.thaliana	0	1
Chr3	2208704	2208912	0.661972	89.54	Intergenic	141	plus	FRAG	AT3G06985.1	A.thaliana	0	1
Chr3	2886537	2887682	0.99734	305.26	Intergenic	1089	plus	SE	AT4G39580.1	A.thaliana	1	1
Chr3	2945814	2946181	0.182622	86.76	Intergenic	341	plus	FRAG	AT4G24490.2	A.thaliana	1	2
Chr3	3055710	3056111	0.152542	33.8	Intergenic	353	plus	FRAG	AT5G03620.1	A.thaliana	2	5
Chr3	3133341	3133486	0.225532	44.32	Intergenic	146	plus	SE	AT5G40590.1	A.thaliana	0	1
Chr3	3182810	3183262	0.298289	96.03	Intergenic	456	plus	DUP	AT5G64020.1	A.thaliana	1	3
Chr3	3253623	3253949	0.992481	94.2	Intergenic	402	plus	SE	AT5G38435.1	A.thaliana	0	0
Chr3	3306559	3307019	0.221545	157.91	Intergenic	443	plus	DUP	AT5G04510.1	A.thaliana	0	0
Chr3	3366850	3366885	0.064695	25.55	Intergenic	105	plus	FRAG	AT5G41840.1	A.thaliana	0	0
Chr3	3367752	3367880	0.142857	47.02	Intron_cds	180	plus	FRAG	AT1G26890.1	A.thaliana	0	0
Chr3	3368274	3368348	0.177852	21.01	Intergenic	163	plus	FRAG	AT5G40750.1	A.thaliana	0	0
Chr3	3378374	3378598	0.239437	62.14	Intergenic	207	plus	FRAG	AT4G29970.1	A.thaliana	0	0
Chr3	3394609	3394764	0.0782313	54.76	Intron_cds	192	plus	FRAG	AT3G48830.1	A.thaliana	0	0
Chr3	3395891	3396093	0.0440141	30.2	Intron_cds	75	plus	AMB	AT5G41690.1	A.thaliana	0	0
Chr3	3396855	3396908	0.0545775	32.88	Intron_cds	90	plus	FRAG	AT5G41690.1	A.thaliana	0	0
Chr3	3538622	3538807	0.228571	84.38	Intergenic	144	plus	FRAG	AT5G58260.1	A.thaliana	0	0
Chr3	3560101	3560190	0.0538336	25.82	Intergenic	90	plus	FRAG	AT1G28020.1	A.thaliana	0	0
Chr3	4111642	4111737	0.0110072	17.71	Intergenic	66	plus	FRAG	AT3G13330.1	A.thaliana	0	0
Chr3	4111758	4111847	0.106007	34.12	Intergenic	90	plus	FRAG	AT2G20495.1	A.thaliana	0	0
Chr3	4464954	4465124	0.517241	84.17	UTR	268	plus	FRAG	AT3G13662.1	A.thaliana	0	0
Chr3	4552527	4553489	0.612903	119.51	Intergenic	724	plus	SE	AT1G25211.1	A.thaliana	1	4
Chr3	4635267	4635413	0.128788	31.37	Intergenic	51	plus	FRAG	AT5G51090.1	A.thaliana	2	2
Chr3	4644902	4645783	0.524462	470.77	Intergenic	801	plus	SE	AT3G13840.1	A.thaliana	0	2
Chr3	4875433	4875691	0.347826	29.14	Intergenic	48	plus	SE	AT3G29431.1	A.thaliana	2	3
Chr3	4924229	4924579	0.201942	213.85	UTR	297	plus	FRAG	AT3G14640.1	A.thaliana	0	0
Chr3	5158761	5159597	0.915584	326.85	Intergenic	849	plus	SE	AT3G19595.1	A.thaliana	0	0
Chr3	5260905	5261027	0.72	42.19	Intergenic	108	plus	FRAG	AT1G52857.1	A.thaliana	0	0
Chr3	5323121	5323195	0.140909	28.46	Intergenic	179	plus	FRAG	AT1G52630.1	A.thaliana	2	2
Chr3	5392415	5392653	0.826087	76.31	Intergenic	114	plus	SE	AT3G15909.1	A.thaliana	0	0
Chr3	5438456	5438806	0.368852	64.26	Intron_cds	354	plus	SE	AT3G16880.1	A.thaliana	0	2
Chr3	5508837	5509001	0.165714	67.06	Intergenic	171	plus	FRAG	AT3G16555.1	A.thaliana	0	0
Chr3	5575504	5575695	0.161209	47.34	Intergenic	183	plus	FRAG	AT5G46000.1	A.thaliana	0	0
Chr3	5575513	5576714	0.615863	352.94	Intergenic	1196	plus	AMB	AT1G52030.1	A.thaliana	0	1
Chr3	5584265	5584449	0.159468	22.42	Intergenic	146	plus	FRAG	AT3G16440.1	A.thaliana	1	2
Chr3	5635210	5635390	0.170732	52.68	Intergenic	181	plus	SE	AT3G17710.1	A.thaliana	0	1
Chr3	5683331	5683527	0.325243	79.76	UTR	200	plus	FRAG	AT3G22320.1	A.thaliana	0	1
Chr3	5700864	5701012	0.047402	23.53	UTR	158	plus	FRAG	AT3G16785.1	A.thaliana	2	3
Chr3	5869798	5869905	0.0900621	48.46	Intergenic	87	plus	FRAG	AT1G47990.1	A.thaliana	0	0
Chr3	5870874	5872830	0.897516	427.69	Intergenic	1957	plus	DUP	AT1G47990.1	A.thaliana	0	0
Chr3	5988093	5988215	0.137681	13.8	Intron_cds	166	plus	SE	AT3G17560.1	A.thaliana	0	0
Chr3	5988135	5988653	0.148064	151.52	Intron_cds	195	plus	FRAG	AT3G17500.1	A.thaliana	0	0
Chr3	6011652	6011879	0.693333	47.1	Intergenic	162	plus	FRAG	AT5G26620.1	A.thaliana	0	0
Chr3	6060747	6061326	0.580381	100.55	Intergenic	601	plus	SE	AT3G02470.1	A.thaliana	0	1
Chr3	6061520	6061861	0.215259	91.03	Intergenic	240	plus	SE	AT3G02470.1	A.thaliana	1	1
Chr3	6215622	6215789	0.116009	82.53	Intergenic	150	plus	FRAG	AT3G27740.1	A.thaliana	0	0
Chr3	6215864	6217138	0.593968	374.36	Intergenic	1284	plus	AMB	AT3G27740.1	A.thaliana	0	0
Chr3	6227682	6228288	0.110403	82.22	Intergenic	156	plus	DUP	AT3G18180.1	A.thaliana	0	0
Chr3	6261784	6261958	0.107212	38.87	UTR	157	plus	SE	AT5G04660.1	A.thaliana	1	2
Chr3	6267952	6268080	172	82.78	Intergenic	129	plus	SE	ATCG00150.1	A.thaliana	0	0
Chr3	6295464	6295939	0.0217391	31.09	Intergenic	75	plus	DUP	AT3G17740.1	A.thaliana	2	3
Chr3	6302857	6303009	0.0823799	41.67	Intergenic	108	plus	FRAG	AT1G48850.1	A.thaliana	0	0
Chr3	6470281	6471021	0.995455	323.07	Intergenic	672	plus	SE	AT1G49230.1	A.thaliana	0	0
Chr3	6541295	6541501	0.209302	34.77	Intergenic	204	plus	SE	AT1G55230.1	A.thaliana	1	1
Chr3	6541919	6542212	0.438944	67.38	Intergenic	402	plus	SE	AT1G49470.1	A.thaliana	1	2
Chr3	6562806	6563057	0.0795455	15.59	Intergenic	63	plus	FRAG	AT2G23620.1	A.thaliana	2	2
Chr3	6563126	6563275	0.174242	37.33	Intergenic	138	plus	FRAG	AT2G23580.1	A.thaliana	0	0
Chr3	6599381	6599584	0.200456	47.38	Intergenic	259	plus	FRAG	AT5G44950.1	A.thaliana	0	0
Chr3	6600303	6600578	0.193622	57.38	UTR	279	plus	FRAG	AT5G44950.1	A.thaliana	0	0
Chr3	6698456	6699103	0.315476	173.4	Intergenic	606	plus	FRAG	AT1G49760.2	A.thaliana	0	2
Chr3	6795400	6795519	0.0408163	18.62	Intergenic	48	plus	SE	AT3G16740.1	A.thaliana	0	0
Chr3	6795460	6796359	0.833773	101.38	Intergenic	900	plus	SE	AT5G51000.1	A.thaliana	3	9
Chr3	6826635	6826742	0.520833	55.05	Intergenic	75	plus	SE	AT3G19663.1	A.thaliana	0	0
Chr3	6988708	6989085	0.318878	89.79	Intergenic	378	plus	SE	AT4G05080.1	A.thaliana	0	2
Chr3	7007351	7007674	0.212425	123.01	Intergenic	303	plus	FRAG	AT2G27010.1	A.thaliana	1	1
Chr3	7011928	7013646	0.998054	1035.81	UTR	1644	plus	DUP	AT3G20100.1	A.thaliana	0	1
Chr3	7014597	7015303	0.518591	446.36	Intergenic	773	plus	FRAG	AT3G20110.1	A.thaliana	0	1
Chr3	7016791	7016964	0.193613	75.78	UTR	294	plus	FRAG	AT3G26310.1	A.thaliana	0	0
Chr3	7024339	7024494	0.138554	61.96	UTR	210	plus	FRAG	AT5G42590.1	A.thaliana	0	0
Chr3	7104627	7104713	0.134259	51.8	Intergenic	87	plus	FRAG	ATCG00720.1	A.thaliana	0	0
Chr3	7173767	7174298	0.886364	117.53	Intergenic	586	plus	DUP	AT1G50900.1	A.thaliana	2	4
Chr3	7334132	7337310	0.998043	506.89	Intron_cds	1730	plus	DUP	AT3G20140.1	A.thaliana	2	3
Chr3	7338808	7338965	0.0506667	25.35	Intergenic	57	plus	FRAG	AT3G20930.1	A.thaliana	0	0
Chr3	7339682	7339723	0.0588235	61.58	UTR	93	plus	FRAG	AT3G20950.1	A.thaliana	1	1
Chr3	7341765	7341908	0.091954	48.59	Intergenic	144	plus	FRAG	AT1G28430.1	A.thaliana	0	0
Chr3	7342623	7342670	0.0610687	64.33	Intergenic	96	plus	FRAG	AT3G20940.1	A.thaliana	0	0
Chr3	7345330	7345476	0.142315	112.41	UTR	210	plus	RET	AT3G20950.1	A.thaliana	0	0
Chr3	7418728	7418917	0.100543	43.1	Intergenic	102	plus	SE	AT3G21120.1	A.thaliana	2	3
Chr3	7471965	7472287	0.0466149	53.85	Intergenic	126	plus	RET	AT3G56150.2	A.thaliana	0	2
Chr3	7472603	7472791	0.0776892	66.56	Intergenic	117	plus	FRAG	AT1G17720.1	A.thaliana	0	0
Chr3	7521003	7521176	0.0291139	27.62	Intergenic	69	plus	FRAG	AT3G18900.2	A.thaliana	2	2
Chr3	7601632	7601991	0.322314	140.12	UTR	360	plus	SE	AT3G23260.1	A.thaliana	0	0
Chr3	7725435	7726467	0.996212	245.26	Intergenic	979	plus	DUP	AT3G22010.1	A.thaliana	1	1
Chr3	7727608	7728551	0.996094	282.23	Intergenic	964	plus	DUP	AT2G31620.1	A.thaliana	0	0
Chr3	7732793	7732945	0.144628	45.03	Intron_cds	212	plus	FRAG	AT4G20550.1	A.thaliana	1	1
Chr3	7740279	7741153	0.996377	241.49	Intergenic	884	plus	DUP	AT3G21940.1	A.thaliana	1	1
Chr3	7745693	7745788	0.202847	85.03	Intron_cds	172	plus	FRAG	AT4G20670.1	A.thaliana	1	1
Chr3	7747108	7750920	0.510331	556.17	Intron_cds	977	plus	DUP	AT4G20550.1	A.thaliana	2	2
Chr3	7768301	7768522	0.405512	124.55	UTR	295	plus	FRAG	AT3G22030.1	A.thaliana	0	0
Chr3	7849975	7850289	0.239583	112.5	Intergenic	345	plus	SE	ATCG00490.1	A.thaliana	2	4
Chr3	7853019	7853479	0.23125	77.2	Intergenic	331	plus	SE	ATCG00490.1	A.thaliana	4	7
Chr3	7860013	7860327	0.239583	112.5	Intergenic	345	plus	SE	ATCG00490.1	A.thaliana	2	4
Chr3	7862111	7862571	0.23125	77.2	Intergenic	331	plus	SE	ATCG00490.1	A.thaliana	4	7
Chr3	7896138	7897196	0.997015	561.44	Intergenic	1011	plus	SE	AT3G22345.1	A.thaliana	1	1
Chr3	7900242	7900433	0.126411	48.47	UTR	159	plus	FRAG	AT4G12820.1	A.thaliana	0	0
Chr3	7900774	7901116	0.0835214	21.97	Intergenic	114	plus	FRAG	AT4G12820.1	A.thaliana	1	3
Chr3	7971039	7971101	0.187919	38.47	Intergenic	84	plus	SE	AT3G22480.1	A.thaliana	1	1
Chr3	7971107	7971480	0.758389	95.78	Intergenic	347	plus	SE	AT3G22480.1	A.thaliana	1	3
Chr3	8135902	8136108	0.261803	61.98	UTR	177	plus	SE	AT3G22920.1	A.thaliana	1	1
Chr3	8174391	8174702	0.174641	147.74	Intergenic	362	plus	SE	AT3G23110.1	A.thaliana	0	0
Chr3	8174735	8174854	0.13355	58.41	Intergenic	246	plus	FRAG	AT5G10290.1	A.thaliana	0	0
Chr3	8226791	8227048	0.588235	123.08	Intergenic	210	plus	SE	AT1G61410.1	A.thaliana	0	0
Chr3	8253248	8253343	0.0193115	30.36	Intergenic	69	plus	FRAG	AT4G10320.1	A.thaliana	1	1
Chr3	8413575	8413713	0.0974026	40.02	Intron_cds	133	plus	FRAG	AT3G23470.1	A.thaliana	0	2
Chr3	8417733	8417768	0.0851927	51.75	Intron_cds	226	plus	FRAG	AT3G23480.2	A.thaliana	0	0
Chr3	8433870	8433968	0.0634921	48.79	Intergenic	93	plus	FRAG	AT3G23540.1	A.thaliana	1	1
Chr3	8434935	8435045	0.083151	34.32	Intergenic	114	plus	FRAG	AT3G07340.1	A.thaliana	1	1
Chr3	8439651	8439695	0.0576037	84.14	Intron_cds	241	plus	FRAG	AT3G23510.1	A.thaliana	0	0
Chr3	8442237	8442278	0.0564516	82.01	Intron_cds	230	plus	FRAG	AT3G23510.1	A.thaliana	0	0
Chr3	8464645	8464881	0.111498	39.35	Intergenic	96	plus	FRAG	AT3G53310.1	A.thaliana	4	7
Chr3	8546032	8546253	0.741935	62.82	Intergenic	207	plus	FRAG	AT3G23727.1	A.thaliana	0	0
Chr3	8693208	8693441	0.280702	44.93	UTR	243	plus	FRAG	AT2G13510.1	A.thaliana	0	0
Chr3	8795650	8796034	0.191943	102.21	Intergenic	358	plus	DUP	AT3G23910.1	A.thaliana	1	2
Chr3	8898906	8899040	0.152439	25.96	Intergenic	75	plus	SE	AT5G37610.1	A.thaliana	1	1
Chr3	9072666	9072731	0.0293103	39.7	Intergenic	51	plus	FRAG	AT3G24840.1	A.thaliana	0	0
Chr3	9103853	9104006	0.05	17.21	Intergenic	33	plus	FRAG	AT1G04750.1	A.thaliana	0	2
Chr3	9116213	9116442	0.162921	21.67	Intergenic	87	plus	AMB	AT3G24929.1	A.thaliana	1	1
Chr3	9134758	9134916	0.0514563	27.9	Intergenic	159	plus	SE	AT4G03430.1	A.thaliana	2	2
Chr3	9135038	9135333	0.0545906	46.63	Intergenic	132	plus	FRAG	AT3G19515.2	A.thaliana	4	5
Chr3	9164753	9164910	0.0738636	50.06	Intergenic	126	plus	SE	AT5G67250.1	A.thaliana	0	0
Chr3	9170310	9170668	0.12028	81.58	Intergenic	250	plus	FRAG	AT3G04160.2	A.thaliana	2	4
Chr3	9185011	9186183	0.997389	428.52	Intergenic	1149	plus	SE	AT3G19470.2	A.thaliana	4	5
Chr3	9244974	9246117	0.135084	369.36	Intergenic	960	plus	DUP	AT5G24280.1	A.thaliana	0	0
Chr3	9247952	9248155	0.0820569	63.4	Intergenic	272	plus	FRAG	AT4G29180.2	A.thaliana	0	0
Chr3	9248956	9249430	0.0537836	99.08	Intergenic	454	plus	DUP	AT5G24280.1	A.thaliana	0	0
Chr3	9249706	9249855	0.0437637	25.1	Intergenic	120	plus	FRAG	AT4G29180.2	A.thaliana	2	4
Chr3	9442582	9443018	0.0865225	53.67	Intergenic	156	plus	DUP	AT3G25820.1	A.thaliana	3	4
Chr3	9450648	9451299	0.0547703	54.47	Intergenic	93	plus	DUP	AT4G16740.1	A.thaliana	1	2
Chr3	9600972	9601283	0.0117165	24.19	Intergenic	60	plus	FRAG	AT5G35210.1	A.thaliana	3	5
Chr3	9604045	9604286	0.222857	68.86	UTR	188	plus	SE	AT3G25570.2	A.thaliana	0	1
Chr3	9782504	9783234	0.0419162	93.86	Intergenic	252	plus	DUP	AT5G02880.1	A.thaliana	2	3
Chr3	9920952	9921158	0.146635	63.41	UTR	165	plus	FRAG	AT3G49040.1	A.thaliana	0	0
Chr3	9921000	9924327	0.888641	321.22	Intron_cds	1351	plus	DUP	AT2G04230.1	A.thaliana	0	0
Chr3	9956597	9956722	375	42.45	Intergenic	102	plus	FRAG	AT3G05870.1	A.thaliana	1	1
Chr3	10005090	10005221	0.110465	46.9	Intergenic	108	plus	FRAG	AT4G26980.1	A.thaliana	0	0
Chr3	10032153	10032269	0.115578	43.98	Intergenic	69	plus	FRAG	AT1G29040.4	A.thaliana	0	0
Chr3	10075886	10076188	0.315625	80.18	Intergenic	309	plus	FRAG	AT3G56530.1	A.thaliana	0	2
Chr3	10093869	10094207	0.236443	134.78	Intergenic	309	plus	FRAG	AT3G27320.1	A.thaliana	0	2
Chr3	10172462	10172635	0.0551378	39.01	Intergenic	66	plus	FRAG	AT3G27470.1	A.thaliana	0	0
Chr3	10181617	10181825	0.112782	33.81	Intergenic	131	plus	FRAG	AT3G27470.1	A.thaliana	1	2
Chr3	10272441	10272560	0.141264	117.73	Intron_cds	221	plus	SE	AT3G27710.1	A.thaliana	0	0
Chr3	10396130	10396327	0.22508	82.35	Intergenic	259	plus	FRAG	AT4G03940.1	A.thaliana	0	1
Chr3	10608341	10610172	0.880546	201.67	Intergenic	1787	plus	AMB	AT3G28370.1	A.thaliana	3	3
Chr3	10621144	10621188	0.136646	19.72	Intron_cds	66	plus	FRAG	AT1G51430.1	A.thaliana	0	0
Chr3	10728707	10728829	0.0736842	54.58	Intergenic	105	plus	SE	AT3G28610.1	A.thaliana	0	0
Chr3	10738347	10738472	0.0208333	7.56	Intergenic	21	plus	FRAG	AT3G28630.1	A.thaliana	0	0
Chr3	10758763	10758915	0.0304878	3.16	Intergenic	45	plus	FRAG	AT1G34460.1	A.thaliana	2	2
Chr3	10833861	10834058	0.0720165	22.66	Intergenic	110	plus	FRAG	AT1G10410.1	A.thaliana	2	4
Chr3	10904949	10905114	0.111111	34.14	Intergenic	118	plus	FRAG	AT5G64150.1	A.thaliana	1	2
Chr3	10906626	10906751	0.102837	39.84	Intergenic	87	plus	FRAG	AT1G71190.1	A.thaliana	0	0
Chr3	10946211	10946342	0.110294	49.21	Intergenic	135	plus	FRAG	AT2G36710.1	A.thaliana	0	0
Chr3	10963404	10963609	0.491803	26.18	Intergenic	90	plus	SE	AT1G44941.1	A.thaliana	1	4
Chr3	11065655	11065914	0.516484	27.91	Intergenic	140	plus	FRAG	AT2G20150.1	A.thaliana	2	3
Chr3	11081028	11081321	0.990385	83.23	Intergenic	282	plus	SE	AT5G38160.1	A.thaliana	0	0
Chr3	11081481	11081618	0.394231	50.67	Intergenic	123	plus	SE	AT5G38170.1	A.thaliana	0	0
Chr3	11122225	11122515	0.0963618	89.97	Intergenic	300	plus	FRAG	AT4G26380.1	A.thaliana	0	0
Chr3	11127697	11127891	0.0793011	63.88	Intergenic	180	plus	SE	AT1G62030.1	A.thaliana	0	0
Chr3	11210273	11210383	0.0341656	46.4	Intron_cds	78	plus	FRAG	AT5G36150.1	A.thaliana	1	1
Chr3	11274311	11274987	0.772727	312	Intergenic	620	plus	FRAG	AT5G39290.1	A.thaliana	0	1
Chr3	11307938	11308102	0.123656	56.85	Intergenic	138	plus	SE	AT4G36810.1	A.thaliana	0	0
Chr3	11348897	11349411	0.8	271.14	Intergenic	502	plus	SE	AT5G35050.1	A.thaliana	0	2
Chr3	11349447	11349786	0.836066	119.64	Intergenic	316	plus	SE	AT5G25000.1	A.thaliana	1	2
Chr3	11369559	11369735	0.257143	19.12	Intergenic	54	plus	FRAG	AT3G31400.1	A.thaliana	2	2
Chr3	11389298	11389426	0.0651515	46.24	Intergenic	129	plus	SE	AT1G67020.1	A.thaliana	0	0
Chr3	11432460	11432603	0.084507	65.42	Intergenic	108	plus	FRAG	AT4G21520.1	A.thaliana	0	0
Chr3	11477400	11477675	0.130864	67.59	Intergenic	157	plus	FRAG	AT5G35735.1	A.thaliana	3	4
Chr3	11483768	11484010	0.154964	147.39	Intergenic	192	plus	FRAG	AT3G29638.1	A.thaliana	0	0
Chr3	11500617	11500783	0.302083	44	Intergenic	87	plus	FRAG	AT1G17285.1	A.thaliana	0	0
Chr3	11522760	11522789	0.0181925	38.01	Intergenic	96	plus	FRAG	AT3G04740.1	A.thaliana	0	0
Chr3	11522791	11522904	0.0217136	48.25	Intergenic	114	plus	FRAG	AT3G04740.1	A.thaliana	0	0
Chr3	11586484	11586804	0.509524	130.62	Intergenic	318	plus	FRAG	AT2G40450.1	A.thaliana	0	0
Chr3	11614068	11614516	0.804878	158.94	Intergenic	403	plus	SE	AT2G35280.1	A.thaliana	0	1
Chr3	11617422	11617622	0.011329	31.32	Intergenic	78	plus	SE	ATCG00860.1	A.thaliana	3	3
Chr3	11627859	11628576	0.528701	130.16	Intergenic	616	plus	DUP	AT3G32904.1	A.thaliana	2	2
Chr3	11757278	11757390	0.180095	49.51	Intergenic	113	plus	FRAG	AT4G25200.1	A.thaliana	0	1
Chr3	11757955	11758258	0.0541237	15.26	Intergenic	63	plus	AMB	AT5G46560.1	A.thaliana	2	2
Chr3	11861496	11861633	0.148649	56.67	Intergenic	102	plus	FRAG	AT1G33860.2	A.thaliana	1	1
Chr3	11887369	11887440	0.453488	77.89	Intergenic	108	plus	FRAG	AT2G21725.1	A.thaliana	0	0
Chr3	12019426	12019530	0.105405	79.02	Intergenic	117	plus	FRAG	AT5G40850.1	A.thaliana	0	0
Chr3	12024808	12025062	0.256757	162.67	Intergenic	285	plus	FRAG	AT5G40850.1	A.thaliana	1	1
Chr3	12040034	12040141	0.0594595	26.02	Intergenic	66	plus	FRAG	AT5G40850.1	A.thaliana	0	0
Chr3	12040243	12040873	0.391892	251.68	Intergenic	535	plus	DUP	AT5G40850.1	A.thaliana	0	0
Chr3	12057052	12057168	0.0571429	40.29	Intergenic	66	plus	FRAG	AT1G14800.1	A.thaliana	0	0
Chr3	12057192	12058042	0.522078	333.59	Intergenic	836	plus	DUP	AT1G14800.1	A.thaliana	3	3
Chr3	12064912	12065492	0.695122	256.87	Intergenic	342	plus	SE	AT2G35280.1	A.thaliana	1	2
Chr3	12131671	12131733	0.0702875	28.77	Intron_cds	66	plus	FRAG	AT3G42870.1	A.thaliana	0	0
Chr3	12262675	12262878	0.977273	81	Intergenic	129	plus	SE	AT5G28781.1	A.thaliana	0	0
Chr3	12367894	12368058	0.449541	91.11	Intergenic	147	plus	FRAG	AT4G39200.1	A.thaliana	0	0
Chr3	12445984	12446058	0.025641	23.72	Intron_cds	63	plus	FRAG	AT3G42723.1	A.thaliana	0	0
Chr3	12529800	12529835	0.189024	22.28	Intergenic	90	plus	SE	AT3G44580.1	A.thaliana	0	0
Chr3	12631982	12632387	0.628049	108.94	Intergenic	307	plus	SE	AT2G35280.1	A.thaliana	1	3
Chr3	12646897	12648219	0.996016	310.15	Intergenic	1407	plus	DUP	AT4G27040.2	A.thaliana	2	2
Chr3	12657950	12658217	0.144254	76.2	Intergenic	262	plus	DUP	AT5G33320.1	A.thaliana	1	1
Chr3	12693815	12693931	0.059633	44.65	Intergenic	78	plus	FRAG	AT5G33393.1	A.thaliana	0	0
Chr3	12818262	12818489	0.5	145.33	Intergenic	228	plus	SE	AT1G42080.1	A.thaliana	0	0
Chr3	12833325	12835662	0.996774	337.56	Intergenic	2302	plus	DUP	AT3G32260.1	A.thaliana	5	8
Chr3	12870181	12870669	0.270455	133.78	Intergenic	333	plus	FRAG	AT1G36970.1	A.thaliana	2	2
Chr3	12870846	12871409	0.223158	214.61	Intergenic	471	plus	DUP	AT3G32280.1	A.thaliana	0	0
Chr3	12877459	12877611	0.155488	111.55	Intergenic	153	plus	FRAG	AT3G32330.1	A.thaliana	0	0
Chr3	12881109	12881961	0.155488	42.23	Intergenic	151	plus	DUP	AT3G32330.1	A.thaliana	2	4
Chr3	12896958	12897631	0.234197	284.99	Intergenic	677	plus	FRAG	AT2G25140.1	A.thaliana	3	4
Chr3	12897857	12898015	0.053886	77.09	Intergenic	159	plus	FRAG	AT2G25140.1	A.thaliana	0	0
Chr3	12898015	12898131	0.0299278	33.57	Intergenic	87	plus	FRAG	AT5G15450.1	A.thaliana	0	0
Chr3	12954990	12955971	0.741036	217.34	Intergenic	1060	plus	DUP	AT4G27040.2	A.thaliana	2	2
Chr3	13016869	13017048	0.0651341	37.3	Intergenic	51	plus	FRAG	AT3G43490.1	A.thaliana	0	0
Chr3	13044093	13044221	0.149701	42.79	Intergenic	75	plus	FRAG	AT3G42155.1	A.thaliana	0	0
Chr3	13079339	13079470	0.0759076	42.63	Intron_cds	69	plus	FRAG	AT1G80840.1	A.thaliana	1	1
Chr3	13080273	13080452	975	49.89	Intergenic	117	plus	SE	AT3G42728.1	A.thaliana	0	0
Chr3	13126767	13126907	0.0511883	56.18	Intergenic	84	plus	FRAG	AT1G20510.1	A.thaliana	1	1
Chr3	13145959	13146063	0.0907781	56.52	Intergenic	191	plus	FRAG	AT2G11010.1	A.thaliana	0	0
Chr3	13146313	13146789	0.993197	190.31	Intergenic	417	plus	SE	AT4G06490.1	A.thaliana	2	2
Chr3	13171815	13171943	0.100503	19.49	Intergenic	60	plus	FRAG	AT3G33494.1	A.thaliana	0	0
Chr3	13232800	13233327	0.315909	166.67	Intergenic	393	plus	FRAG	AT1G36970.1	A.thaliana	1	1
Chr3	13233372	13233545	0.115909	77.37	Intergenic	153	plus	FRAG	AT1G36970.1	A.thaliana	0	0
Chr3	13233632	13233727	0.019884	10.1	Intergenic	72	plus	FRAG	AT1G32120.1	A.thaliana	1	1
Chr3	13234888	13235040	0.0914634	28.51	Intron_cds	90	plus	FRAG	AT3G32330.1	A.thaliana	1	1
Chr3	13240264	13240356	0.0945122	61.42	Intergenic	93	plus	FRAG	AT3G32330.1	A.thaliana	0	0
Chr3	13263456	13264031	0.215973	154.78	Intergenic	576	plus	FRAG	AT2G16390.1	A.thaliana	2	2
Chr3	13267520	13268407	0.155488	39.73	Intergenic	151	plus	DUP	AT3G32330.1	A.thaliana	2	4
Chr3	13289180	13289698	0.203182	162.55	Intergenic	498	plus	FRAG	AT2G21450.1	A.thaliana	2	2
Chr3	13293310	13293506	0.0913706	22.58	Intergenic	106	plus	FRAG	AT3G31900.1	A.thaliana	0	2
Chr3	13304527	13305200	0.220725	310.28	Intergenic	638	plus	FRAG	AT2G25140.1	A.thaliana	3	4
Chr3	13305426	13305668	0.0567595	51.51	Intergenic	165	plus	FRAG	AT5G15450.1	A.thaliana	0	0
Chr3	13314943	13315252	0.0679825	84.71	Intergenic	192	plus	FRAG	AT1G74310.1	A.thaliana	4	5
Chr3	13317546	13318008	0.110881	125.75	Intergenic	439	plus	DUP	AT2G25140.1	A.thaliana	2	2
Chr3	13323220	13325162	0.519092	480.14	Intergenic	1773	plus	DUP	AT5G15450.1	A.thaliana	2	5
Chr3	13325602	13325852	0.215805	53.03	Intergenic	227	plus	FRAG	AT1G20135.1	A.thaliana	1	2
Chr3	13385880	13386138	0.237288	18.06	Intergenic	176	plus	FRAG	AT4G18040.1	A.thaliana	2	4
Chr3	13386379	13386531	0.156156	62.51	Intergenic	156	plus	FRAG	AT3G27060.1	A.thaliana	1	1
Chr3	13386522	13387043	0.140823	106.61	Intergenic	346	plus	DUP	AT1G18500.1	A.thaliana	1	2
Chr3	13395602	13395919	0.201299	101.53	Intergenic	185	plus	FRAG	AT5G29070.1	A.thaliana	1	2
Chr3	13395952	13396439	0.337662	70.44	Intergenic	417	plus	DUP	AT5G29070.1	A.thaliana	0	3
Chr3	13424581	13424772	0.152597	38.51	Intergenic	132	plus	FRAG	AT5G29070.1	A.thaliana	0	0
Chr3	13572053	13573061	0.288703	71.32	Intergenic	492	plus	DUP	AT5G25300.1	A.thaliana	0	0
Chr3	14132044	14132985	0.0312273	86.99	Intergenic	129	plus	DUP	AT3G33530.3	A.thaliana	0	0
Chr3	14196589	14196738	0.121622	34.7	UTR	81	plus	FRAG	AT1G33860.2	A.thaliana	0	0
Chr3	14196940	14197050	0.121622	32.7	Intergenic	81	plus	FRAG	AT1G33860.2	A.thaliana	0	0
Chr3	14200491	14200694	0.970588	86.07	Intergenic	99	plus	SE	AT2G01021.1	A.thaliana	0	0
Chr3	14313216	14313338	0.0845481	29.79	Intron_cds	87	plus	FRAG	AT4G07666.1	A.thaliana	0	0
Chr3	14364922	14365328	0.176796	34.06	Intergenic	204	plus	SE	AT3G25460.1	A.thaliana	2	3
Chr3	14561178	14561580	0.235795	56.14	Intergenic	376	plus	DUP	AT1G36510.1	A.thaliana	1	1
Chr3	14586703	14586978	0.344828	93.6	Intergenic	179	plus	FRAG	AT1G40083.1	A.thaliana	0	1
Chr3	14587709	14587876	0.160714	34.87	Intergenic	54	plus	FRAG	AT4G05553.1	A.thaliana	0	0
Chr3	14599197	14599612	0.0436817	30.81	Intergenic	84	plus	AMB	AT5G05160.1	A.thaliana	4	4
Chr3	14603845	14604265	0.180967	146.7	Intergenic	343	plus	FRAG	AT5G05160.1	A.thaliana	1	3
Chr3	14665000	14665146	0.105263	25.13	Intergenic	90	plus	FRAG	AT5G36300.1	A.thaliana	2	2
Chr3	14783882	14784040	0.0490566	25.97	Intergenic	78	plus	FRAG	AT1G16750.1	A.thaliana	1	1
Chr3	14787267	14787407	0.163934	29.91	Intergenic	90	plus	FRAG	AT3G32090.1	A.thaliana	0	0
Chr3	14837652	14837975	0.269488	84.49	Intergenic	383	plus	FRAG	AT3G44810.1	A.thaliana	0	0
Chr3	14837712	14841944	0.32732	87.36	Intron_cds	392	plus	DUP	AT3G44080.1	A.thaliana	0	3
Chr3	14842197	14842406	0.097561	62.06	Intergenic	156	plus	FRAG	AT3G42770.1	A.thaliana	0	0
Chr3	14869119	14869427	0.268966	96.48	Intron_cds	318	plus	FRAG	AT4G13960.1	A.thaliana	0	0
Chr3	14994884	14995435	0.251515	194.94	Intergenic	498	plus	SE	AT1G67020.1	A.thaliana	1	1
Chr3	15057987	15058079	0.013876	23.39	Intergenic	45	plus	FRAG	AT5G49930.1	A.thaliana	0	0
Chr3	15140367	15140525	0.0511811	79.6	Intron_cds	117	plus	FRAG	AT5G32590.1	A.thaliana	0	0
Chr3	15144614	15145078	0.993197	220.48	Intergenic	435	plus	SE	AT4G06490.1	A.thaliana	1	1
Chr3	15178669	15178725	0.105431	64.43	Intron_cds	99	plus	FRAG	AT3G45570.1	A.thaliana	0	0
Chr3	15218355	15218465	0.0740741	23.76	Intergenic	60	plus	FRAG	AT3G43260.1	A.thaliana	0	0
Chr3	15291984	15292105	0.269231	64.9	Intergenic	105	plus	SE	AT4G21920.1	A.thaliana	0	0
Chr3	15292444	15292683	0.983871	130.33	Intergenic	183	plus	SE	AT1G36272.1	A.thaliana	0	0
Chr3	15317426	15317617	0.109929	55.98	Intergenic	93	plus	FRAG	AT1G67400.1	A.thaliana	0	0
Chr3	15400729	15401412	0.271739	86.87	Intergenic	624	plus	DUP	AT3G43590.1	A.thaliana	2	3
Chr3	15410122	15410361	0.16962	90.17	Intergenic	201	plus	SE	AT2G13450.1	A.thaliana	2	2
Chr3	15436379	15436549	0.0981211	64.9	Intergenic	141	plus	FRAG	AT4G09740.1	A.thaliana	1	1
Chr3	15477663	15477806	0.139942	59.83	Intergenic	144	plus	SE	AT3G50310.1	A.thaliana	0	0
Chr3	15483714	15484038	0.247813	123.64	Intergenic	256	plus	SE	AT3G50310.1	A.thaliana	2	3
Chr3	15500909	15501375	0.853261	96.23	Intergenic	452	plus	FRAG	AT5G33330.1	A.thaliana	1	2
Chr3	15560669	15560848	0.0434783	27.13	Intergenic	63	plus	FRAG	AT1G51710.1	A.thaliana	0	0
Chr3	15649170	15649537	0.0962099	43.09	Intergenic	99	plus	AMB	AT4G07666.1	A.thaliana	1	1
Chr3	15650058	15650321	0.222494	110.24	Intergenic	264	plus	FRAG	AT3G45580.1	A.thaliana	0	0
Chr3	15652771	15653055	0.407609	158.97	Intergenic	225	plus	FRAG	AT1G32720.1	A.thaliana	0	0
Chr3	15690988	15691425	0.991803	240.76	Intergenic	363	plus	SE	AT1G35617.1	A.thaliana	0	0
Chr3	15692452	15692838	0.390511	103.65	Intergenic	327	plus	RET	AT3G42140.1	A.thaliana	0	0
Chr3	15699797	15699952	0.151235	83.37	Intergenic	144	plus	FRAG	AT1G50780.1	A.thaliana	0	0
Chr3	15730163	15730270	0.96875	49.47	Intergenic	93	plus	SE	AT2G14206.1	A.thaliana	0	0
Chr3	15732089	15732298	0.435897	80.52	Intergenic	293	plus	FRAG	AT3G56670.1	A.thaliana	0	0
Chr3	15781216	15781302	0.0640244	35.04	Intergenic	63	plus	FRAG	AT5G62910.1	A.thaliana	0	0
Chr3	15781661	15781865	0.132468	100.19	Intergenic	153	plus	FRAG	AT1G14800.1	A.thaliana	0	1
Chr3	15804631	15805881	0.766332	417.33	Intergenic	1197	plus	DUP	AT3G30520.1	A.thaliana	2	2
Chr3	15846992	15847898	0.63785	127.14	Intergenic	907	plus	DUP	AT3G44060.1	A.thaliana	4	8
Chr3	15865045	15865164	0.96875	33.48	Intergenic	93	plus	SE	AT2G14206.1	A.thaliana	0	0
Chr3	15900473	15900763	0.251111	117.89	Intergenic	339	plus	FRAG	AT3G44090.1	A.thaliana	0	0
Chr3	15955966	15956217	0.458333	100.89	Intergenic	201	plus	FRAG	AT2G04380.1	A.thaliana	1	1
Chr3	15967222	15967320	0.96875	64.96	Intergenic	93	plus	SE	AT2G14206.1	A.thaliana	0	0
Chr3	15967548	15967799	0.123616	121.56	Intergenic	201	plus	FRAG	AT3G55260.1	A.thaliana	0	0
Chr3	15997566	15997892	0.237991	56.34	Intergenic	327	plus	FRAG	AT4G29200.1	A.thaliana	1	1
Chr3	16055824	16055949	0.0608899	46.29	Intergenic	78	plus	FRAG	AT3G44680.1	A.thaliana	0	0
Chr3	16069147	16069278	0.105911	41.29	UTR	129	plus	FRAG	AT5G41660.1	A.thaliana	0	0
Chr3	16071669	16071946	0.415254	71.28	Intergenic	227	plus	DUP	AT3G46380.1	A.thaliana	0	0
Chr3	16077640	16077711	0.172185	34.48	Intergenic	155	plus	FRAG	AT4G30640.1	A.thaliana	0	0
Chr3	16097603	16097638	0.181818	52.37	Intron_cds	78	plus	FRAG	AT3G44660.1	A.thaliana	0	0
Chr3	16112675	16112868	0.0644172	22.32	Intergenic	63	plus	SE	AT1G31990.1	A.thaliana	2	3
Chr3	16158792	16158997	0.25072	104	UTR	259	plus	FRAG	AT2G14000.1	A.thaliana	0	1
Chr3	16159872	16159925	0.125616	59.9	Intergenic	152	plus	FRAG	AT3G30820.1	A.thaliana	0	0
Chr3	16170704	16171045	0.107822	42.61	Intergenic	153	plus	AMB	AT5G54820.1	A.thaliana	0	0
Chr3	16174658	16174901	0.148936	42.47	Intergenic	84	plus	AMB	AT3G43870.1	A.thaliana	1	1
Chr3	16204172	16204291	0.0700219	36.57	Intergenic	96	plus	FRAG	AT3G07340.1	A.thaliana	1	1
Chr3	16216072	16216336	0.30038	110.48	Intergenic	238	plus	FRAG	AT3G44620.2	A.thaliana	0	2
Chr3	16222294	16222383	0.243902	38.34	Intergenic	90	plus	SE	AT2G37530.1	A.thaliana	0	0
Chr3	16238801	16239020	0.055814	45.24	Intergenic	108	plus	FRAG	AT4G19900.1	A.thaliana	5	6
Chr3	16249619	16249927	0.248588	51.8	Intergenic	132	plus	FRAG	AT5G43755.1	A.thaliana	0	0
Chr3	16304020	16304509	0.29249	102.88	Intergenic	418	plus	FRAG	AT3G44770.1	A.thaliana	0	1
Chr3	16306918	16307052	0.0755287	31.15	Intergenic	75	plus	FRAG	AT3G23685.1	A.thaliana	1	1
Chr3	16311035	16311343	0.980392	43.36	Intergenic	138	plus	AMB	AT3G46616.1	A.thaliana	1	2
Chr3	16319550	16319603	0.0631579	24.71	Intergenic	36	plus	SE	AT3G44760.1	A.thaliana	0	0
Chr3	16350098	16350301	0.168142	35.6	Intergenic	253	plus	FRAG	AT3G44800.1	A.thaliana	0	0
Chr3	16350128	16351499	0.769939	169	Intron_cds	827	plus	AMB	AT3G58340.1	A.thaliana	0	0
Chr3	16401127	16401381	0.148077	65.18	Intergenic	210	plus	FRAG	AT2G46960.2	A.thaliana	2	2
Chr3	16431065	16431115	0.0282332	42.79	Intergenic	93	plus	FRAG	AT3G03380.1	A.thaliana	0	0
Chr3	16431123	16431317	0.0591985	118.95	Intergenic	195	plus	FRAG	AT3G03380.1	A.thaliana	0	0
Chr3	16460103	16460234	0.113043	36.91	UTR	78	plus	FRAG	AT5G22950.1	A.thaliana	1	1
Chr3	16498058	16498261	0.482143	24.87	Intergenic	165	plus	SE	AT5G23460.1	A.thaliana	0	0
Chr3	16518202	16518363	0.153374	45.49	Intergenic	150	plus	SE	AT1G69690.1	A.thaliana	1	1
Chr3	16676579	16676671	0.141361	50.06	Intergenic	81	plus	FRAG	AT3G47810.1	A.thaliana	0	0
Chr3	16774789	16775013	0.112186	74.29	Intergenic	174	plus	FRAG	AT3G45690.1	A.thaliana	0	0
Chr3	16800027	16800268	0.509934	117.5	Intergenic	230	plus	SE	AT4G03566.1	A.thaliana	0	1
Chr3	16851080	16851349	0.179204	99.21	Intergenic	234	plus	SE	AT3G29680.1	A.thaliana	2	2
Chr3	16954018	16954170	0.113586	40.76	Intergenic	153	plus	SE	AT5G55090.1	A.thaliana	0	0
Chr3	16972129	16972251	0.0394619	58.65	Intergenic	132	plus	FRAG	AT3G20150.1	A.thaliana	1	1
Chr3	17032905	17033161	0.052349	30.42	Intergenic	117	plus	FRAG	AT1G51810.1	A.thaliana	1	3
Chr3	17051751	17051891	0.0480657	34.9	Intergenic	120	plus	FRAG	AT5G59660.1	A.thaliana	0	0
Chr3	17064318	17064900	0.166865	168.28	Intergenic	583	plus	DUP	AT3G46420.1	A.thaliana	0	0
Chr3	17066784	17066933	0.113014	67.86	Intergenic	99	plus	FRAG	AT3G46410.1	A.thaliana	0	0
Chr3	17120442	17120612	0.149826	60.79	UTR	129	plus	FRAG	AT3G46480.1	A.thaliana	0	0
Chr3	17176643	17177194	0.44843	113.65	Intergenic	606	plus	FRAG	AT5G10340.1	A.thaliana	1	1
Chr3	17260860	17261042	0.215909	35.27	Intergenic	114	plus	FRAG	AT5G48860.1	A.thaliana	2	2
Chr3	17262039	17262330	0.115332	90.66	Intergenic	238	plus	FRAG	AT3G46850.1	A.thaliana	0	1
Chr3	17262495	17262734	0.118046	50.25	Intergenic	246	plus	FRAG	AT3G46850.1	A.thaliana	2	4
Chr3	17274194	17274454	0.334677	82.17	Intergenic	234	plus	FRAG	AT3G46910.1	A.thaliana	1	3
Chr3	17279841	17280101	0.241379	60.95	Intergenic	321	plus	FRAG	AT4G12100.1	A.thaliana	0	0
Chr3	17320314	17320370	0.0541311	6.69	Intron_cds	57	plus	SE	AT1G19160.1	A.thaliana	0	0
Chr3	17354942	17355040	0.0886427	45.11	Intergenic	96	plus	FRAG	AT3G47130.1	A.thaliana	0	0
Chr3	17460594	17460767	0.0742857	12.32	UTR	39	plus	FRAG	AT3G06220.1	A.thaliana	1	1
Chr3	17612646	17612756	0.0316456	42	Intron_cds	90	plus	FRAG	AT3G47750.1	A.thaliana	0	0
Chr3	17614289	17614348	0.0259128	33.07	Intron_cds	66	plus	FRAG	AT5G61740.1	A.thaliana	3	3
Chr3	17728587	17728766	0.160221	64.66	Intergenic	177	plus	FRAG	AT3G48340.1	A.thaliana	1	1
Chr3	17742429	17742901	0.272727	84.36	Intergenic	260	plus	DUP	AT3G48040.1	A.thaliana	1	1
Chr3	17844404	17844882	0.457792	82.18	Intergenic	449	plus	FRAG	AT3G15910.1	A.thaliana	2	3
Chr3	17884869	17885038	0.0260586	28.37	Intergenic	69	plus	FRAG	AT1G12430.2	A.thaliana	3	4
Chr3	18024957	18025058	0.12	23.65	Intergenic	126	plus	SE	AT3G28270.2	A.thaliana	0	0
Chr3	18024969	18026025	0.849879	108.94	Intergenic	1057	plus	FRAG	AT5G66675.1	A.thaliana	2	4
Chr3	18026367	18026726	0.198113	174.29	Intergenic	315	plus	SE	AT3G02645.1	A.thaliana	2	2
Chr3	18093213	18093389	0.136735	89.93	Intergenic	278	plus	FRAG	AT3G48780.1	A.thaliana	0	0
Chr3	18106873	18107082	0.152695	73.89	Intron_cds	153	plus	FRAG	AT1G79810.1	A.thaliana	0	1
Chr3	18108966	18109019	0.0321285	9.72	Intron_cds	48	plus	FRAG	AT1G45100.1	A.thaliana	0	0
Chr3	18184437	18184661	0.121622	75.18	Intergenic	165	plus	FRAG	AT3G49030.1	A.thaliana	0	0
Chr3	18199002	18199286	0.0529197	31.85	Intergenic	87	plus	FRAG	AT5G23960.1	A.thaliana	3	3
Chr3	18210204	18210428	0.337662	38.91	Intergenic	294	plus	FRAG	AT3G49130.1	A.thaliana	0	0
Chr3	18308591	18308767	0.124402	49.09	Intergenic	78	plus	FRAG	AT1G63410.1	A.thaliana	1	1
Chr3	18366847	18367301	0.327146	99.88	Intergenic	458	plus	SE	AT1G49990.1	A.thaliana	1	4
Chr3	18483969	18484400	0.279898	76.53	Intergenic	336	plus	SE	AT4G39550.1	A.thaliana	2	2
Chr3	18520856	18521044	0.0990712	23.54	Intergenic	96	plus	SE	AT1G60300.1	A.thaliana	2	2
Chr3	18541033	18541113	0.0321782	10.43	Intergenic	39	plus	FRAG	AT3G50000.1	A.thaliana	0	0
Chr3	18543729	18543902	0.0870712	53.41	Intergenic	195	plus	SE	AT5G67360.1	A.thaliana	0	0
Chr3	18639786	18640082	0.287305	197.68	Intergenic	389	plus	SE	AT3G50300.1	A.thaliana	0	0
Chr3	18642172	18642657	0.59	122.36	Intergenic	489	plus	SE	AT2G20720.1	A.thaliana	0	0
Chr3	18646052	18646505	0.632743	91.35	Intergenic	406	plus	SE	AT1G49210.1	A.thaliana	2	4
Chr3	18685529	18686116	0.941441	262.74	Intergenic	645	plus	SE	AT1G43600.1	A.thaliana	1	1
Chr3	18741406	18741504	0.0734177	32.51	Intergenic	87	plus	FRAG	ATMG00510.1	A.thaliana	0	0
Chr3	18756869	18756991	0.0966292	58.89	Intergenic	126	plus	FRAG	AT3G23955.2	A.thaliana	0	0
Chr3	18830296	18830533	0.061039	17.06	Intergenic	147	plus	FRAG	AT1G79680.1	A.thaliana	0	1
Chr3	18965324	18965455	0.333333	87.12	Intron_cds	175	plus	FRAG	AT5G33210.1	A.thaliana	0	1
Chr3	18983036	18983206	0.147601	135.07	Intergenic	241	plus	FRAG	AT3G52430.1	A.thaliana	0	0
Chr3	18983208	18983357	0.151292	145.84	Intergenic	247	plus	FRAG	AT3G52430.1	A.thaliana	0	0
Chr3	18985026	18985695	0.392351	481.89	UTR	769	plus	RET	AT5G41770.1	A.thaliana	0	1
Chr3	19099930	19100487	0.243363	263.44	Intergenic	513	plus	FRAG	AT3G51480.1	A.thaliana	1	1
Chr3	19158724	19158887	0.978723	25.13	Intergenic	123	plus	SE	AT3G51636.1	A.thaliana	1	1
Chr3	19290358	19290968	0.273292	194.57	Intergenic	602	plus	DUP	AT3G52000.1	A.thaliana	0	0
Chr3	19295176	19295337	0.112403	50.31	Intergenic	84	plus	FRAG	AT3G55005.1	A.thaliana	1	1
Chr3	19404690	19404829	0.172775	35.6	Intergenic	93	plus	FRAG	AT1G02430.1	A.thaliana	0	1
Chr3	19479087	19480088	0.856777	106.22	Intergenic	1017	plus	SE	AT3G52320.1	A.thaliana	3	6
Chr3	19486361	19486438	0.0605263	35.11	Intergenic	69	plus	FRAG	AT3G52180.1	A.thaliana	0	0
Chr3	19487100	19487276	0.121053	49.86	Intergenic	138	plus	FRAG	AT3G52180.1	A.thaliana	1	1
Chr3	19488200	19488307	0.0868421	43.01	Intergenic	99	plus	FRAG	AT3G52180.1	A.thaliana	0	0
Chr3	19530364	19530591	0.137143	56.88	UTR	144	plus	FRAG	AT5G38565.1	A.thaliana	0	0
Chr3	19671199	19671733	0.993464	78.93	Intergenic	502	plus	DUP	AT3G53065.1	A.thaliana	1	1
Chr3	19675231	19675364	0.144578	42.15	Intergenic	72	plus	FRAG	AT3G53075.1	A.thaliana	0	1
Chr3	19884584	19884619	0.452055	73.59	Intron_cds	99	plus	SE	AT4G18692.1	A.thaliana	0	0
Chr3	20335911	20336263	0.0933768	63.11	UTR	347	plus	DUP	AT1G12430.2	A.thaliana	0	0
Chr3	20348773	20349025	0.241007	104.43	Intergenic	202	plus	FRAG	AT3G55250.1	A.thaliana	0	1
Chr3	20465111	20465173	0.065625	23.22	Intergenic	63	plus	FRAG	AT3G56530.1	A.thaliana	0	0
Chr3	20487189	20487446	0.130996	148.7	Intergenic	213	plus	FRAG	AT3G55260.1	A.thaliana	0	0
Chr3	20539163	20539305	0.0592217	20.19	Intergenic	93	plus	FRAG	AT1G66530.1	A.thaliana	1	2
Chr3	20676478	20676727	0.184382	78.39	Intergenic	242	plus	FRAG	AT3G55700.1	A.thaliana	0	2
Chr3	20742046	20742174	0.0127077	10.07	Intergenic	39	plus	FRAG	AT3G56690.1	A.thaliana	3	3
Chr3	20876606	20877370	0.878205	150.76	Intergenic	795	plus	SE	AT2G40580.1	A.thaliana	1	1
Chr3	20928887	20929028	0.0706806	43.41	UTR	69	plus	FRAG	AT3G56450.1	A.thaliana	0	0
Chr3	20951900	20952043	0.1766	90.56	Intergenic	243	plus	FRAG	AT2G35780.1	A.thaliana	0	0
Chr3	21003361	21003849	0.215774	72.62	Intergenic	396	plus	DUP	AT3G57780.1	A.thaliana	2	3
Chr3	21041888	21042145	0.251852	100.63	Intergenic	204	plus	FRAG	AT3G57770.1	A.thaliana	0	0
Chr3	21132178	21132872	0.185039	151.85	Intergenic	262	plus	DUP	AT5G60120.2	A.thaliana	2	3
Chr3	21328245	21329441	0.905941	164.21	Intergenic	1089	plus	SE	AT2G02103.1	A.thaliana	3	3
Chr3	21388891	21389622	0.713068	319.28	UTR	723	plus	SE	AT3G57710.1	A.thaliana	1	3
Chr3	21423623	21423873	0.140271	93.44	Intergenic	245	plus	FRAG	AT3G57830.1	A.thaliana	0	2
Chr3	21424325	21424366	0.169935	34.8	Intergenic	81	plus	SE	AT1G56385.1	A.thaliana	0	0
Chr3	21425467	21425894	0.43956	48.58	Intergenic	117	plus	AMB	AT3G57850.1	A.thaliana	2	2
Chr3	21752060	21752254	0.0838574	45.35	Intergenic	120	plus	FRAG	AT1G05610.1	A.thaliana	2	2
Chr3	21753565	21753663	0.0611111	6.99	Intron_cds	99	plus	FRAG	AT4G15060.1	A.thaliana	0	0
Chr3	21771202	21771267	0.0420032	19.83	Intron_cds	78	plus	FRAG	AT3G58940.1	A.thaliana	0	0
Chr3	21877255	21877476	0.180672	124.12	Intergenic	259	plus	FRAG	AT3G59180.1	A.thaliana	1	2
Chr3	21877478	21877588	0.0913706	21.58	Intergenic	54	plus	FRAG	AT2G14070.1	A.thaliana	1	1
Chr3	21883920	21884093	0.109244	83.19	Intergenic	156	plus	FRAG	AT3G59180.1	A.thaliana	0	0
Chr3	21886145	21886564	0.234542	111.47	UTR	348	plus	FRAG	AT4G14096.1	A.thaliana	0	0
Chr3	21901300	21901477	0.180064	39.93	Intergenic	169	plus	FRAG	AT1G50590.1	A.thaliana	0	1
Chr3	21974558	21974698	0.587629	64.1	Intron_cds	156	plus	SE	AT3G59455.1	A.thaliana	1	1
Chr3	21975969	21976154	0.214765	48.88	Intergenic	105	plus	FRAG	AT3G59450.1	A.thaliana	0	0
Chr3	22090739	22090876	0.109272	60.01	Intergenic	99	plus	FRAG	AT3G25520.1	A.thaliana	1	1
Chr3	22193240	22193317	0.333333	42.42	Intron_cds	84	plus	FRAG	AT2G11270.1	A.thaliana	0	0
Chr3	22253396	22253691	0.0736041	111.81	Intergenic	257	plus	FRAG	AT1G02730.1	A.thaliana	0	1
Chr3	22290816	22290953	0.0262295	28.83	UTR	72	plus	FRAG	AT1G10290.1	A.thaliana	0	0
Chr3	22377729	22378039	0.132287	87.67	Intergenic	332	plus	DUP	AT3G24610.1	A.thaliana	2	2
Chr3	22383799	22384053	0.201581	128.13	Intergenic	153	plus	FRAG	AT3G60570.1	A.thaliana	0	0
Chr3	22526565	22526609	0.0547945	50.58	Intron_cds	84	plus	FRAG	AT3G61050.1	A.thaliana	0	0
Chr3	22529273	22529317	0.0726257	47.43	Intron_cds	201	plus	FRAG	AT2G41460.1	A.thaliana	0	0
Chr3	22533777	22534510	0.293981	155.32	Intergenic	725	plus	DUP	AT2G41490.1	A.thaliana	1	1
Chr3	22534733	22535069	0.152027	38.17	Intergenic	138	plus	FRAG	AT2G46400.1	A.thaliana	0	1
Chr3	22555925	22557105	0.232913	712.82	Intergenic	1031	plus	AMB	AT3G60160.1	A.thaliana	0	3
Chr3	22575700	22577334	0.738938	463.28	Intergenic	1635	plus	AMB	AT3G11030.1	A.thaliana	1	3
Chr3	22587746	22587790	0.0547945	50.58	Intron_cds	84	plus	FRAG	AT3G61050.1	A.thaliana	0	0
Chr3	22589497	22590130	0.152866	124.57	Intron_cds	833	plus	DUP	AT3G60950.1	A.thaliana	1	1
Chr3	22590480	22591002	0.0859873	78.18	UTR	332	plus	DUP	AT3G60950.1	A.thaliana	0	0
Chr3	22598935	22598973	0.0525478	52.26	Intron_cds	99	plus	FRAG	AT3G60950.1	A.thaliana	0	0
Chr3	22648477	22648624	0.110526	64.62	Intergenic	124	plus	FRAG	AT3G61180.1	A.thaliana	0	1
Chr3	22656414	22656620	0.17029	92.93	Intergenic	141	plus	FRAG	AT5G53740.1	A.thaliana	0	0
Chr3	22673152	22673259	0.143333	39.78	Intergenic	120	plus	FRAG	AT3G61250.1	A.thaliana	0	0
Chr3	22673261	22673329	0.13	31.01	Intergenic	108	plus	FRAG	AT3G61250.1	A.thaliana	0	0
Chr3	22760846	22761034	0.198738	122.56	Intron_cds	189	plus	FRAG	AT3G61500.2	A.thaliana	0	0
Chr3	22847649	22847772	0.181529	61.42	Intergenic	145	plus	FRAG	AT3G62030.2	A.thaliana	0	1
Chr3	22866797	22867074	0.130564	56.17	Intergenic	266	plus	FRAG	AT3G62200.1	A.thaliana	0	1
Chr3	22977677	22977850	0.141089	55.54	Intergenic	171	plus	SE	AT3G60960.1	A.thaliana	0	0
Chr3	23122262	23122894	0.107949	93.92	Intergenic	621	plus	DUP	AT3G61740.1	A.thaliana	1	3
Chr3	23131670	23131966	0.165275	215.76	Intergenic	297	plus	SE	AT5G14820.1	A.thaliana	0	0
Chr3	23157258	23157401	0.0645833	56.64	Intergenic	87	plus	FRAG	AT5G50330.1	A.thaliana	0	0
Chr3	23157396	23157563	0.0645833	56.64	Intergenic	87	plus	FRAG	AT5G50330.1	A.thaliana	4	4
Chr3	23210706	23210780	0.0620155	8.23	Intergenic	24	plus	SE	AT4G24030.1	A.thaliana	0	0
Chr3	23224820	23225006	0.136816	36.57	Intergenic	163	plus	FRAG	AT2G43440.1	A.thaliana	1	2
Chr4	11253	11351	0.165414	37.77	Intergenic	66	plus	FRAG	AT4G01710.1	A.thaliana	0	0
Chr4	62136	62339	0.118132	30.45	Intergenic	129	plus	FRAG	AT1G47370.1	A.thaliana	1	1
Chr4	70243	70416	0.982456	63.18	Intergenic	177	plus	SE	AT2G35736.2	A.thaliana	0	0
Chr4	99056	99229	0.0783133	79.55	UTR	117	plus	FRAG	AT4G00290.1	A.thaliana	0	0
Chr4	99355	99464	0.222222	22.85	Intergenic	45	plus	FRAG	AT4G00280.1	A.thaliana	0	0
Chr4	102138	102411	0.0714286	110.55	Intergenic	265	plus	DUP	AT2G19210.1	A.thaliana	0	0
Chr4	102614	103287	0.190422	177.92	Intergenic	671	plus	DUP	AT4G29990.1	A.thaliana	0	0
Chr4	103362	103703	0.100342	98.38	Intergenic	267	plus	FRAG	AT2G19190.1	A.thaliana	2	2
Chr4	105289	105375	0.0833333	32.93	Intergenic	66	plus	FRAG	AT4G00234.1	A.thaliana	1	1
Chr4	121936	122058	0.0867052	53.13	Intergenic	90	plus	SE	AT4G00238.1	A.thaliana	0	0
Chr4	128147	128245	0.0751566	47.01	Intron_cds	108	plus	FRAG	AT1G01570.1	A.thaliana	0	0
Chr4	283575	283682	0.0589198	60.66	Intergenic	108	plus	FRAG	AT5G42080.1	A.thaliana	0	0
Chr4	321887	323023	0.850174	270.36	Intergenic	1074	plus	DUP	AT5G37890.1	A.thaliana	1	1
Chr4	395737	395823	0.0183486	7.52	Intergenic	36	plus	FRAG	AT1G55930.1	A.thaliana	0	0
Chr4	395886	396284	0.119266	90.19	Intergenic	313	plus	DUP	AT1G55930.1	A.thaliana	1	3
Chr4	413427	413525	0.165854	72.61	Intergenic	102	plus	SE	ATMG01410.1	A.thaliana	0	0
Chr4	527254	527313	0.0394477	27.51	Intergenic	60	plus	FRAG	AT4G01270.1	A.thaliana	0	0
Chr4	527343	527423	0.0394477	27.51	Intergenic	60	plus	FRAG	AT4G01270.1	A.thaliana	0	0
Chr4	563025	563133	0.0325779	36.68	Intergenic	69	plus	FRAG	AT5G59980.2	A.thaliana	0	0
Chr4	563135	563200	0.0325779	36.68	Intergenic	69	plus	FRAG	AT5G59980.2	A.thaliana	0	0
Chr4	641838	642235	0.327027	124.74	Intergenic	350	plus	FRAG	AT1G45063.1	A.thaliana	3	4
Chr4	655815	656025	0.103814	49.24	Intergenic	139	plus	FRAG	AT5G36200.1	A.thaliana	1	2
Chr4	690798	690959	0.0598291	41.24	UTR	63	plus	FRAG	AT3G12740.1	A.thaliana	0	0
Chr4	691273	691362	0.0550847	45.17	Intron_cds	78	plus	FRAG	AT2G24680.2	A.thaliana	1	1
Chr4	827757	828037	0.245136	98.41	Intron_cds	188	plus	FRAG	AT4G01935.1	A.thaliana	0	1
Chr4	885665	885877	0.478873	73.85	Intergenic	204	plus	SE	AT4G09775.1	A.thaliana	0	0
Chr4	885868	886080	0.275956	97.76	Intergenic	311	plus	FRAG	AT2G02650.1	A.thaliana	0	0
Chr4	948975	949268	0.156584	45.82	Intergenic	135	plus	FRAG	AT2G25920.1	A.thaliana	2	2
Chr4	1337728	1338003	0.762887	83.17	Intergenic	238	plus	SE	AT1G48953.1	A.thaliana	1	2
Chr4	1341791	1341967	0.339744	64.92	Intron_cds	162	plus	FRAG	AT1G04290.1	A.thaliana	0	0
Chr4	1355667	1356024	0.390093	135.08	Intergenic	352	plus	FRAG	AT4G03070.1	A.thaliana	0	2
Chr4	1373276	1373650	0.990826	191.41	Intergenic	322	plus	SE	AT5G26970.1	A.thaliana	0	1
Chr4	1414002	1414680	0.330749	176.81	UTR	652	plus	DUP	AT1G03475.1	A.thaliana	1	1
Chr4	1448559	1448642	0.0553506	18.62	Intergenic	45	plus	FRAG	AT4G23330.1	A.thaliana	0	0
Chr4	1448624	1448809	0.041847	50.68	Intergenic	87	plus	FRAG	AT5G64840.1	A.thaliana	1	1
Chr4	1463944	1464099	0.196491	55.23	Intergenic	171	plus	FRAG	AT4G03320.1	A.thaliana	0	0
Chr4	1472692	1473046	0.192771	38.79	Intergenic	96	plus	AMB	AT2G31141.1	A.thaliana	2	2
Chr4	1476250	1476604	0.192771	35.79	Intergenic	96	plus	AMB	AT2G31141.1	A.thaliana	2	2
Chr4	1522926	1523289	0.885965	59.24	Intergenic	303	plus	SE	AT4G03443.1	A.thaliana	1	6
Chr4	1535320	1535400	0.0789474	12.32	Intergenic	27	plus	SE	AT4G03443.1	A.thaliana	0	0
Chr4	1549903	1550004	0.0877193	61.77	Intron_cds	180	plus	FRAG	AT4G03470.1	A.thaliana	0	0
Chr4	1550133	1550189	0.0221239	9.4	Intron_cds	45	plus	FRAG	AT4G03460.1	A.thaliana	0	0
Chr4	1611779	1611955	0.275304	112.83	UTR	207	plus	FRAG	AT4G05497.1	A.thaliana	0	0
Chr4	1657763	1657987	0.155405	19.79	Intergenic	69	plus	FRAG	AT2G12935.1	A.thaliana	1	1
Chr4	1865507	1865785	0.885246	151.51	Intergenic	319	plus	SE	AT1G35617.1	A.thaliana	0	0
Chr4	1867977	1868192	0.127928	78.37	Intergenic	213	plus	FRAG	AT1G23200.1	A.thaliana	0	0
Chr4	1975526	1975657	0.196891	53.5	Intergenic	114	plus	FRAG	AT4G04090.1	A.thaliana	0	0
Chr4	1992316	1993153	0.223404	142.11	Intergenic	865	plus	RET	AT5G46470.1	A.thaliana	0	3
Chr4	1996453	1996569	0.0362745	36.55	Intergenic	111	plus	FRAG	AT3G26720.1	A.thaliana	1	1
Chr4	2036680	2036864	0.20524	37.57	Intergenic	140	plus	FRAG	AT5G19630.1	A.thaliana	1	2
Chr4	2075655	2075881	0.193309	23.91	Intergenic	155	plus	FRAG	AT1G36675.1	A.thaliana	1	2
Chr4	2076084	2076299	0.152416	42.62	Intergenic	123	plus	FRAG	AT1G36675.1	A.thaliana	0	0
Chr4	2076258	2076517	0.701493	64.04	Intergenic	308	plus	FRAG	AT2G10975.1	A.thaliana	0	1
Chr4	2080100	2080321	0.529915	51.65	Intergenic	186	plus	FRAG	AT2G05915.1	A.thaliana	1	1
Chr4	2085592	2085711	0.027451	17.94	Intergenic	42	plus	FRAG	AT3G61030.1	A.thaliana	0	0
Chr4	2136660	2137521	0.661871	202.6	Intergenic	850	plus	SE	AT5G47300.1	A.thaliana	1	3
Chr4	2167988	2168462	0.158218	116.97	Intergenic	303	plus	DUP	AT3G29340.1	A.thaliana	0	2
Chr4	2168515	2168694	0.0660522	52.03	Intergenic	129	plus	DUP	AT3G29340.1	A.thaliana	0	0
Chr4	2179010	2179201	0.0364501	20.26	Intergenic	69	plus	FRAG	AT3G49150.1	A.thaliana	3	3
Chr4	2184417	2184717	0.270073	23.02	Intergenic	111	plus	FRAG	AT3G54560.1	A.thaliana	4	5
Chr4	2185719	2186295	0.0748031	40.25	Intergenic	114	plus	RET	AT4G00320.1	A.thaliana	4	4
Chr4	2197555	2197742	0.542373	36.86	Intergenic	94	plus	FRAG	AT3G30840.1	A.thaliana	0	1
Chr4	2349833	2350349	0.227901	111.85	Intergenic	517	plus	SE	AT3G54540.1	A.thaliana	1	2
Chr4	2365556	2366808	0.43038	155.4	Intergenic	515	plus	SE	AT2G13450.1	A.thaliana	0	1
Chr4	2379582	2379758	0.28401	64.03	Intergenic	327	plus	SE	AT3G23950.1	A.thaliana	2	2
Chr4	2583954	2584087	0.0242915	5.87	Intergenic	18	plus	FRAG	AT4G13040.3	A.thaliana	0	1
Chr4	2584916	2585154	0.172185	53.61	Intergenic	233	plus	FRAG	AT2G07190.1	A.thaliana	0	1
Chr4	2587527	2587643	0.210843	43.09	Intergenic	105	plus	FRAG	AT3G15351.1	A.thaliana	0	0
Chr4	2589655	2590052	0.309353	225.88	Intergenic	353	plus	RET	AT2G26430.1	A.thaliana	1	2
Chr4	2726239	2726274	0.0722892	17.45	Intergenic	54	plus	FRAG	AT4G05380.1	A.thaliana	0	0
Chr4	2733132	2733251	0.0389049	31.25	Intergenic	81	plus	FRAG	AT3G59550.1	A.thaliana	1	1
Chr4	2738569	2738712	0.0474453	65.75	UTR	120	plus	FRAG	AT4G25730.1	A.thaliana	0	0
Chr4	2777414	2777614	0.292887	54.53	Intergenic	213	plus	SE	AT4G36840.1	A.thaliana	1	1
Chr4	2781153	2781305	0.0553936	25.88	Intergenic	57	plus	FRAG	AT4G03620.1	A.thaliana	0	0
Chr4	2811812	2812726	0.228643	87.24	Intergenic	390	plus	DUP	AT3G30520.1	A.thaliana	1	1
Chr4	3115503	3115874	0.576087	67.41	Intergenic	153	plus	SE	AT3G30222.1	A.thaliana	3	4
Chr4	3115949	3116369	0.583851	120.1	Intergenic	343	plus	DUP	AT5G35603.2	A.thaliana	1	2
Chr4	3145714	3147515	0.467409	305.31	Intergenic	1763	plus	DUP	AT2G14720.2	A.thaliana	6	9
Chr4	3147553	3147708	0.22619	51.33	Intergenic	120	plus	FRAG	AT5G27430.1	A.thaliana	0	0
Chr4	3147583	3148228	0.416667	68.09	Intergenic	679	plus	DUP	AT3G05230.1	A.thaliana	0	0
Chr4	3150717	3150977	0.773196	108.21	Intergenic	225	plus	SE	AT1G48953.1	A.thaliana	0	0
Chr4	3308284	3308441	0.0483384	51.92	Intergenic	96	plus	FRAG	AT4G21180.1	A.thaliana	0	0
Chr4	3521555	3521692	0.0767196	36.14	Intergenic	84	plus	SE	AT1G70380.1	A.thaliana	0	0
Chr4	3572948	3574467	0.402887	520.42	Intergenic	1052	plus	DUP	AT5G32590.1	A.thaliana	2	2
Chr4	3574671	3574805	0.0296736	18.28	Intergenic	60	plus	FRAG	AT3G43148.1	A.thaliana	0	0
Chr4	3574707	3575578	0.249344	284.37	Intergenic	659	plus	DUP	AT5G32590.1	A.thaliana	0	1
Chr4	3576567	3576746	0.220884	81.39	UTR	177	plus	FRAG	AT5G33898.1	A.thaliana	0	0
Chr4	3577043	3577540	0.993197	251.71	Intergenic	435	plus	SE	AT2G11015.1	A.thaliana	0	0
Chr4	3648527	3648688	0.155303	46.21	Intergenic	120	plus	FRAG	AT1G14410.1	A.thaliana	0	0
Chr4	3651081	3652587	0.379265	526.22	Intergenic	943	plus	DUP	AT5G32590.1	A.thaliana	4	4
Chr4	3652797	3653875	0.301187	320.26	Intergenic	695	plus	DUP	AT3G43148.1	A.thaliana	3	3
Chr4	3705426	3705584	0.0833333	74.29	Intergenic	132	plus	FRAG	AT3G30230.1	A.thaliana	0	0
Chr4	3710069	3710594	0.993197	224.42	Intergenic	418	plus	SE	AT4G06490.1	A.thaliana	1	2
Chr4	3723273	3723467	0.421053	78.95	Intergenic	144	plus	FRAG	AT1G35614.1	A.thaliana	0	0
Chr4	3725408	3725482	0.196375	36.44	Intergenic	194	plus	FRAG	AT3G32904.1	A.thaliana	1	1
Chr4	3725488	3725747	0.277955	111.71	Intergenic	260	plus	FRAG	AT3G42870.1	A.thaliana	1	2
Chr4	3725494	3729597	0.138191	80.87	Intergenic	165	plus	DUP	AT3G30520.1	A.thaliana	1	1
Chr4	3758634	3758837	0.482143	54.99	Intergenic	243	plus	FRAG	AT4G08691.1	A.thaliana	0	0
Chr4	3800728	3801171	0.405063	152.05	Intergenic	387	plus	FRAG	AT2G06845.1	A.thaliana	0	0
Chr4	3831406	3831504	0.0512821	16.59	Intergenic	42	plus	FRAG	AT1G34315.1	A.thaliana	1	1
Chr4	3861928	3862168	0.272727	50.99	Intergenic	105	plus	FRAG	AT2G09388.1	A.thaliana	2	3
Chr4	3863237	3863428	0.266129	52.87	Intergenic	99	plus	FRAG	AT2G06906.1	A.thaliana	0	0
Chr4	3895640	3895729	0.0519481	26.6	Intergenic	72	plus	FRAG	AT4G18900.1	A.thaliana	0	0
Chr4	3920477	3920635	0.0795455	75.95	Intergenic	126	plus	FRAG	AT3G30230.1	A.thaliana	0	0
Chr4	3922193	3922504	0.644068	123.76	Intron_cds	228	plus	FRAG	AT3G33393.1	A.thaliana	1	1
Chr4	4090842	4091031	0.0876369	33.67	Intergenic	172	plus	FRAG	AT4G23980.1	A.thaliana	2	3
Chr4	4120395	4120607	0.982759	100.89	Intergenic	168	plus	SE	AT2G03822.1	A.thaliana	0	0
Chr4	4221319	4221492	625	70.2	Intergenic	120	plus	FRAG	AT4G08876.1	A.thaliana	0	0
Chr4	4316663	4316797	0.146825	76.58	Intergenic	220	plus	FRAG	AT2G30100.1	A.thaliana	1	1
Chr4	4377680	4377846	0.233766	49.03	Intergenic	108	plus	FRAG	AT2G09388.1	A.thaliana	0	0
Chr4	4485068	4485190	0.0863158	49.5	Intergenic	123	plus	SE	AT2G15180.1	A.thaliana	0	0
Chr4	4503876	4504607	0.324926	349.82	Intergenic	687	plus	FRAG	AT3G43148.1	A.thaliana	0	0
Chr4	4504880	4505870	0.225722	258.83	Intergenic	513	plus	AMB	AT5G32590.1	A.thaliana	2	4
Chr4	4659842	4660180	0.987342	167.46	Intergenic	234	plus	SE	AT4G07868.1	A.thaliana	1	1
Chr4	4660984	4661384	0.265873	102.8	Intergenic	201	plus	DUP	AT1G24440.1	A.thaliana	3	3
Chr4	4693189	4693592	0.265873	112.79	Intergenic	201	plus	DUP	AT1G24440.1	A.thaliana	2	2
Chr4	4729749	4730005	0.230519	101.38	Intergenic	212	plus	FRAG	AT5G29070.1	A.thaliana	0	1
Chr4	4730218	4730373	0.142857	24.66	Intergenic	126	plus	FRAG	AT5G29070.1	A.thaliana	0	0
Chr4	4733633	4734080	0.619048	114.65	Intergenic	273	plus	SE	AT2G11015.1	A.thaliana	2	3
Chr4	4799808	4800725	0.285038	254.12	Intergenic	876	plus	AMB	AT1G01220.1	A.thaliana	4	8
Chr4	4840517	4841189	0.349711	165.8	Intergenic	464	plus	DUP	AT4G03740.1	A.thaliana	0	1
Chr4	4908542	4908703	0.0641399	80.72	Intergenic	132	plus	FRAG	AT4G10760.1	A.thaliana	1	1
Chr4	4911517	4911609	0.0364431	37.63	Intergenic	75	plus	FRAG	AT4G10760.1	A.thaliana	1	1
Chr4	4971547	4971696	0.106729	19.66	Intergenic	138	plus	FRAG	AT4G25440.1	A.thaliana	1	1
Chr4	4973756	4973905	0.310924	39.81	Intergenic	111	plus	SE	AT5G33390.1	A.thaliana	0	0
Chr4	4976851	4977152	0.741573	65.07	Intergenic	198	plus	AMB	AT5G28070.1	A.thaliana	1	1
Chr4	4990626	4990790	0.0710227	34.11	Intergenic	75	plus	FRAG	AT4G23570.3	A.thaliana	2	2
Chr4	4991292	4991474	0.439024	98.36	Intergenic	162	plus	FRAG	AT4G01897.1	A.thaliana	0	0
Chr4	5006493	5007609	0.987578	140.48	Intergenic	1018	plus	DUP	AT5G35603.2	A.thaliana	1	1
Chr4	5037148	5037264	0.969697	32.58	Intergenic	97	plus	SE	AT5G19257.1	A.thaliana	1	2
Chr4	5123510	5125373	0.670951	303.49	Intergenic	1679	plus	DUP	AT3G46120.1	A.thaliana	6	8
Chr4	5146709	5146804	0.137725	38.27	Intergenic	69	plus	FRAG	AT3G42155.1	A.thaliana	0	0
Chr4	5220976	5221152	0.0722714	23.87	Intergenic	117	plus	FRAG	AT5G48090.1	A.thaliana	1	2
Chr4	5221214	5221381	0.0808824	67.97	Intergenic	198	plus	FRAG	AT5G66910.1	A.thaliana	0	0
Chr4	5241731	5241871	0.289017	40.03	Intergenic	141	plus	SE	AT4G29870.1	A.thaliana	0	0
Chr4	5284836	5285702	0.747283	122.44	Intergenic	819	plus	SE	AT5G18636.1	A.thaliana	3	5
Chr4	5310125	5310202	0.0182342	27.7	Intergenic	57	plus	FRAG	AT4G08350.1	A.thaliana	0	0
Chr4	5320782	5323461	0.144172	63.61	Intergenic	141	plus	AMB	AT5G06620.1	A.thaliana	3	3
Chr4	5337959	5338084	0.103004	32.47	Intergenic	72	plus	FRAG	AT4G08395.1	A.thaliana	0	0
Chr4	5338103	5338403	0.245399	77.76	Intergenic	334	plus	DUP	AT5G06620.1	A.thaliana	1	1
Chr4	5424909	5426271	0.996689	460.52	Intergenic	1317	plus	DUP	AT4G02733.1	A.thaliana	2	3
Chr4	5437078	5437191	0.101777	24.84	Intergenic	66	plus	FRAG	AT4G15950.1	A.thaliana	1	1
Chr4	5484608	5485112	0.304042	123.72	Intergenic	484	plus	SE	AT3G54630.1	A.thaliana	3	6
Chr4	5659044	5659266	0.136364	41.93	Intergenic	135	plus	FRAG	AT5G29070.1	A.thaliana	3	6
Chr4	5714512	5714628	0.032967	8.44	Intergenic	27	plus	FRAG	AT1G34315.1	A.thaliana	2	2
Chr4	5821211	5822412	0.997525	504.27	Intergenic	1202	plus	SE	AT5G41500.1	A.thaliana	1	2
Chr4	5856941	5857171	0.186667	99.67	Intergenic	126	plus	FRAG	AT4G09300.1	A.thaliana	0	0
Chr4	5874345	5874467	0.106667	53.33	Intergenic	72	plus	FRAG	AT4G09300.1	A.thaliana	0	0
Chr4	5878428	5878744	0.231156	111.79	Intron_cds	514	plus	DUP	AT4G09200.1	A.thaliana	0	0
Chr4	5891647	5891769	0.106667	53.33	Intergenic	72	plus	FRAG	AT4G09300.1	A.thaliana	0	0
Chr4	5913638	5913835	0.316129	106.46	Intergenic	147	plus	FRAG	AT4G09210.1	A.thaliana	0	0
Chr4	5972991	5973077	0.0201511	11.94	Intron_cds	72	plus	FRAG	AT5G48770.1	A.thaliana	0	0
Chr4	5985920	5986693	0.729412	155.56	Intergenic	809	plus	SE	AT2G38590.1	A.thaliana	4	9
Chr4	6007703	6008099	0.622047	132.45	Intergenic	412	plus	DUP	AT1G16740.1	A.thaliana	0	0
Chr4	6011770	6012205	0.134194	93.49	Intergenic	305	plus	SE	AT4G20080.1	A.thaliana	5	7
Chr4	6015077	6015226	0.212598	37.39	Intergenic	81	plus	FRAG	AT1G16740.1	A.thaliana	1	1
Chr4	6059895	6060367	0.211957	92.22	Intergenic	264	plus	SE	AT5G18636.1	A.thaliana	2	3
Chr4	6060591	6060719	0.216418	66.95	Intergenic	171	plus	FRAG	AT5G51195.1	A.thaliana	0	0
Chr4	6061313	6061779	0.328571	55.31	Intergenic	129	plus	SE	AT4G08867.1	A.thaliana	1	4
Chr4	6162092	6162175	0.019469	12.77	Intergenic	33	plus	FRAG	AT3G18520.2	A.thaliana	0	0
Chr4	6212288	6212623	0.0514139	20.32	Intergenic	60	plus	SE	AT3G18910.1	A.thaliana	2	2
Chr4	6225616	6225753	0.111455	22.81	Intron_cds	99	plus	FRAG	AT4G10420.1	A.thaliana	0	0
Chr4	6233799	6233984	0.163205	69.6	Intergenic	165	plus	FRAG	AT4G09950.1	A.thaliana	0	0
Chr4	6234007	6234231	0.198251	72.67	Intergenic	204	plus	FRAG	AT1G33970.4	A.thaliana	1	1
Chr4	6278865	6278975	0.0822785	60.58	Intergenic	111	plus	FRAG	AT4G00550.1	A.thaliana	0	0
Chr4	6307594	6307820	0.111111	43.52	Intergenic	135	plus	SE	AT5G42430.1	A.thaliana	0	0
Chr4	6355739	6355849	0.100543	56.96	Intergenic	111	plus	SE	AT4G10190.1	A.thaliana	0	0
Chr4	6367957	6368022	0.0565553	13.69	Intergenic	66	plus	SE	AT3G17530.1	A.thaliana	0	0
Chr4	6368048	6368519	0.524457	133.15	Intergenic	576	plus	SE	AT4G10190.1	A.thaliana	1	2
Chr4	6368527	6368562	0.0893617	0.33	Intergenic	63	plus	SE	AT1G25141.1	A.thaliana	0	0
Chr4	6494771	6494998	0.987342	52.87	Intergenic	216	plus	SE	AT1G32920.1	A.thaliana	0	0
Chr4	6510815	6510853	0.0270968	15.99	Intron_cds	63	plus	FRAG	AT1G01900.1	A.thaliana	0	0
Chr4	6580168	6580317	0.0435644	34.57	Intergenic	66	plus	FRAG	AT1G73600.2	A.thaliana	2	2
Chr4	6586826	6587033	0.099711	41.11	Intergenic	208	plus	SE	AT5G27110.1	A.thaliana	0	1
Chr4	6601617	6601706	0.0425532	14.47	Intergenic	60	plus	FRAG	AT1G64670.1	A.thaliana	1	1
Chr4	6601708	6601821	0.0480962	37.16	Intergenic	72	plus	FRAG	AT4G24140.1	A.thaliana	1	1
Chr4	6646429	6646500	0.0620155	8.23	Intergenic	24	plus	SE	AT4G24030.1	A.thaliana	0	0
Chr4	6650859	6651245	0.441606	94.91	Intergenic	369	plus	FRAG	AT3G42140.1	A.thaliana	0	0
Chr4	6664229	6664396	0.0076297	11.19	Intergenic	45	plus	FRAG	AT4G38760.1	A.thaliana	3	3
Chr4	6671860	6671988	0.0803279	56.52	Intergenic	129	plus	FRAG	AT4G10840.1	A.thaliana	0	0
Chr4	6693493	6693681	0.60396	46.5	UTR	186	plus	SE	AT4G31830.1	A.thaliana	0	0
Chr4	6702282	6702443	0.0730689	21.71	Intergenic	123	plus	FRAG	AT4G24250.1	A.thaliana	0	1
Chr4	6702531	6702653	0.0480167	32.56	Intergenic	78	plus	FRAG	AT4G24250.1	A.thaliana	0	0
Chr4	6728931	6729329	0.311213	118.61	Intergenic	408	plus	FRAG	AT1G14500.1	A.thaliana	0	0
Chr4	6851029	6851208	0.123494	65.03	Intergenic	123	plus	FRAG	AT5G43380.1	A.thaliana	0	0
Chr4	6889466	6889704	0.126027	42.36	Intergenic	142	plus	FRAG	AT4G11310.1	A.thaliana	2	4
Chr4	6899138	6899263	0.09375	47.38	Intergenic	81	plus	FRAG	AT4G35000.1	A.thaliana	0	0
Chr4	6914367	6914616	0.0941828	56.42	Intergenic	102	plus	DUP	AT5G63650.1	A.thaliana	0	0
Chr4	6919866	6919964	0.0747922	43.58	Intergenic	81	plus	FRAG	AT5G63650.1	A.thaliana	0	0
Chr4	6929949	6930462	0.0357143	33.44	Intron_cds	63	plus	DUP	AT4G11560.1	A.thaliana	1	1
Chr4	6930640	6930980	0.209125	140.9	Intergenic	341	plus	SE	AT4G11540.1	A.thaliana	1	2
Chr4	6963662	6963889	0.0665702	51.47	Intergenic	138	plus	FRAG	AT5G39970.1	A.thaliana	1	1
Chr4	6982307	6982702	0.186567	175.6	Intergenic	372	plus	FRAG	AT4G11530.1	A.thaliana	1	1
Chr4	6982784	6983604	0.310448	238.37	Intergenic	806	plus	AMB	AT4G11530.1	A.thaliana	3	3
Chr4	6994364	6994577	0.145833	30.52	Intergenic	63	plus	RET	AT4G11385.1	A.thaliana	1	1
Chr4	7121403	7121920	0.141053	162.18	Intergenic	476	plus	SE	AT3G14460.1	A.thaliana	2	5
Chr4	7128828	7129115	0.0666667	91.78	Intergenic	246	plus	SE	AT3G14460.1	A.thaliana	1	4
Chr4	7207901	7207945	0.0328407	27.05	Intron_cds	60	plus	FRAG	AT4G08500.1	A.thaliana	0	0
Chr4	7272389	7272561	0.256281	74.43	Intergenic	155	plus	FRAG	AT5G15200.1	A.thaliana	0	1
Chr4	7334951	7335446	0.442159	267.37	UTR	521	plus	FRAG	AT4G00893.1	A.thaliana	3	4
Chr4	7355823	7355960	0.0811765	32.65	Intergenic	156	plus	FRAG	AT4G11900.1	A.thaliana	0	0
Chr4	7515263	7515301	0.058296	57.55	Intron_cds	239	plus	FRAG	AT4G12770.1	A.thaliana	0	0
Chr4	7556397	7556678	0.220513	75.8	Intergenic	255	plus	SE	AT4G12920.1	A.thaliana	1	4
Chr4	7843027	7843158	0.209302	13.33	Intergenic	66	plus	FRAG	AT4G13575.1	A.thaliana	0	0
Chr4	7882841	7883146	0.295393	51.05	Intergenic	306	plus	FRAG	AT5G35926.1	A.thaliana	0	2
Chr4	7882844	7884476	0.190945	52.18	Intergenic	300	plus	DUP	AT4G00320.1	A.thaliana	2	5
Chr4	7890599	7890856	0.0938166	34.8	Intergenic	144	plus	FRAG	AT4G14096.1	A.thaliana	1	1
Chr4	7905012	7905116	0.0653409	27.9	Intergenic	69	plus	FRAG	AT4G23570.3	A.thaliana	1	1
Chr4	7922308	7922702	0.253125	60.53	Intergenic	180	plus	FRAG	AT3G56530.1	A.thaliana	2	3
Chr4	8034780	8034911	0.295455	27.81	Intergenic	78	plus	FRAG	AT4G13860.1	A.thaliana	1	1
Chr4	8035837	8038296	0.998652	1400.64	Intergenic	2376	plus	SE	AT4G13810.1	A.thaliana	0	0
Chr4	8037721	8040960	0.772167	151.89	Intergenic	3324	plus	DUP	AT4G04220.1	A.thaliana	0	0
Chr4	8086250	8086536	0.154639	59.74	Intergenic	245	plus	DUP	AT4G14000.1	A.thaliana	1	1
Chr4	8142818	8143079	0.590909	40.81	Intergenic	196	plus	SE	AT3G29785.1	A.thaliana	2	3
Chr4	8157097	8157276	0.0967742	26.7	Intergenic	96	plus	FRAG	AT3G23690.1	A.thaliana	1	1
Chr4	8176394	8176507	0.0299448	58.84	UTR	114	plus	FRAG	AT4G14180.1	A.thaliana	0	0
Chr4	8262357	8262527	0.185792	30.2	Intergenic	203	plus	FRAG	AT5G19270.1	A.thaliana	1	1
Chr4	8384891	8384926	0.151899	0.41	UTR	36	plus	SE	AT1G52825.1	A.thaliana	0	0
Chr4	8413003	8413215	0.104167	51.13	Intergenic	273	plus	FRAG	AT1G74310.1	A.thaliana	0	0
Chr4	8445831	8446084	0.207627	62.54	Intergenic	147	plus	FRAG	AT4G14730.1	A.thaliana	0	1
Chr4	8623278	8623388	0.0674847	54.25	Intergenic	99	plus	FRAG	AT4G15100.1	A.thaliana	0	0
Chr4	8684135	8684179	0.0323508	59.79	Intron_cds	227	plus	FRAG	AT4G15215.1	A.thaliana	1	1
Chr4	8713725	8713823	0.221154	64.02	UTR	202	plus	FRAG	AT4G15270.1	A.thaliana	0	0
Chr4	8740419	8740517	0.0916667	52.93	Intergenic	99	plus	SE	AT4G15260.1	A.thaliana	0	0
Chr4	8762195	8762314	0.10084	41.29	Intergenic	144	plus	FRAG	AT4G15396.1	A.thaliana	0	0
Chr4	8811504	8811635	0.0786749	61.2	Intergenic	114	plus	FRAG	AT1G65670.1	A.thaliana	0	0
Chr4	8940887	8941027	0.529412	80.15	Intergenic	190	plus	SE	AT4G15715.1	A.thaliana	0	0
Chr4	8945003	8945227	0.535211	47.32	Intergenic	207	plus	FRAG	AT4G15710.1	A.thaliana	0	0
Chr4	9006113	9006283	0.14257	60	Intergenic	213	plus	FRAG	AT2G24830.1	A.thaliana	1	1
Chr4	9006398	9006559	0.104478	38.94	Intergenic	162	plus	FRAG	AT1G65660.1	A.thaliana	0	0
Chr4	9055373	9057079	0.998134	555.98	Intergenic	1602	plus	SE	AT4G16015.1	A.thaliana	23	28
Chr4	9103993	9104325	0.374648	200.15	Intergenic	405	plus	RET	AT4G16080.1	A.thaliana	0	0
Chr4	9163428	9163661	0.0855615	73.02	Intergenic	96	plus	FRAG	AT4G16190.1	A.thaliana	2	2
Chr4	9182731	9182891	0.142857	56.94	Intron_cds	108	plus	FRAG	AT4G16230.1	A.thaliana	0	0
Chr4	9186640	9186873	0.203297	73.91	UTR	222	plus	FRAG	AT1G29670.1	A.thaliana	0	0
Chr4	9187924	9188147	0.119048	43.15	Intergenic	90	plus	FRAG	AT4G16230.1	A.thaliana	0	0
Chr4	9188289	9188522	0.203297	72.91	Intergenic	222	plus	FRAG	AT1G29670.1	A.thaliana	0	0
Chr4	9227930	9228028	0.1	28.52	UTR	90	plus	FRAG	AT3G10750.1	A.thaliana	0	0
Chr4	9311103	9311276	0.0677507	41.69	Intergenic	75	plus	FRAG	AT2G03010.1	A.thaliana	0	0
Chr4	9313060	9313212	0.123596	119.15	Intron_cds	223	plus	SE	AT5G37460.1	A.thaliana	0	0
Chr4	9345365	9345700	0.198915	127.55	UTR	336	plus	FRAG	AT1G24070.1	A.thaliana	0	0
Chr4	9481769	9482211	0.21519	65.43	Intergenic	157	plus	AMB	AT4G16915.1	A.thaliana	1	3
Chr4	9498171	9498346	0.113924	34.25	Intergenic	81	plus	FRAG	AT4G16915.1	A.thaliana	1	1
Chr4	9498454	9498696	0.210191	69.91	Intergenic	193	plus	SE	AT4G16850.1	A.thaliana	0	2
Chr4	9498581	9500117	0.544304	211.02	Intergenic	666	plus	DUP	AT4G16915.1	A.thaliana	0	0
Chr4	9506611	9507091	0.206751	50.32	Intergenic	436	plus	DUP	AT4G16915.1	A.thaliana	0	0
Chr4	9537645	9537866	0.197452	121.49	Intergenic	180	plus	SE	AT4G16850.1	A.thaliana	0	0
Chr4	9538509	9538748	0.978261	70.24	Intergenic	135	plus	SE	AT4G16855.1	A.thaliana	1	1
Chr4	9545067	9545609	0.181435	33.53	Intergenic	402	plus	DUP	AT4G16915.1	A.thaliana	2	3
Chr4	9792220	9792417	0.114173	11.82	Intergenic	87	plus	FRAG	AT5G15360.1	A.thaliana	3	4
Chr4	9855491	9855721	0.236422	37.6	UTR	228	plus	FRAG	AT3G19520.1	A.thaliana	0	0
Chr4	9950604	9950855	0.231884	86.6	Intergenic	222	plus	FRAG	AT4G17890.1	A.thaliana	0	0
Chr4	9958114	9958655	0.458937	235.29	Intergenic	608	plus	DUP	AT4G17890.1	A.thaliana	0	1
Chr4	9999275	9999452	0.17	54.18	Intergenic	102	plus	SE	AT2G07739.1	A.thaliana	1	2
Chr4	10272948	10273337	0.452297	147.42	Intergenic	375	plus	SE	AT4G18690.1	A.thaliana	0	0
Chr4	10279952	10280110	0.0753425	16.76	Intergenic	66	plus	FRAG	AT5G45830.1	A.thaliana	2	2
Chr4	10298318	10298365	0.123596	51.25	Intron_cds	97	plus	FRAG	AT4G18720.1	A.thaliana	0	0
Chr4	10301018	10301053	0.0708661	30.32	Intron_cds	83	plus	FRAG	AT4G18710.1	A.thaliana	0	0
Chr4	10531262	10531480	0.198885	253.14	Intergenic	320	plus	FRAG	AT4G19330.1	A.thaliana	0	0
Chr4	10535765	10536067	0.130081	55.84	Intron_cds	144	plus	SE	AT5G51250.1	A.thaliana	1	1
Chr4	10555428	10555631	0.274678	105.36	Intron_cds	250	plus	FRAG	AT4G19340.1	A.thaliana	0	0
Chr4	10556092	10556307	0.248927	105.86	Intron_cds	261	plus	FRAG	AT4G19340.1	A.thaliana	0	0
Chr4	10559773	10559817	0.103806	53.67	Intron_cds	90	plus	FRAG	AT4G19260.1	A.thaliana	0	0
Chr4	10894983	10895117	0.0627871	62.95	Intergenic	117	plus	FRAG	AT2G34920.1	A.thaliana	0	0
Chr4	11049638	11049724	0.149466	77.21	Intron_cds	130	plus	FRAG	AT4G20670.1	A.thaliana	0	0
Chr4	11052897	11052983	0.149466	77.21	Intron_cds	130	plus	FRAG	AT4G20670.1	A.thaliana	0	0
Chr4	11056156	11056242	0.149466	77.21	Intron_cds	130	plus	FRAG	AT4G20670.1	A.thaliana	0	0
Chr4	11059415	11059501	0.149466	77.21	Intron_cds	130	plus	FRAG	AT4G20670.1	A.thaliana	0	0
Chr4	11062674	11062760	0.149466	77.21	Intron_cds	130	plus	FRAG	AT4G20670.1	A.thaliana	0	0
Chr4	11065933	11066019	0.149466	77.21	Intron_cds	130	plus	FRAG	AT4G20670.1	A.thaliana	0	0
Chr4	11069192	11069278	0.149466	77.21	Intron_cds	130	plus	FRAG	AT4G20670.1	A.thaliana	0	0
Chr4	11072451	11072537	0.149466	77.21	Intron_cds	130	plus	FRAG	AT4G20670.1	A.thaliana	0	0
Chr4	11075710	11075796	0.149466	77.21	Intron_cds	130	plus	FRAG	AT4G20670.1	A.thaliana	0	0
Chr4	11078969	11079055	0.149466	77.21	Intron_cds	130	plus	FRAG	AT4G20670.1	A.thaliana	0	0
Chr4	11083815	11083901	0.149466	77.21	Intron_cds	130	plus	FRAG	AT4G20670.1	A.thaliana	0	0
Chr4	11087074	11087160	0.149466	77.21	Intron_cds	130	plus	FRAG	AT4G20670.1	A.thaliana	0	0
Chr4	11090333	11090419	0.149466	77.21	Intron_cds	130	plus	FRAG	AT4G20670.1	A.thaliana	0	0
Chr4	11094031	11094096	0.00826446	77.21	Intergenic	12	plus	FRAG	AT4G20610.1	A.thaliana	0	0
Chr4	11100915	11103320	0.997934	1009.58	Intergenic	2346	plus	DUP	AT4G20610.1	A.thaliana	1	2
Chr4	11115011	11115079	0.113725	54.48	Intergenic	87	plus	FRAG	AT3G61028.2	A.thaliana	0	0
Chr4	11147419	11147655	0.0616622	12.64	Intergenic	69	plus	SE	AT2G21950.1	A.thaliana	3	3
Chr4	11205475	11205540	0.0320233	16.16	Intron_cds	66	plus	FRAG	AT5G38210.1	A.thaliana	0	0
Chr4	11207422	11207948	0.339623	184.85	Intergenic	545	plus	FRAG	AT4G20700.1	A.thaliana	0	1
Chr4	11233314	11233532	0.0658174	100.24	Intergenic	180	plus	FRAG	AT4G21070.1	A.thaliana	0	0
Chr4	11487691	11488821	0.997368	359.57	Intergenic	1122	plus	SE	AT4G33900.1	A.thaliana	3	5
Chr4	11544944	11545132	0.0780619	63.78	Intergenic	177	plus	FRAG	AT4G04910.1	A.thaliana	0	0
Chr4	11545222	11545365	0.0699865	40.42	Intergenic	144	plus	FRAG	AT4G04910.1	A.thaliana	0	0
Chr4	11603354	11603557	0.0722749	53.6	Intergenic	183	plus	FRAG	AT4G21880.1	A.thaliana	0	0
Chr4	11671145	11671550	0.115562	63.33	Intergenic	206	plus	FRAG	AT4G28200.1	A.thaliana	3	5
Chr4	11671558	11671764	0.127889	66.09	Intergenic	264	plus	FRAG	AT4G28200.1	A.thaliana	0	0
Chr4	11686026	11686136	0.0238095	0.58	Intergenic	12	plus	FRAG	AT4G08691.1	A.thaliana	0	0
Chr4	11737890	11738297	0.345088	158.23	Intergenic	393	plus	SE	AT4G22660.1	A.thaliana	0	0
Chr4	11740083	11741167	0.876374	353.02	Intergenic	1058	plus	SE	AT4G22165.1	A.thaliana	0	1
Chr4	11815362	11815492	0.17004	32.33	Intergenic	125	plus	FRAG	AT4G12590.1	A.thaliana	1	2
Chr4	11891677	11892165	0.364964	63.38	Intergenic	300	plus	SE	AT4G22600.1	A.thaliana	3	3
Chr4	12095522	12095641	0.112219	65.27	Intergenic	123	plus	FRAG	AT4G10220.1	A.thaliana	0	0
Chr4	12097691	12097819	0.0862944	35.19	Intron_cds	207	plus	FRAG	AT4G10210.1	A.thaliana	1	1
Chr4	12305829	12306113	0.669643	85.81	Intergenic	225	plus	FRAG	AT1G65342.1	A.thaliana	0	0
Chr4	12320105	12320203	0.0504854	53.6	UTR	78	plus	FRAG	AT4G25640.2	A.thaliana	0	0
Chr4	12509601	12509811	0.162162	100.85	Intergenic	235	plus	FRAG	AT4G10790.1	A.thaliana	0	1
Chr4	12845180	12845341	0.355556	80.27	Intergenic	145	plus	SE	AT4G24973.1	A.thaliana	0	1
Chr4	12845676	12845984	0.649718	152.9	Intergenic	334	plus	FRAG	AT4G24972.1	A.thaliana	0	2
Chr4	13035970	13036167	0.146667	34.62	UTR	66	plus	FRAG	AT4G25510.1	A.thaliana	2	4
Chr4	13167449	13167777	0.26087	126.83	Intergenic	290	plus	FRAG	AT4G25920.1	A.thaliana	0	1
Chr4	13294502	13294950	0.316614	133.81	Intergenic	428	plus	DUP	AT4G26260.2	A.thaliana	1	1
Chr4	13338034	13338069	0.0233838	17.73	Intergenic	54	plus	SE	AT1G66440.1	A.thaliana	0	0
Chr4	13341106	13341216	0.00620732	10.94	Intron_cds	30	plus	FRAG	AT5G03360.1	A.thaliana	0	0
Chr4	13390469	13390891	0.119149	62.57	Intergenic	170	plus	AMB	AT4G26510.1	A.thaliana	0	3
Chr4	13491751	13491891	0.0681818	32.46	UTR	72	plus	FRAG	AT4G26790.1	A.thaliana	1	1
Chr4	13526131	13526313	0.0642769	35.16	Intron_cds	156	plus	FRAG	AT3G61150.1	A.thaliana	0	0
Chr4	13707339	13707551	0.0847953	27.03	UTR	87	plus	FRAG	AT4G27400.1	A.thaliana	1	1
Chr4	13762940	13763176	0.101759	89.3	Intergenic	243	plus	FRAG	AT4G27550.1	A.thaliana	2	2
Chr4	13797518	13797643	0.0681115	11.73	Intergenic	66	plus	FRAG	AT5G26980.2	A.thaliana	1	1
Chr4	13816781	13816978	0.985915	77.18	Intergenic	183	plus	SE	AT4G27652.1	A.thaliana	0	0
Chr4	13867487	13867645	0.114187	64.45	Intergenic	198	plus	FRAG	AT4G27850.1	A.thaliana	0	0
Chr4	14031562	14031636	0.025641	3.19	Intergenic	24	plus	FRAG	AT5G11370.1	A.thaliana	0	0
Chr4	14220424	14220603	0.237013	129.61	Intergenic	219	plus	FRAG	AT4G28815.1	A.thaliana	0	1
Chr4	14221558	14221893	0.187156	165.44	Intergenic	297	plus	DUP	AT4G28811.1	A.thaliana	0	0
Chr4	14222912	14222947	0.108696	31.57	Intron_cds	230	plus	FRAG	AT4G28790.1	A.thaliana	0	0
Chr4	14311573	14311752	0.697987	57.37	Intergenic	306	plus	FRAG	AT5G04047.1	A.thaliana	0	0
Chr4	14311862	14312053	0.415493	56.7	Intergenic	177	plus	FRAG	AT4G10895.1	A.thaliana	1	1
Chr4	14500150	14500325	0.175487	53.25	Intergenic	176	plus	FRAG	AT4G29550.1	A.thaliana	0	1
Chr4	14500581	14500697	0.0830861	33.06	Intergenic	84	plus	FRAG	AT4G29540.2	A.thaliana	0	0
Chr4	14503903	14504154	0.214485	46.88	UTR	207	plus	FRAG	AT4G29550.1	A.thaliana	0	0
Chr4	14504231	14504356	0.102894	34.47	UTR	93	plus	FRAG	AT2G19590.1	A.thaliana	1	1
Chr4	14512306	14512521	0.34471	72.45	Intergenic	315	plus	FRAG	AT4G20095.3	A.thaliana	0	0
Chr4	14698919	14699107	0.392405	36.51	Intergenic	102	plus	FRAG	AT4G30064.1	A.thaliana	2	2
Chr4	14786124	14786261	0.336283	49.53	Intergenic	114	plus	FRAG	AT5G03030.1	A.thaliana	0	0
Chr4	14988877	14989152	0.207317	60.76	Intergenic	103	plus	SE	AT2G35280.1	A.thaliana	0	2
Chr4	15033607	15033810	0.100467	36.2	Intergenic	120	plus	SE	AT4G30040.1	A.thaliana	3	3
Chr4	15161024	15161110	496	81.37	Intergenic	160	plus	FRAG	AT4G37500.1	A.thaliana	0	0
Chr4	15217031	15217625	0.378788	41.75	Intergenic	75	plus	SE	AT4G31351.1	A.thaliana	0	0
Chr4	15218069	15219086	0.984848	158.55	Intergenic	195	plus	SE	AT4G31351.1	A.thaliana	0	0
Chr4	15220225	15220639	0.621212	37.12	Intergenic	116	plus	SE	AT4G31351.1	A.thaliana	0	0
Chr4	15239467	15239695	0.97619	34.29	Intergenic	126	plus	SE	AT4G31355.1	A.thaliana	0	1
Chr4	15239704	15239937	0.97619	53.6	Intergenic	105	plus	SE	AT4G31355.1	A.thaliana	1	1
Chr4	15239946	15240023	0.97619	21.63	Intergenic	102	plus	SE	AT4G31355.1	A.thaliana	0	0
Chr4	15240029	15240181	0.97619	28.39	Intergenic	105	plus	SE	AT4G31355.1	A.thaliana	1	1
Chr4	15240231	15240425	0.97619	56.09	Intergenic	105	plus	SE	AT4G31355.1	A.thaliana	1	1
Chr4	15240504	15240663	0.97619	52.1	Intergenic	105	plus	SE	AT4G31355.1	A.thaliana	0	0
Chr4	15240692	15240864	0.97619	46.1	Intergenic	105	plus	SE	AT4G31355.1	A.thaliana	1	1
Chr4	15240959	15241129	0.97619	60.68	Intergenic	123	plus	SE	AT4G31355.1	A.thaliana	0	0
Chr4	15241153	15241230	0.97619	43.83	Intergenic	102	plus	SE	AT4G31355.1	A.thaliana	0	0
Chr4	15241236	15241388	0.97619	48.1	Intergenic	105	plus	SE	AT4G31355.1	A.thaliana	0	0
Chr4	15241446	15241616	0.97619	60.68	Intergenic	123	plus	SE	AT4G31355.1	A.thaliana	0	0
Chr4	15241640	15241868	0.97619	18.26	Intergenic	98	plus	SE	AT4G31355.1	A.thaliana	1	2
Chr4	15330060	15330197	0.103175	45.69	Intergenic	78	plus	FRAG	AT4G31660.1	A.thaliana	0	0
Chr4	15332411	15332599	0.253968	66.21	Intron_cds	272	plus	FRAG	AT4G31660.1	A.thaliana	0	0
Chr4	15335408	15335707	0.168016	82.24	UTR	249	plus	FRAG	AT4G31650.1	A.thaliana	1	1
Chr4	15460992	15461107	0.0705009	37.89	Intergenic	113	plus	FRAG	AT2G40090.1	A.thaliana	0	1
Chr4	15566545	15566822	0.0861582	104.15	Intron_cds	278	plus	DUP	AT2G18540.1	A.thaliana	0	0
Chr4	15627807	15628070	0.15493	44.04	Intergenic	162	plus	FRAG	AT4G32380.1	A.thaliana	0	0
Chr4	15965476	15965610	0.035461	63.85	Intergenic	120	plus	FRAG	AT5G46470.1	A.thaliana	1	1
Chr4	15975344	15975442	0.16129	23.67	UTR	45	plus	FRAG	AT4G33100.1	A.thaliana	1	1
Chr4	16058694	16059079	0.137374	78.41	Intergenic	296	plus	DUP	AT2G45380.1	A.thaliana	2	4
Chr4	16059557	16059652	0.0477707	26.95	Intergenic	45	plus	FRAG	AT4G34070.1	A.thaliana	0	0
Chr4	16148279	16148329	0.0513919	26.34	Intron_cds	72	plus	FRAG	AT1G55980.1	A.thaliana	0	0
Chr4	16248856	16248975	0.614035	75.96	Intergenic	105	plus	FRAG	AT4G33865.1	A.thaliana	0	0
Chr4	16252758	16252874	0.0911017	63.33	Intergenic	129	plus	FRAG	AT5G36200.1	A.thaliana	0	0
Chr4	16319388	16319588	0.115023	84.93	UTR	147	plus	SE	AT2G45260.1	A.thaliana	0	0
Chr4	16321328	16322003	0.794393	87.21	Intergenic	595	plus	DUP	AT5G06265.1	A.thaliana	1	1
Chr4	16326605	16326754	0.0440191	56.95	Intergenic	138	plus	FRAG	AT3G12020.2	A.thaliana	0	0
Chr4	16335293	16335693	0.121731	216.09	Intergenic	374	plus	FRAG	AT4G34100.1	A.thaliana	1	3
Chr4	16369027	16369173	0.189474	86.14	Intergenic	214	plus	SE	AT4G33900.1	A.thaliana	0	0
Chr4	16369345	16369440	0.0791855	42.72	UTR	87	plus	FRAG	AT3G42050.1	A.thaliana	0	0
Chr4	16718814	16719101	0.174359	39.96	Intergenic	189	plus	FRAG	AT4G35120.1	A.thaliana	3	3
Chr4	16933798	16933949	0.240964	55.3	Intergenic	247	plus	SE	AT2G26160.1	A.thaliana	0	1
Chr4	16972512	16972577	0.0735786	18.1	Intergenic	66	plus	FRAG	AT5G18900.1	A.thaliana	0	0
Chr4	17082232	17082381	0.0440191	56.45	Intergenic	138	plus	FRAG	AT3G12020.2	A.thaliana	0	0
Chr4	17083348	17083590	0.453488	124.43	Intergenic	234	plus	FRAG	AT4G31740.1	A.thaliana	1	1
Chr4	17125419	17125582	0.0858896	46.25	Intron_cds	194	plus	FRAG	AT4G36195.1	A.thaliana	0	0
Chr4	17351781	17352079	0.41779	69.6	UTR	460	plus	SE	AT3G46050.1	A.thaliana	0	1
Chr4	17555603	17555806	0.355856	96.25	UTR	231	plus	SE	AT2G04420.1	A.thaliana	0	0
Chr4	17625671	17625766	0.58	21.26	Intron_cds	78	plus	FRAG	AT4G31196.1	A.thaliana	0	0
Chr4	17625918	17626107	0.0221566	46.55	UTR	90	plus	FRAG	AT4G34900.1	A.thaliana	1	1
Chr4	17637398	17637640	0.102719	25.36	Intergenic	102	plus	FRAG	AT5G64110.1	A.thaliana	2	2
Chr4	17706564	17706650	0.184211	21.03	Intergenic	42	plus	FRAG	AT4G37682.1	A.thaliana	0	0
Chr4	17706670	17706890	0.495413	96.67	Intergenic	166	plus	FRAG	AT4G38290.1	A.thaliana	0	1
Chr4	17886037	17886081	0.0294906	56.46	Intron_cds	99	plus	FRAG	AT3G04490.1	A.thaliana	1	1
Chr4	17941731	17941820	125	29.99	UTR	78	plus	FRAG	AT2G45250.2	A.thaliana	0	0
Chr4	17946109	17951054	0.481707	120.14	Intron_cds	4847	plus	DUP	AT4G37685.1	A.thaliana	0	0
Chr4	17951396	17951634	0.0663265	43.25	UTR	156	plus	FRAG	AT4G40000.1	A.thaliana	0	0
Chr4	17951711	17952053	0.0408163	36.94	UTR	93	plus	AMB	AT4G40000.1	A.thaliana	1	1
Chr4	18040255	18040338	0.0640777	54.83	Intron_cds	185	plus	SE	AT4G03430.1	A.thaliana	0	0
Chr4	18256189	18256669	0.147541	61.53	Intergenic	184	plus	SE	AT4G38870.1	A.thaliana	3	4
Chr4	18439602	18439850	0.131285	47.63	Intergenic	153	plus	FRAG	AT5G38680.1	A.thaliana	0	0
Chr4	18547757	18547888	0.0439367	130.14	Intergenic	232	plus	FRAG	AT4G35380.1	A.thaliana	0	0
Chr4	18547890	18548157	0.0820152	249.1	Intergenic	422	plus	FRAG	AT4G35380.1	A.thaliana	0	1
Chr4	18584114	18584167	0.173333	78.79	Intron_cds	154	plus	FRAG	AT2G22475.1	A.thaliana	0	0
Chr5	17952	18035	0.0590604	38.2	Intergenic	134	plus	FRAG	AT5G01030.2	A.thaliana	0	0
Chr5	18038	18085	0.0590604	38.2	Intergenic	134	plus	FRAG	AT5G01030.2	A.thaliana	0	0
Chr5	453356	453511	0.110942	67.47	Intergenic	245	plus	FRAG	AT5G01290.1	A.thaliana	1	1
Chr5	453793	454342	0.677019	141.94	Intergenic	478	plus	DUP	AT3G57870.1	A.thaliana	0	1
Chr5	498633	498719	0.0657596	47.59	Intergenic	87	plus	FRAG	AT1G35620.1	A.thaliana	0	0
Chr5	595390	595590	0.0435185	19.41	Intergenic	140	plus	FRAG	AT1G65130.1	A.thaliana	2	2
Chr5	597848	597991	0.103679	56.37	UTR	99	plus	FRAG	AT5G22370.1	A.thaliana	0	0
Chr5	660001	660384	0.0849478	51.63	Intergenic	183	plus	SE	AT3G48560.1	A.thaliana	1	3
Chr5	672914	673057	0.141994	51.13	Intergenic	138	plus	FRAG	AT1G57690.1	A.thaliana	0	0
Chr5	679891	680126	0.168085	46.9	Intergenic	236	plus	FRAG	AT5G02930.1	A.thaliana	1	2
Chr5	681496	681771	0.197872	140.88	UTR	255	plus	FRAG	AT5G02930.1	A.thaliana	0	0
Chr5	699479	699622	0.112676	67.07	Intergenic	120	plus	FRAG	AT5G03000.1	A.thaliana	0	0
Chr5	701013	701237	0.177465	79.23	Intron_cds	189	plus	FRAG	AT5G03000.1	A.thaliana	0	0
Chr5	736628	736780	0.0916667	47.23	UTR	99	plus	FRAG	AT5G04070.1	A.thaliana	0	0
Chr5	824963	825112	0.0839065	55.09	Intron_cds	165	plus	SE	AT1G66440.1	A.thaliana	0	0
Chr5	841468	841736	0.193018	157.44	UTR	269	plus	FRAG	AT3G46100.1	A.thaliana	0	1
Chr5	1109247	1109384	0.34375	15.31	Intergenic	33	plus	SE	AT3G29633.1	A.thaliana	1	1
Chr5	1386644	1387773	0.919192	427.98	Intergenic	1043	plus	DUP	AT1G75170.1	A.thaliana	2	2
Chr5	1452273	1452631	0.22973	88.54	Intergenic	338	plus	DUP	AT5G25410.1	A.thaliana	1	1
Chr5	1453123	1453533	0.420712	178.29	Intergenic	381	plus	FRAG	AT5G11660.1	A.thaliana	0	0
Chr5	1515741	1515863	0.234818	61.55	Intergenic	166	plus	FRAG	AT3G17730.1	A.thaliana	0	0
Chr5	1607090	1607503	0.0361446	31.36	Intergenic	90	plus	AMB	AT2G37520.1	A.thaliana	0	0
Chr5	1619352	1619474	0.0444444	36.04	Intergenic	66	plus	FRAG	AT2G45380.1	A.thaliana	0	0
Chr5	1685665	1685823	0.169753	73.02	UTR	159	plus	SE	AT5G05640.1	A.thaliana	0	0
Chr5	1689443	1689559	0.173913	19.99	UTR	117	plus	FRAG	AT3G44220.1	A.thaliana	0	0
Chr5	1718007	1718093	0.0332851	33.98	Intron_cds	69	plus	FRAG	AT5G08695.1	A.thaliana	0	0
Chr5	1718884	1718994	0.0274964	28.4	Intron_cds	57	plus	FRAG	AT5G08695.1	A.thaliana	2	2
Chr5	1734946	1735167	0.404372	65.75	Intergenic	204	plus	FRAG	AT3G11260.1	A.thaliana	0	0
Chr5	1817799	1817936	0.119048	56.95	Intergenic	90	plus	SE	ATMG01110.1	A.thaliana	2	2
Chr5	1868986	1869141	0.0581242	63.9	Intergenic	132	plus	FRAG	AT4G24840.1	A.thaliana	0	0
Chr5	1917309	1917437	0.111111	53.08	Intergenic	99	plus	FRAG	AT5G42560.1	A.thaliana	0	0
Chr5	1944202	1944249	0.0347222	49.86	UTR	90	plus	FRAG	AT5G27010.1	A.thaliana	0	0
Chr5	2038817	2039221	0.666667	80.94	Intergenic	370	plus	SE	AT5G06650.1	A.thaliana	1	7
Chr5	2226169	2226285	0.0464646	24.85	Intergenic	69	plus	FRAG	AT2G45380.1	A.thaliana	1	1
Chr5	2226674	2226827	0.11465	40.66	Intergenic	109	plus	FRAG	AT4G34070.1	A.thaliana	0	1
Chr5	2391065	2391142	0.102564	16.17	UTR	36	plus	SE	AT5G07572.1	A.thaliana	0	0
Chr5	2471565	2471606	0.04426	50.49	Intron_cds	96	plus	FRAG	AT5G07770.1	A.thaliana	1	1
Chr5	2473211	2473252	0.0515222	59.25	Intron_cds	240	plus	FRAG	AT5G07760.1	A.thaliana	0	0
Chr5	2482658	2482756	0.0538642	54.2	UTR	139	plus	FRAG	AT5G07760.1	A.thaliana	0	0
Chr5	2579814	2579852	0.341463	60.7	Intergenic	84	plus	FRAG	AT1G33607.1	A.thaliana	1	1
Chr5	2727586	2727759	0.281768	30.41	Intergenic	153	plus	FRAG	AT1G34560.1	A.thaliana	0	0
Chr5	2755070	2755192	0.0213102	38.03	UTR	81	plus	FRAG	AT5G65930.3	A.thaliana	0	0
Chr5	2826779	2826817	0.0875	73.13	Intron_cds	235	plus	FRAG	AT5G08680.1	A.thaliana	0	0
Chr5	2834227	2834433	0.10177	64.71	UTR	138	plus	FRAG	AT5G05720.1	A.thaliana	0	0
Chr5	3014895	3015209	0.26506	25.4	Intergenic	132	plus	DUP	AT2G31141.1	A.thaliana	0	0
Chr5	3042305	3042445	0.101351	44.71	Intergenic	135	plus	FRAG	AT2G42720.1	A.thaliana	0	0
Chr5	3134487	3134528	0.0135276	6.26	Intron_cds	39	plus	FRAG	AT2G25790.1	A.thaliana	0	0
Chr5	3287106	3287204	0.0337478	47.2	Intergenic	114	plus	FRAG	AT5G65440.3	A.thaliana	0	0
Chr5	3433061	3433186	0.0955882	50.4	Intron_cds	164	plus	FRAG	AT5G52520.1	A.thaliana	0	0
Chr5	3555058	3555201	0.0616016	4.63	Intron_cds	93	plus	FRAG	AT5G11200.2	A.thaliana	0	1
Chr5	3555381	3555581	0.110883	43.82	Intron_cds	256	plus	FRAG	AT5G11200.2	A.thaliana	0	1
Chr5	3570294	3570332	0.114486	70.81	Intron_cds	233	plus	FRAG	AT5G11170.1	A.thaliana	0	0
Chr5	3627717	3627818	0.0788177	28.51	Intergenic	99	plus	FRAG	AT2G26860.1	A.thaliana	0	0
Chr5	3628555	3628596	0.162698	37.36	Intron_cds	241	plus	FRAG	AT5G56410.1	A.thaliana	0	0
Chr5	3650971	3651120	0.423077	144.82	Intron_cds	227	plus	FRAG	AT3G29639.1	A.thaliana	0	0
Chr5	3786176	3786652	0.386189	85.16	Intergenic	477	plus	SE	AT3G04660.1	A.thaliana	0	2
Chr5	3940023	3940229	0.0699433	58.32	Intergenic	105	plus	FRAG	AT5G12180.1	A.thaliana	0	2
Chr5	4099573	4099614	0.0533643	55.93	Intron_cds	230	plus	FRAG	AT5G12950.1	A.thaliana	1	1
Chr5	4139332	4139724	0.717241	53.14	Intergenic	387	plus	DUP	AT1G66045.1	A.thaliana	1	1
Chr5	4326025	4326129	0.973684	64.69	Intergenic	112	plus	SE	AT4G02489.1	A.thaliana	0	0
Chr5	4360584	4360715	0.786667	123.99	UTR	177	plus	SE	AT1G58235.1	A.thaliana	0	0
Chr5	4567662	4567724	0.0886076	19.94	Intron_cds	93	plus	SE	AT5G66830.1	A.thaliana	0	0
Chr5	4689984	4690106	0.1	51.71	Intergenic	81	plus	FRAG	AT3G57770.1	A.thaliana	0	0
Chr5	4791581	4791730	0.144144	69.15	Intergenic	96	plus	FRAG	AT3G62530.1	A.thaliana	0	0
Chr5	4854100	4854440	0.118441	82.45	Intergenic	286	plus	DUP	AT5G14990.1	A.thaliana	0	1
Chr5	4888801	4889007	0.26556	133.71	UTR	192	plus	FRAG	AT5G16140.2	A.thaliana	0	0
Chr5	4889156	4889248	0.0580913	14.22	UTR	42	plus	FRAG	AT5G16140.2	A.thaliana	0	0
Chr5	5044812	5044963	0.97619	35.02	Intergenic	84	plus	SE	AT4G31355.1	A.thaliana	1	1
Chr5	5058304	5058535	0.287356	50.28	Intergenic	223	plus	FRAG	AT5G39300.1	A.thaliana	0	1
Chr5	5058540	5058575	0.113636	19.98	Intergenic	90	plus	FRAG	AT5G39270.1	A.thaliana	0	0
Chr5	5100629	5100796	0.125628	48.54	Intergenic	144	plus	SE	AT4G11590.1	A.thaliana	0	0
Chr5	5627907	5628058	0.265487	69.84	Intergenic	90	plus	FRAG	AT5G17140.1	A.thaliana	0	0
Chr5	5629685	5629855	0.221239	21.88	Intergenic	76	plus	FRAG	AT5G17140.1	A.thaliana	1	3
Chr5	5645555	5645966	0.432927	146.18	Intron_cds	213	plus	SE	AT2G35280.1	A.thaliana	0	1
Chr5	5855695	5855953	0.136364	37.5	Intergenic	217	plus	FRAG	AT5G17760.1	A.thaliana	2	4
Chr5	5869426	5869569	0.147929	32.53	Intergenic	75	plus	FRAG	AT5G03220.1	A.thaliana	0	0
Chr5	5967503	5967742	0.716216	37.21	Intergenic	165	plus	SE	AT4G38820.1	A.thaliana	4	4
Chr5	5980098	5980400	0.339921	174.65	UTR	258	plus	FRAG	AT5G18040.1	A.thaliana	1	1
Chr5	6017006	6017155	0.101818	93.37	Intergenic	168	plus	FRAG	AT3G03960.1	A.thaliana	0	0
Chr5	6242029	6242649	0.453686	197.83	UTR	704	plus	SE	AT5G18730.1	A.thaliana	0	0
Chr5	6242649	6242723	0.038009	25.8	UTR	125	plus	SE	AT5G27240.1	A.thaliana	0	0
Chr5	6247204	6247488	0.204176	87.8	UTR	282	plus	SE	AT5G18740.1	A.thaliana	0	0
Chr5	6252576	6252853	0.0303605	24.53	Intergenic	94	plus	FRAG	AT5G15920.1	A.thaliana	1	3
Chr5	6263715	6263909	0.142534	76.88	Intergenic	192	plus	FRAG	AT5G18780.2	A.thaliana	0	0
Chr5	6324767	6324931	0.100897	39.34	Intergenic	135	plus	FRAG	AT3G24610.1	A.thaliana	2	2
Chr5	6441956	6442075	0.10828	58.13	Intergenic	102	plus	FRAG	AT4G02860.1	A.thaliana	0	0
Chr5	6442099	6442146	0.0764331	36.59	Intergenic	72	plus	FRAG	AT4G02860.1	A.thaliana	1	1
Chr5	6452339	6452389	0.0663265	24.4	Intergenic	78	plus	FRAG	AT5G19170.1	A.thaliana	0	0
Chr5	6663888	6664087	0.96875	18.58	Intergenic	95	plus	SE	AT3G29633.1	A.thaliana	0	2
Chr5	6755595	6755794	0.107143	17.12	Intergenic	134	plus	FRAG	AT5G19990.1	A.thaliana	1	3
Chr5	6982417	6982636	0.172316	79.7	Intergenic	178	plus	FRAG	AT4G17260.1	A.thaliana	0	1
Chr5	7134647	7134820	0.0264484	16.57	Intergenic	63	plus	FRAG	AT2G46980.2	A.thaliana	0	0
Chr5	7299881	7300324	0.574074	163.81	Intergenic	279	plus	SE	AT5G41430.1	A.thaliana	1	1
Chr5	7430324	7430532	0.140845	67.08	Intron_cds	209	plus	FRAG	AT3G44560.1	A.thaliana	0	1
Chr5	7479337	7479378	0.192857	29.13	UTR	81	plus	SE	AT5G22530.1	A.thaliana	0	0
Chr5	7481046	7481084	0.261682	28.04	UTR	81	plus	SE	AT5G22520.1	A.thaliana	0	0
Chr5	7505018	7505080	0.0292135	3.12	Intron_cds	39	plus	FRAG	AT3G23955.2	A.thaliana	0	0
Chr5	7509972	7510282	0.255814	85.98	UTR	361	plus	FRAG	AT5G22610.1	A.thaliana	0	1
Chr5	7513650	7513858	0.118243	67.54	Intron_cds	209	plus	SE	AT1G69990.1	A.thaliana	1	2
Chr5	7517283	7517554	0.100642	33.1	UTR	141	plus	FRAG	AT5G22730.1	A.thaliana	1	2
Chr5	7611275	7611428	0.0226386	27.27	Intron_cds	87	plus	FRAG	AT2G34357.1	A.thaliana	0	0
Chr5	7612269	7612841	0.454545	35.15	Intergenic	90	plus	DUP	AT1G49938.1	A.thaliana	0	1
Chr5	7684531	7684614	0.0994764	34.82	Intron_cds	57	plus	FRAG	AT5G22960.1	A.thaliana	1	1
Chr5	7824326	7824406	0.0358852	11.35	Intergenic	45	plus	FRAG	AT5G61865.1	A.thaliana	0	0
Chr5	7861632	7861778	0.284698	92.62	UTR	259	plus	SE	AT5G23350.1	A.thaliana	0	0
Chr5	7917859	7917957	0.0433213	30.47	Intron_cds	72	plus	FRAG	AT5G08430.1	A.thaliana	0	0
Chr5	8002977	8003090	0.13871	61.2	Intergenic	120	plus	FRAG	AT3G48880.1	A.thaliana	0	0
Chr5	8133448	8134128	0.523256	189.43	Intergenic	531	plus	SE	ATCG01000.1	A.thaliana	2	2
Chr5	8311477	8311515	0.0606061	51.75	Intron_cds	96	plus	FRAG	AT1G64625.1	A.thaliana	0	0
Chr5	8426024	8426491	0.30663	99.1	Intergenic	333	plus	SE	AT5G36228.1	A.thaliana	5	5
Chr5	8452281	8452672	0.264631	145.8	Intergenic	359	plus	DUP	AT1G71320.1	A.thaliana	2	3
Chr5	8505152	8506474	0.855491	368.85	Intergenic	1224	plus	DUP	AT4G03740.1	A.thaliana	2	2
Chr5	8666447	8666755	0.628378	57.37	Intergenic	273	plus	FRAG	AT2G12935.1	A.thaliana	0	0
Chr5	8715728	8716323	0.309406	109.54	Intergenic	358	plus	SE	AT5G41500.1	A.thaliana	2	4
Chr5	8812002	8812145	0.0584795	8.77	Intergenic	60	plus	FRAG	AT1G53240.1	A.thaliana	2	2
Chr5	8828768	8828860	0.114407	65.89	Intergenic	163	plus	FRAG	AT5G36200.1	A.thaliana	0	0
Chr5	8835826	8836080	0.216578	77.57	Intron_cds	331	plus	FRAG	AT5G60380.1	A.thaliana	0	0
Chr5	8906413	8906526	0.181034	37.57	Intergenic	63	plus	FRAG	AT1G64130.1	A.thaliana	0	0
Chr5	8972248	8972349	0.0757282	36.18	Intergenic	102	plus	FRAG	AT1G11870.2	A.thaliana	0	0
Chr5	8972458	8972613	0.653846	44.03	Intergenic	102	plus	SE	AT3G06895.1	A.thaliana	1	1
Chr5	9015380	9015574	0.135831	55.75	Intron_cds	174	plus	FRAG	AT5G53635.1	A.thaliana	0	0
Chr5	9041397	9041579	0.0786853	52.71	Intergenic	209	plus	FRAG	AT5G65700.2	A.thaliana	1	1
Chr5	9220097	9220183	0.0797721	39.07	Intergenic	84	plus	FRAG	AT5G26280.1	A.thaliana	0	0
Chr5	9221049	9221709	0.308782	105.31	Intergenic	416	plus	DUP	AT5G26320.1	A.thaliana	5	9
Chr5	9283592	9283935	0.758621	78.1	Intergenic	395	plus	SE	AT2G33175.1	A.thaliana	3	5
Chr5	9441839	9441994	0.0675159	53.5	Intergenic	145	plus	FRAG	AT5G17930.1	A.thaliana	0	1
Chr5	9486795	9486971	0.641026	32.58	Intergenic	165	plus	FRAG	AT5G35375.1	A.thaliana	0	0
Chr5	9494049	9494225	0.788462	61.38	Intergenic	123	plus	SE	AT3G06895.1	A.thaliana	0	0
Chr5	9521011	9521335	0.0578158	28.07	Intergenic	81	plus	FRAG	AT5G22730.1	A.thaliana	4	5
Chr5	9533137	9533238	0.0579151	20.02	Intergenic	90	plus	FRAG	AT5G53640.1	A.thaliana	1	1
Chr5	9533238	9533588	0.0728051	23.82	Intergenic	102	plus	FRAG	AT5G22730.1	A.thaliana	3	6
Chr5	9582943	9583047	0.0143824	22.02	Intergenic	51	plus	FRAG	AT5G27220.1	A.thaliana	0	0
Chr5	9622751	9622792	0.215768	88.58	Intron_cds	237	plus	FRAG	AT2G27790.2	A.thaliana	0	0
Chr5	9698135	9698254	0.0600601	10.49	Intergenic	60	plus	FRAG	AT1G77980.1	A.thaliana	0	0
Chr5	9738118	9738705	0.131111	35.65	Intergenic	177	plus	FRAG	AT1G16930.1	A.thaliana	2	3
Chr5	9761110	9761329	0.149144	75.47	Intergenic	181	plus	FRAG	AT2G02061.1	A.thaliana	2	3
Chr5	9761547	9761693	0.0873786	52.14	Intergenic	81	plus	FRAG	AT5G23540.1	A.thaliana	0	0
Chr5	9785086	9785379	0.459627	72.52	UTR	208	plus	FRAG	AT4G12380.1	A.thaliana	0	1
Chr5	9857830	9858006	0.0661157	12.59	Intergenic	72	plus	FRAG	AT1G65760.1	A.thaliana	2	2
Chr5	9954653	9954985	0.0744467	50.72	Intergenic	111	plus	AMB	AT1G16570.2	A.thaliana	2	3
Chr5	9970224	9970367	0.0809249	57.41	Intergenic	172	plus	SE	AT5G27110.1	A.thaliana	1	1
Chr5	9988270	9988665	0.309392	73.16	Intergenic	324	plus	FRAG	AT1G33010.1	A.thaliana	0	0
Chr5	10056520	10057573	0.142322	171.96	Intergenic	979	plus	AMB	AT3G48110.1	A.thaliana	3	5
Chr5	10139119	10139244	0.0769231	33.83	Intergenic	75	plus	FRAG	AT5G28160.1	A.thaliana	0	0
Chr5	10171070	10171289	0.127119	86.96	Intergenic	181	plus	FRAG	AT5G36200.1	A.thaliana	0	1
Chr5	10172934	10173172	0.193627	57.41	Intergenic	239	plus	FRAG	AT2G36710.1	A.thaliana	1	2
Chr5	10186328	10186492	0.222892	78.22	Intergenic	111	plus	FRAG	AT2G35370.1	A.thaliana	0	0
Chr5	10239175	10239384	0.0626478	44.93	Intergenic	162	plus	FRAG	AT5G18230.2	A.thaliana	0	2
Chr5	10239770	10239898	0.0307329	37.06	Intergenic	78	plus	FRAG	AT5G18230.2	A.thaliana	0	0
Chr5	10261002	10261255	0.165605	150	Intergenic	337	plus	FRAG	AT1G02190.1	A.thaliana	0	1
Chr5	10261279	10262684	0.557325	473.71	Intergenic	1495	plus	DUP	AT1G02190.1	A.thaliana	0	1
Chr5	10305839	10305973	0.0225711	29.51	Intron_cds	69	plus	FRAG	AT3G61740.1	A.thaliana	1	1
Chr5	10306439	10306576	0.043578	24.37	Intergenic	45	plus	FRAG	AT5G28340.1	A.thaliana	1	1
Chr5	10306559	10307754	0.57839	346.93	Intergenic	1187	plus	AMB	AT3G52660.2	A.thaliana	1	4
Chr5	10307784	10308193	0.403315	136.7	Intergenic	305	plus	DUP	AT5G28390.1	A.thaliana	1	1
Chr5	10314965	10315147	0.112532	79.06	Intron_cds	221	plus	FRAG	AT5G28380.1	A.thaliana	0	0
Chr5	10315362	10315433	0.033366	73.23	Intron_cds	102	plus	FRAG	AT3G61740.1	A.thaliana	0	0
Chr5	10348275	10348490	0.200855	105.41	Intergenic	141	plus	FRAG	AT5G28310.1	A.thaliana	0	0
Chr5	10359114	10359197	0.0278232	22.62	Intron_cds	51	plus	FRAG	AT3G61760.1	A.thaliana	0	0
Chr5	10364595	10364795	0.756757	137.75	Intergenic	251	plus	FRAG	AT3G44935.1	A.thaliana	0	0
Chr5	10381861	10381941	0.0318949	9.7	Intergenic	51	plus	FRAG	AT3G06720.1	A.thaliana	0	0
Chr5	10426699	10426878	0.391892	76.7	Intergenic	174	plus	FRAG	AT2G16018.1	A.thaliana	3	3
Chr5	10497446	10497502	0.0620438	1.7	Intergenic	51	plus	FRAG	AT3G42140.1	A.thaliana	0	0
Chr5	10502434	10502799	0.637306	141.36	Intergenic	371	plus	FRAG	AT5G38920.1	A.thaliana	0	0
Chr5	10503679	10503887	0.156556	61.92	Intergenic	209	plus	SE	AT3G55650.1	A.thaliana	0	1
Chr5	10511552	10512386	0.330383	92.92	Intergenic	590	plus	DUP	AT5G27890.1	A.thaliana	2	3
Chr5	10513510	10513650	0.0528846	22.22	Intergenic	66	plus	SE	AT3G13820.1	A.thaliana	0	0
Chr5	10514346	10514627	0.266491	40.39	Intergenic	318	plus	SE	AT3G24580.1	A.thaliana	1	2
Chr5	10630600	10630728	0.0321812	22.35	Intergenic	81	plus	FRAG	AT3G60040.1	A.thaliana	0	0
Chr5	10732135	10732245	0.0718563	10.87	Intergenic	36	plus	FRAG	AT3G42155.1	A.thaliana	1	1
Chr5	10746483	10746638	0.0512821	16.1	Intergenic	42	plus	FRAG	AT1G34315.1	A.thaliana	1	1
Chr5	10752417	10752578	0.0732824	80.89	Intergenic	144	plus	FRAG	AT4G16070.1	A.thaliana	1	1
Chr5	10752629	10753251	0.0580153	27.72	Intergenic	115	plus	DUP	AT4G16070.1	A.thaliana	0	1
Chr5	10831605	10831775	0.421525	54.83	Intergenic	284	plus	FRAG	AT1G30140.1	A.thaliana	0	0
Chr5	10923158	10923616	0.456693	139.06	Intergenic	357	plus	FRAG	AT3G26520.1	A.thaliana	1	3
Chr5	10924654	10924851	0.0856611	50.82	Intergenic	138	plus	FRAG	AT5G28850.2	A.thaliana	0	0
[truncated: 2,685 more rows]

## Sheet: P.vulgaris
Position of identified pseudogenes within the P.vulgaris chromosomes.
Columns: 1 indicates the chromosome, 2 and 3 the genomic coordinate; 4 is the fraction of the query protein aligned to pseudogene; 5 is the score of the alignment of the query protein to DNA as calculated by Genewise. 6 indicates whether the pseudogene maps within an intron of the cds, UTRs or intergenic; 7 is the size of the pseudogene in bp. 8 is the DNA strand of the alignment. 9 is the relati…
Chromosome	start	end	coverage	Genewise_score	position	size	Strand	Type	Pater	Stop_codons	Frameshifts
Chr01	14767	15291	0.227969	78.96	Intergenic	355	plus	FRAG	Phvul.009G192600.1	3	5
Chr01	33546	33691	0.00965406	12.16	UTR	36	plus	FRAG	Phvul.001G000600.1	1	1
Chr01	89257	89520	0.116327	78.95	Intergenic	171	plus	FRAG	Phvul.005G029200.1	0	0
Chr01	89796	90059	0.0979592	69.98	Intergenic	144	plus	FRAG	Phvul.005G029200.1	2	2
Chr01	90336	90599	0.104082	69.65	Intergenic	153	plus	FRAG	Phvul.005G029200.1	1	1
Chr01	90875	91138	0.116327	87.44	Intergenic	171	plus	FRAG	Phvul.005G029200.1	0	0
Chr01	91414	91677	0.0979592	68.98	Intergenic	144	plus	FRAG	Phvul.005G029200.1	2	2
Chr01	91953	92216	0.116327	88.44	Intergenic	171	plus	FRAG	Phvul.005G029200.1	0	0
Chr01	92492	92755	0.104082	75.14	Intergenic	153	plus	FRAG	Phvul.005G029200.1	1	1
Chr01	93030	93293	0.0836735	51.79	Intergenic	123	plus	FRAG	Phvul.005G029200.1	3	3
Chr01	93568	93831	0.116327	84.94	Intergenic	171	plus	FRAG	Phvul.005G029200.1	0	0
Chr01	94110	94369	0.0979592	46.85	Intergenic	143	plus	FRAG	Phvul.005G029200.1	2	3
Chr01	94645	94908	0.116327	88.44	Intergenic	171	plus	FRAG	Phvul.005G029200.1	0	0
Chr01	95184	95447	0.104082	74.65	Intergenic	153	plus	FRAG	Phvul.005G029200.1	1	1
Chr01	95722	95985	0.0836735	53.79	Intergenic	123	plus	FRAG	Phvul.005G029200.1	3	3
Chr01	96260	96523	0.116327	82.94	Intergenic	171	plus	FRAG	Phvul.005G029200.1	0	0
Chr01	96768	97031	0.0979592	72.98	Intergenic	144	plus	FRAG	Phvul.005G029200.1	1	1
Chr01	97307	97570	0.116327	61.95	Intergenic	171	plus	FRAG	Phvul.005G029200.1	1	1
Chr01	97845	98108	0.0836735	52.79	Intergenic	123	plus	FRAG	Phvul.005G029200.1	3	3
Chr01	98383	98646	0.116327	86.44	Intergenic	171	plus	FRAG	Phvul.005G029200.1	0	0
Chr01	98922	99185	0.116327	90.44	Intergenic	171	plus	FRAG	Phvul.005G029200.1	0	0
Chr01	99458	99721	0.116327	77.95	Intergenic	171	plus	FRAG	Phvul.005G029200.1	0	0
Chr01	99995	100258	0.116327	83.94	Intergenic	171	plus	FRAG	Phvul.005G029200.1	0	0
Chr01	100534	100785	0.0918367	76.76	Intergenic	135	plus	FRAG	Phvul.005G029200.1	1	1
Chr01	101105	101335	0.12449	75.48	Intergenic	183	plus	FRAG	Phvul.005G029200.1	0	0
Chr01	101611	101862	0.114286	72.13	Intergenic	168	plus	FRAG	Phvul.005G029200.1	1	1
Chr01	102141	102302	0.0795918	44.7	Intergenic	117	plus	FRAG	Phvul.005G029200.1	0	0
Chr01	150303	150401	0.0982143	0.73	UTR	33	plus	FRAG	Phvul.001G002600.3	0	0
Chr01	233064	233132	0.078125	75.08	Intergenic	119	plus	FRAG	Phvul.001G004100.1	0	0
Chr01	249701	249832	0.0882353	23.1	Intergenic	54	plus	FRAG	Phvul.003G006200.1	2	2
Chr01	249858	250232	0.712963	51.03	Intergenic	324	plus	DUP	Phvul.L009101.1	0	0
Chr01	250875	251549	0.990741	132.86	Intergenic	570	plus	AMB	Phvul.L009101.1	0	0
Chr01	251414	252090	0.990741	137.86	Intergenic	572	plus	AMB	Phvul.L009101.1	1	1
Chr01	252168	252281	0.097561	8.58	Intergenic	36	plus	FRAG	Phvul.001G008300.1	0	0
Chr01	252270	252625	0.490196	157.18	Intergenic	299	plus	FRAG	Phvul.003G006200.1	1	2
Chr01	252493	253167	0.990741	132.29	Intergenic	570	plus	DUP	Phvul.L009101.1	2	2
Chr01	253571	254241	0.361111	69.17	Intergenic	117	plus	AMB	Phvul.L009101.1	4	5
Chr01	254649	255310	0.990741	95.89	Intergenic	569	plus	DUP	Phvul.L009101.1	2	3
Chr01	329900	330163	0.126531	76.78	Intergenic	186	plus	FRAG	Phvul.005G029200.1	0	0
Chr01	330441	330704	0.122449	47.46	Intergenic	180	plus	FRAG	Phvul.005G029200.1	2	2
Chr01	330980	331243	0.122449	83.45	Intergenic	180	plus	FRAG	Phvul.005G029200.1	1	1
Chr01	331566	331784	0.118367	79.47	Intergenic	174	plus	FRAG	Phvul.005G029200.1	1	1
Chr01	332061	332324	0.122449	76.45	Intergenic	180	plus	FRAG	Phvul.005G029200.1	1	1
Chr01	332600	332863	0.122449	77.45	Intergenic	180	plus	FRAG	Phvul.005G029200.1	1	1
Chr01	333139	333324	0.218978	52.29	Intergenic	90	plus	FRAG	Phvul.010G000100.1	0	0
Chr01	333677	333941	0.122449	47.76	Intergenic	181	plus	FRAG	Phvul.005G029200.1	1	2
Chr01	334218	334469	0.122449	47.59	Intergenic	180	plus	FRAG	Phvul.005G029200.1	2	2
Chr01	334756	335019	0.122449	75.95	Intergenic	180	plus	FRAG	Phvul.005G029200.1	1	1
Chr01	335295	335558	0.122449	77.45	Intergenic	180	plus	FRAG	Phvul.005G029200.1	1	1
Chr01	335834	336097	0.122449	75.46	Intergenic	180	plus	FRAG	Phvul.005G029200.1	1	1
Chr01	336372	336635	0.122449	74.95	Intergenic	180	plus	FRAG	Phvul.005G029200.1	1	1
Chr01	336914	337177	0.122449	72.96	Intergenic	180	plus	FRAG	Phvul.005G029200.1	1	1
Chr01	337454	337717	0.122449	76.46	Intergenic	180	plus	FRAG	Phvul.005G029200.1	1	1
Chr01	337961	338224	0.122449	76.95	Intergenic	180	plus	FRAG	Phvul.005G029200.1	1	1
Chr01	338499	338762	0.122449	73.46	Intergenic	180	plus	FRAG	Phvul.005G029200.1	1	1
Chr01	339038	339301	0.122449	80.45	Intergenic	180	plus	FRAG	Phvul.005G029200.1	1	1
Chr01	339576	339839	0.116327	76.95	Intergenic	171	plus	FRAG	Phvul.005G029200.1	2	2
Chr01	340117	340380	0.122449	83.45	Intergenic	180	plus	FRAG	Phvul.005G029200.1	0	0
Chr01	340708	340848	0.145985	21.23	Intergenic	60	plus	FRAG	Phvul.010G000100.1	0	1
Chr01	364311	364535	0.767677	86.65	UTR	219	plus	FRAG	Phvul.004G126700.1	0	0
Chr01	376973	377056	0.0511182	18.77	Intron_cds	48	plus	FRAG	Phvul.003G026300.1	0	0
Chr01	422117	422516	0.6	156.89	Intron_cds	180	plus	AMB	Phvul.001G006600.1	0	0
Chr01	424837	425473	0.6	144.13	Intron_cds	180	plus	DUP	Phvul.001G006500.1	2	2
Chr01	428481	428522	0.13	9.05	Intron_cds	39	plus	FRAG	Phvul.001G006300.1	0	0
Chr01	467994	468257	0.122449	82.95	Intergenic	180	plus	FRAG	Phvul.005G029200.1	1	1
Chr01	468532	468795	0.077551	56.14	Intergenic	114	plus	FRAG	Phvul.005G029200.1	2	2
Chr01	469067	469330	0.122449	81.95	Intergenic	180	plus	FRAG	Phvul.005G029200.1	1	1
Chr01	469605	469868	0.122449	82.45	Intergenic	180	plus	FRAG	Phvul.005G029200.1	1	1
Chr01	470144	470407	0.122449	85.45	Intergenic	180	plus	FRAG	Phvul.005G029200.1	1	1
Chr01	470681	470944	0.122449	79.95	Intergenic	180	plus	FRAG	Phvul.005G029200.1	1	1
Chr01	471220	471483	0.122449	84.95	Intergenic	180	plus	FRAG	Phvul.005G029200.1	1	1
Chr01	471759	472022	0.122449	75.96	Intergenic	180	plus	FRAG	Phvul.005G029200.1	1	1
Chr01	472297	472560	0.122449	80.96	Intergenic	180	plus	FRAG	Phvul.005G029200.1	1	1
Chr01	472834	473097	0.122449	86.95	Intergenic	180	plus	FRAG	Phvul.005G029200.1	1	1
Chr01	473374	473637	0.122449	73.95	Intergenic	180	plus	FRAG	Phvul.005G029200.1	1	1
Chr01	473913	474176	0.0612245	41.71	Intergenic	90	plus	FRAG	Phvul.005G029200.1	4	4
Chr01	474450	474713	0.122449	77.46	Intergenic	180	plus	FRAG	Phvul.005G029200.1	1	1
Chr01	474988	475251	0.122449	80.95	Intergenic	180	plus	FRAG	Phvul.005G029200.1	1	1
Chr01	475526	475789	0.122449	84.95	Intergenic	180	plus	FRAG	Phvul.005G029200.1	1	1
Chr01	476064	476249	0.175182	38.5	Intergenic	72	plus	FRAG	Phvul.010G000100.1	1	1
Chr01	476497	476688	0.218978	17.6	Intergenic	90	plus	FRAG	Phvul.010G000100.1	1	1
Chr01	506271	506388	0.0207125	30.12	Intergenic	75	plus	FRAG	Phvul.009G167100.1	0	0
Chr01	607792	608031	0.398148	62.25	Intergenic	129	plus	FRAG	Phvul.L009101.1	0	0
Chr01	608147	608580	0.75	84.2	Intergenic	332	plus	DUP	Phvul.L009101.1	1	1
Chr01	608692	609099	0.740741	49.9	Intergenic	327	plus	DUP	Phvul.L009101.1	1	2
Chr01	609241	609676	0.740741	98.36	Intergenic	331	plus	DUP	Phvul.L009101.1	0	0
Chr01	609788	610143	0.361111	62.17	Intergenic	117	plus	AMB	Phvul.L009101.1	1	2
Chr01	611713	612080	0.490196	72.89	Intergenic	308	plus	FRAG	Phvul.003G006200.1	3	4
Chr01	612483	613157	0.990741	128.68	Intergenic	570	plus	DUP	Phvul.L009101.1	0	0
Chr01	613022	613698	0.990741	114.65	Intergenic	572	plus	DUP	Phvul.L009101.1	1	2
Chr01	613756	613890	0.097561	9.58	Intergenic	36	plus	FRAG	Phvul.001G008300.1	0	0
Chr01	614102	614776	0.990741	139.19	Intergenic	570	plus	DUP	Phvul.L009101.1	0	0
Chr01	615718	616386	0.990741	124.85	Intergenic	570	plus	DUP	Phvul.L009101.1	0	1
Chr01	616455	616584	0.113821	10.13	Intergenic	42	plus	FRAG	Phvul.001G008300.1	0	0
Chr01	616795	617212	0.722222	108.24	Intergenic	325	plus	DUP	Phvul.L009101.1	0	1
Chr01	617190	617411	0.0733945	59.61	Intergenic	144	plus	FRAG	Phvul.004G173700.4	1	1
Chr01	617619	617978	0.490196	95.76	Intergenic	300	plus	FRAG	Phvul.003G006200.1	3	3
Chr01	618942	619115	0.361111	58.68	Intergenic	117	plus	FRAG	Phvul.L009101.1	0	0
Chr01	639821	640279	0.247723	178.3	Intergenic	351	plus	FRAG	Phvul.002G065814.1	0	0
Chr01	640307	640507	0.675325	47.56	Intergenic	156	plus	SE	Phvul.011G170900.1	0	0
Chr01	670693	670824	0.0223577	10.99	Intergenic	66	plus	FRAG	Phvul.001G132864.1	1	1
Chr01	692011	692097	0.0243697	45.2	Intergenic	87	plus	FRAG	Phvul.009G158500.1	0	0
Chr01	758479	758742	0.0714286	45.15	Intergenic	105	plus	FRAG	Phvul.005G029200.1	1	1
Chr01	759043	759273	0.0918367	51.61	Intergenic	135	plus	FRAG	Phvul.005G029200.1	2	2
Chr01	759549	759812	0.0918367	47.42	Intergenic	135	plus	FRAG	Phvul.005G029200.1	3	3
Chr01	760088	760351	0.122449	62.07	Intergenic	180	plus	FRAG	Phvul.005G029200.1	2	2
Chr01	760629	760892	0.122449	56.57	Intergenic	180	plus	FRAG	Phvul.005G029200.1	2	2
Chr01	761170	761433	0.122449	83.95	Intergenic	180	plus	FRAG	Phvul.005G029200.1	1	1
Chr01	761709	761972	0.122449	85.95	Intergenic	180	plus	FRAG	Phvul.005G029200.1	1	1
Chr01	762248	762511	0.0918367	66.59	Intergenic	135	plus	FRAG	Phvul.005G029200.1	2	2
Chr01	762787	763050	0.122449	58.24	Intergenic	180	plus	FRAG	Phvul.005G029200.1	2	2
Chr01	763325	763588	0.122449	81.45	Intergenic	180	plus	FRAG	Phvul.005G029200.1	1	1
Chr01	763864	764127	0.0918367	58.42	Intergenic	135	plus	FRAG	Phvul.005G029200.1	2	2
Chr01	764402	764644	0.12449	91.33	Intergenic	183	plus	FRAG	Phvul.005G029200.1	1	1
Chr01	764939	765202	0.122449	77.46	Intergenic	180	plus	FRAG	Phvul.005G029200.1	1	1
Chr01	765478	765741	0.0918367	58.42	Intergenic	135	plus	FRAG	Phvul.005G029200.1	2	2
Chr01	766016	766258	0.12449	90.83	Intergenic	183	plus	FRAG	Phvul.005G029200.1	1	1
Chr01	766553	766816	0.116327	78.95	Intergenic	171	plus	FRAG	Phvul.005G029200.1	2	2
Chr01	767091	767353	0.0979592	71.26	Intergenic	144	plus	FRAG	Phvul.005G029200.1	1	2
Chr01	767629	767892	0.122449	56.96	Intergenic	180	plus	FRAG	Phvul.005G029200.1	2	2
Chr01	768167	768430	0.116327	80.96	Intergenic	171	plus	FRAG	Phvul.005G029200.1	2	2
Chr01	768706	768972	0.122449	90.95	Intergenic	180	plus	FRAG	Phvul.005G029200.1	1	1
Chr01	769246	769326	0.0825688	16.33	Intergenic	27	plus	FRAG	Phvul.001G008700.1	0	0
Chr01	774127	774482	0.0732113	123.27	Intergenic	266	plus	FRAG	Phvul.001G008600.1	1	4
Chr01	995112	995222	0.277778	35.96	Intergenic	90	plus	FRAG	Phvul.L009101.1	0	0
Chr01	995535	995871	0.564815	76.79	Intergenic	274	plus	DUP	Phvul.L009101.1	1	1
Chr01	996317	996991	0.990741	135.29	Intergenic	570	plus	DUP	Phvul.L009101.1	2	2
Chr01	997395	997822	0.777778	105.64	Intergenic	340	plus	DUP	Phvul.L009101.1	0	0
Chr01	998468	999142	0.990741	107.5	Intergenic	570	plus	DUP	Phvul.L009101.1	2	2
Chr01	999007	999683	0.981481	126.34	Intergenic	572	plus	DUP	Phvul.L009101.1	1	2
Chr01	999742	999876	0.0813008	3.61	Intergenic	30	plus	FRAG	Phvul.001G008300.1	0	0
Chr01	999865	1000140	0.455882	90.28	Intergenic	278	plus	FRAG	Phvul.003G006200.1	2	3
Chr01	1119426	1119623	0.218978	58.29	Intergenic	90	plus	FRAG	Phvul.010G000100.1	0	0
Chr01	1119974	1120162	0.218978	56.79	Intergenic	90	plus	FRAG	Phvul.010G000100.1	0	0
Chr01	1120550	1120811	0.0285714	8.86	Intergenic	42	plus	FRAG	Phvul.005G029200.1	3	5
Chr01	1121088	1121351	0.0857143	51.11	Intergenic	126	plus	FRAG	Phvul.005G029200.1	1	1
Chr01	1121629	1121892	0.0857143	57.09	Intergenic	126	plus	FRAG	Phvul.005G029200.1	2	2
Chr01	1122234	1122431	0.1	51.76	Intergenic	147	plus	FRAG	Phvul.005G029200.1	1	1
Chr01	1122707	1122883	0.218978	49.8	Intergenic	90	plus	FRAG	Phvul.010G000100.1	0	0
Chr01	1123253	1123516	0.122449	79.45	Intergenic	180	plus	FRAG	Phvul.005G029200.1	1	1
Chr01	1123792	1124055	0.122449	83.45	Intergenic	180	plus	FRAG	Phvul.005G029200.1	2	2
Chr01	1124322	1124585	0.0877551	43.83	Intergenic	129	plus	FRAG	Phvul.005G029200.1	2	2
Chr01	1124847	1125110	0.122449	79.95	Intergenic	180	plus	FRAG	Phvul.005G029200.1	1	1
Chr01	1125386	1125649	0.122449	53.95	Intergenic	180	plus	FRAG	Phvul.005G029200.1	2	2
Chr01	1125924	1126124	0.218978	43.8	Intergenic	90	plus	FRAG	Phvul.010G000100.1	0	0
Chr01	1126465	1126728	0.122449	76.95	Intergenic	180	plus	FRAG	Phvul.005G029200.1	1	1
Chr01	1127004	1127267	0.120408	44.59	Intergenic	177	plus	FRAG	Phvul.005G029200.1	2	2
Chr01	1127613	1127810	0.0755102	47.15	Intergenic	111	plus	FRAG	Phvul.005G029200.1	2	2
Chr01	1128086	1128337	0.128571	49.17	Intergenic	189	plus	FRAG	Phvul.005G029200.1	1	1
Chr01	1128624	1128887	0.122449	53.45	Intergenic	180	plus	FRAG	Phvul.005G029200.1	2	2
Chr01	1129152	1129346	0.106122	73.18	Intergenic	156	plus	FRAG	Phvul.005G029200.1	1	1
Chr01	1168203	1168466	0.122449	78.45	Intergenic	180	plus	FRAG	Phvul.005G029200.1	2	2
Chr01	1168742	1169005	0.122449	42.58	Intergenic	180	plus	FRAG	Phvul.005G029200.1	2	2
Chr01	1169279	1169542	0.116327	69.46	Intergenic	171	plus	FRAG	Phvul.005G029200.1	0	0
Chr01	1185645	1186318	0.740741	100.93	Intergenic	331	plus	DUP	Phvul.L009101.1	1	1
Chr01	1186722	1187139	0.740741	97.67	Intergenic	331	plus	DUP	Phvul.L009101.1	1	1
Chr01	1188463	1189137	0.75	124.12	Intergenic	334	plus	DUP	Phvul.L009101.1	2	2
Chr01	1189733	1189870	0.097561	10.58	Intergenic	36	plus	FRAG	Phvul.001G008300.1	0	0
Chr01	1189869	1190207	0.47549	146.12	Intergenic	290	plus	FRAG	Phvul.003G006200.1	1	2
Chr01	1190804	1190938	0.097561	6.58	Intergenic	36	plus	FRAG	Phvul.001G008300.1	0	0
Chr01	1190927	1191286	0.490196	141.02	Intergenic	296	plus	FRAG	Phvul.003G006200.1	1	2
Chr01	1191690	1192364	0.981481	106.71	Intergenic	570	plus	DUP	Phvul.L009101.1	2	2
Chr01	1254966	1255451	0.513423	181.28	Intergenic	429	plus	FRAG	Phvul.001G016300.1	0	0
Chr01	1398872	1399541	0.981481	134.4	Intergenic	571	plus	DUP	Phvul.L009101.1	1	1
Chr01	1399415	1400085	0.648148	103.06	Intergenic	368	plus	DUP	Phvul.L009101.1	0	0
Chr01	1400140	1400274	0.097561	4.58	Intergenic	36	plus	FRAG	Phvul.001G008300.1	0	0
Chr01	1400263	1400532	0.318627	83.16	Intergenic	195	plus	FRAG	Phvul.003G006200.1	4	4
Chr01	1400536	1400873	0.75	104.41	Intergenic	332	plus	DUP	Phvul.L009101.1	0	0
Chr01	1400869	1401054	0.0703364	49.74	Intergenic	138	plus	FRAG	Phvul.004G173700.4	1	1
Chr01	1401314	1401685	0.490196	94.35	Intergenic	297	plus	FRAG	Phvul.003G006200.1	3	5
Chr01	1401912	1402120	0.254902	73.38	Intergenic	156	plus	FRAG	Phvul.003G006200.1	0	0
Chr01	1402295	1402655	0.490196	135.44	Intergenic	298	plus	FRAG	Phvul.003G006200.1	1	3
Chr01	1402523	1403187	0.990741	119.78	Intergenic	566	plus	AMB	Phvul.L009101.1	0	1
Chr01	1403061	1403732	0.990741	118	Intergenic	388	plus	AMB	Phvul.L009101.1	0	0
Chr01	1404867	1405001	0.097561	4.09	Intergenic	36	plus	FRAG	Phvul.001G008300.1	0	0
Chr01	1404990	1405085	0.117647	39.04	Intergenic	72	plus	FRAG	Phvul.003G006200.1	1	1
Chr01	1593218	1593313	0.0158259	23.74	Intron_cds	48	plus	FRAG	Phvul.001G019800.1	0	0
Chr01	1597375	1597533	0.0257171	51.75	Intron_cds	78	plus	FRAG	Phvul.001G019800.1	0	1
Chr01	1601366	1601718	0.259259	50.76	Intergenic	84	plus	AMB	Phvul.L009101.1	1	1
Chr01	1601589	1602265	0.990741	138.75	Intergenic	572	plus	DUP	Phvul.L009101.1	0	1
Chr01	1602423	1602786	0.490196	145.17	Intergenic	283	plus	FRAG	Phvul.003G006200.1	0	2
Chr01	1604242	1604904	0.740741	145.35	Intergenic	331	plus	DUP	Phvul.L009101.1	0	0
Chr01	1605308	1605967	0.990741	139.28	Intergenic	555	plus	DUP	Phvul.L009101.1	0	0
Chr01	1606025	1606159	0.097561	2.88	Intergenic	27	plus	FRAG	Phvul.001G008300.1	1	1
Chr01	1606148	1606507	0.490196	197.47	Intergenic	300	plus	FRAG	Phvul.003G006200.1	0	0
Chr01	1609026	1609398	0.314815	52.87	Intergenic	102	plus	AMB	Phvul.L009101.1	0	1
Chr01	1609355	1609572	0.0458716	50.87	Intergenic	90	plus	FRAG	Phvul.004G173700.4	0	1
Chr01	1610008	1610659	0.333333	74.15	Intergenic	108	plus	AMB	Phvul.L009101.1	1	4
Chr01	1610913	1611105	0.0458716	39.39	Intergenic	90	plus	FRAG	Phvul.004G173700.4	0	2
Chr01	1611195	1611583	0.638889	90.77	Intergenic	362	plus	AMB	Phvul.L009101.1	0	1
Chr01	1611836	1612166	0.490196	98.8	Intergenic	271	plus	FRAG	Phvul.003G006200.1	0	5
Chr01	1613091	1613561	0.62963	55.45	Intergenic	357	plus	DUP	Phvul.L009101.1	0	2
Chr01	1613592	1613759	0.287037	60.56	Intergenic	96	plus	FRAG	Phvul.L009101.1	0	0
Chr01	1613873	1613962	0.407407	73.59	Intergenic	131	plus	FRAG	Phvul.L009101.1	0	0
Chr01	1614118	1614786	0.740741	137.28	Intergenic	330	plus	DUP	Phvul.L009101.1	0	3
Chr01	1614672	1615317	0.990741	95.85	Intergenic	561	plus	DUP	Phvul.L009101.1	0	3
Chr01	1615185	1615848	0.981481	102.04	Intergenic	560	plus	DUP	Phvul.L009101.1	1	2
Chr01	1615909	1616040	0.097561	2.88	Intergenic	27	plus	FRAG	Phvul.001G008300.1	1	1
Chr01	1616252	1616585	0.592593	80.47	Intergenic	283	plus	DUP	Phvul.L009101.1	0	0
Chr01	1657821	1657853	0.280702	59.32	Intron_cds	96	plus	FRAG	Phvul.002G299008.1	0	0
Chr01	1672188	1674533	0.949612	516.98	Intergenic	2352	plus	DUP	Phvul.002G102700.1	0	0
Chr01	1688211	1688351	0.407407	32.18	Intergenic	176	plus	FRAG	Phvul.008G035300.1	1	1
Chr01	1739429	1739725	0.367647	98.8	Intergenic	223	plus	FRAG	Phvul.003G006200.1	1	3
Chr01	1739783	1739917	0.097561	6.58	Intergenic	36	plus	FRAG	Phvul.001G008300.1	0	0
Chr01	1740133	1740559	0.685185	87.04	Intergenic	314	plus	DUP	Phvul.L009101.1	1	2
Chr01	1740526	1740708	0.0703364	89.21	Intergenic	138	plus	FRAG	Phvul.004G173700.4	0	0
Chr01	1740670	1741027	0.666667	91.92	Intergenic	307	plus	DUP	Phvul.L009101.1	0	0
Chr01	1740995	1741261	0.485294	101.21	Intergenic	294	plus	FRAG	Phvul.003G006200.1	2	5
Chr01	1741746	1742420	0.990741	152.17	Intergenic	570	plus	DUP	Phvul.L009101.1	2	2
Chr01	1742285	1742963	0.314815	56.88	Intergenic	102	plus	AMB	Phvul.L009101.1	3	4
Chr01	1742828	1743504	0.990741	75.28	Intergenic	572	plus	AMB	Phvul.L009101.1	2	3
Chr01	1761825	1762200	0.759259	78.81	Intergenic	337	plus	DUP	Phvul.L009101.1	0	0
Chr01	1762135	1762503	0.240196	68.26	Intergenic	146	plus	FRAG	Phvul.003G006200.1	2	4
Chr01	1762389	1763043	0.990741	80.04	Intergenic	571	plus	DUP	Phvul.L009101.1	1	1
Chr01	1762908	1763663	0.990741	112.11	Intergenic	542	plus	AMB	Phvul.L009101.1	1	2
Chr01	1763721	1763858	0.097561	7.58	Intergenic	36	plus	FRAG	Phvul.001G008300.1	0	0
Chr01	1763844	1764201	0.490196	120.04	Intergenic	298	plus	FRAG	Phvul.003G006200.1	1	3
Chr01	1764666	1764830	0.222222	26.77	Intergenic	72	plus	FRAG	Phvul.L009101.1	0	0
Chr01	1765173	1765436	0.122449	65.46	Intergenic	180	plus	FRAG	Phvul.005G029200.1	1	1
Chr01	1765711	1765974	0.132653	78.59	Intergenic	195	plus	FRAG	Phvul.005G029200.1	0	0
Chr01	1766249	1766512	0.122449	65.46	Intergenic	180	plus	FRAG	Phvul.005G029200.1	1	1
Chr01	1766787	1767050	0.132653	78.59	Intergenic	195	plus	FRAG	Phvul.005G029200.1	0	0
Chr01	1767325	1767588	0.122449	65.46	Intergenic	180	plus	FRAG	Phvul.005G029200.1	1	1
Chr01	1767863	1768126	0.132653	78.59	Intergenic	195	plus	FRAG	Phvul.005G029200.1	0	0
Chr01	1768401	1768664	0.122449	65.46	Intergenic	180	plus	FRAG	Phvul.005G029200.1	1	1
Chr01	1768939	1769202	0.132653	78.59	Intergenic	195	plus	FRAG	Phvul.005G029200.1	0	0
Chr01	1769477	1769740	0.122449	65.46	Intergenic	180	plus	FRAG	Phvul.005G029200.1	1	1
Chr01	1770015	1770278	0.132653	78.59	Intergenic	195	plus	FRAG	Phvul.005G029200.1	0	0
Chr01	1770553	1770816	0.122449	65.46	Intergenic	180	plus	FRAG	Phvul.005G029200.1	1	1
Chr01	1771090	1771353	0.132653	78.59	Intergenic	195	plus	FRAG	Phvul.005G029200.1	0	0
Chr01	1771628	1771891	0.122449	65.46	Intergenic	180	plus	FRAG	Phvul.005G029200.1	1	1
Chr01	1772166	1772429	0.132653	78.59	Intergenic	195	plus	FRAG	Phvul.005G029200.1	0	0
Chr01	1772704	1772967	0.122449	63.95	Intergenic	180	plus	FRAG	Phvul.005G029200.1	1	1
Chr01	1773243	1773506	0.132653	75.09	Intergenic	195	plus	FRAG	Phvul.005G029200.1	0	0
Chr01	1773781	1774044	0.122449	76.95	Intergenic	180	plus	FRAG	Phvul.005G029200.1	1	1
Chr01	1774378	1774575	0.106122	65.69	Intergenic	156	plus	FRAG	Phvul.005G029200.1	1	1
Chr01	1774874	1775113	0.122449	78.95	Intergenic	180	plus	FRAG	Phvul.005G029200.1	1	1
Chr01	1775389	1775652	0.122449	51.45	Intergenic	180	plus	FRAG	Phvul.005G029200.1	2	2
Chr01	1775928	1776188	0.122449	53.95	Intergenic	180	plus	FRAG	Phvul.005G029200.1	2	2
Chr01	1776467	1776730	0.122449	43.96	Intergenic	180	plus	FRAG	Phvul.005G029200.1	2	2
Chr01	1777005	1777127	0.175182	32.13	Intergenic	72	plus	FRAG	Phvul.010G000100.1	0	0
Chr01	1777543	1777806	0.122449	80.95	Intergenic	180	plus	FRAG	Phvul.005G029200.1	1	1
Chr01	1778025	1778264	0.25	37.75	Intergenic	81	plus	FRAG	Phvul.L009101.1	2	2
Chr01	1778231	1778413	0.0519878	30.38	Intergenic	102	plus	FRAG	Phvul.004G173700.4	2	2
Chr01	1779242	1779610	0.490196	86.72	Intergenic	309	plus	FRAG	Phvul.003G006200.1	3	3
Chr01	1780342	1780695	0.485294	64.41	Intergenic	291	plus	FRAG	Phvul.003G006200.1	2	3
Chr01	1912793	1913150	0.490196	113.99	Intergenic	298	plus	FRAG	Phvul.003G006200.1	2	3
Chr01	1913403	1913591	0.0703364	49.74	Intergenic	138	plus	FRAG	Phvul.004G173700.4	1	1
Chr01	1913553	1914227	0.990741	106.81	Intergenic	570	plus	DUP	Phvul.L009101.1	1	1
Chr01	1914408	1914768	0.490196	116.04	Intergenic	301	plus	FRAG	Phvul.003G006200.1	2	3
Chr01	1915490	1915849	0.490196	128.19	Intergenic	300	plus	FRAG	Phvul.003G006200.1	2	2
Chr01	1915714	1916390	0.666667	72.54	Intergenic	376	plus	DUP	Phvul.L009101.1	2	2
Chr01	1916796	1917456	0.333333	70.65	Intergenic	108	plus	AMB	Phvul.L009101.1	1	2
Chr01	1917856	1918530	0.990741	133.67	Intergenic	570	plus	AMB	Phvul.L009101.1	0	0
Chr01	1918594	1918725	0.097561	9.08	Intergenic	36	plus	FRAG	Phvul.001G008300.1	0	0
Chr01	1918745	1918975	0.416667	109.92	Intergenic	254	plus	FRAG	Phvul.003G006200.1	1	2
Chr01	1919008	1919360	0.490196	116.47	Intergenic	299	plus	FRAG	Phvul.003G006200.1	2	3
Chr01	1919770	1920444	0.981481	149.09	Intergenic	570	plus	DUP	Phvul.L009101.1	0	0
Chr01	1920806	1921223	0.740741	97.97	Intergenic	331	plus	DUP	Phvul.L009101.1	1	1
Chr01	2198623	2199296	0.740741	95.47	Intergenic	330	plus	DUP	Phvul.L009101.1	0	1
Chr01	2199236	2199835	0.361111	60.68	Intergenic	117	plus	AMB	Phvul.L009101.1	3	4
Chr01	2199712	2200374	0.75	99.75	Intergenic	333	plus	DUP	Phvul.L009101.1	0	0
Chr01	2200556	2200914	0.490196	124.85	Intergenic	299	plus	FRAG	Phvul.003G006200.1	2	3
Chr01	2200972	2201106	0.097561	9.58	Intergenic	36	plus	FRAG	Phvul.001G008300.1	0	0
Chr01	2201095	2201454	0.362745	93.91	Intergenic	222	plus	FRAG	Phvul.003G006200.1	4	4
Chr01	2201718	2201903	0.059633	33.83	Intergenic	117	plus	FRAG	Phvul.004G173700.4	2	2
Chr01	2201862	2202659	0.990741	76.65	Intergenic	693	plus	AMB	Phvul.L009101.1	0	1
Chr01	2202717	2202854	0.097561	6.37	Intergenic	27	plus	FRAG	Phvul.001G008300.1	1	1
Chr01	2203063	2203737	0.361111	72.17	Intergenic	117	plus	AMB	Phvul.L009101.1	2	2
Chr01	2204156	2204588	0.324074	59.67	Intergenic	105	plus	AMB	Phvul.L009101.1	1	3
Chr01	2204566	2204712	0.0718654	22.81	Intergenic	131	plus	FRAG	Phvul.004G173700.4	0	1
Chr01	2204726	2204872	0.212963	26.48	Intergenic	66	plus	FRAG	Phvul.L009101.1	1	1
Chr01	2399101	2399564	0.574074	52.76	Intergenic	343	plus	DUP	Phvul.L009101.1	2	3
Chr01	2399441	2400103	0.694444	60.99	Intergenic	383	plus	DUP	Phvul.L009101.1	3	3
Chr01	2400304	2400636	0.490196	117.38	Intergenic	299	plus	FRAG	Phvul.003G006200.1	2	3
Chr01	2400507	2401172	0.990741	92.99	Intergenic	567	plus	DUP	Phvul.L009101.1	0	0
Chr01	2401043	2401712	0.777778	66.67	Intergenic	337	plus	DUP	Phvul.L009101.1	1	2
Chr01	2402106	2402774	0.990741	123.06	Intergenic	570	plus	DUP	Phvul.L009101.1	0	0
Chr01	2402645	2403308	0.990741	89.14	Intergenic	565	plus	DUP	Phvul.L009101.1	0	1
Chr01	2403372	2403506	0.097561	9.58	Intergenic	36	plus	FRAG	Phvul.001G008300.1	0	0
Chr01	2403489	2403736	0.387255	90.26	Intergenic	236	plus	FRAG	Phvul.003G006200.1	1	2
Chr01	2612743	2613150	0.121382	111.32	UTR	376	plus	FRAG	Phvul.003G065400.1	1	4
Chr01	2613963	2614139	0.0290934	27.63	Intergenic	126	plus	FRAG	Phvul.003G002400.5	1	1
Chr01	2691078	2691422	0.0567376	34.82	Intergenic	246	plus	DUP	Phvul.001G032700.1	0	0
Chr01	2700200	2700340	0.0248227	25.77	Intergenic	42	plus	FRAG	Phvul.001G032700.1	0	0
Chr01	3048407	3048854	0.306202	68.78	Intron_cds	240	plus	AMB	Phvul.002G102700.1	5	6
Chr01	3051522	3051605	0.0712468	42.97	Intergenic	84	plus	FRAG	Phvul.003G131600.1	0	0
Chr01	3152115	3152276	0.298387	53.41	Intergenic	111	plus	FRAG	Phvul.010G064600.1	0	0
Chr01	3152487	3152708	0.342742	58.84	Intergenic	315	plus	FRAG	Phvul.007G178500.1	0	0
Chr01	3152718	3152945	0.254545	29.34	Intergenic	126	plus	FRAG	Phvul.004G082901.1	0	0
Chr01	3153781	3154221	0.59	190.83	Intergenic	351	plus	FRAG	Phvul.011G186700.1	0	0
Chr01	3168189	3168299	0.0745968	67.59	Intergenic	111	plus	SE	Phvul.010G056233.1	0	0
Chr01	3179047	3180980	0.996732	526.45	Intergenic	1821	plus	DUP	Phvul.005G100300.1	0	3
Chr01	3192287	3192412	0.166667	36.05	Intergenic	57	plus	FRAG	Phvul.002G147500.1	0	0
Chr01	3489897	3490136	0.110157	52.01	Intergenic	231	plus	FRAG	Phvul.006G011400.1	1	1
Chr01	3498589	3498786	0.0976331	65.43	Intergenic	198	plus	FRAG	Phvul.001G152700.1	0	0
Chr01	3567641	3568016	0.731481	70.06	Intergenic	328	plus	DUP	Phvul.L009101.1	1	1
Chr01	3567954	3568311	0.490196	82.9	Intergenic	298	plus	FRAG	Phvul.003G006200.1	2	4
Chr01	3569009	3569353	0.416667	113.06	Intergenic	255	plus	FRAG	Phvul.003G006200.1	1	3
Chr01	3570074	3570430	0.490196	141.19	Intergenic	297	plus	FRAG	Phvul.003G006200.1	2	4
Chr01	3570825	3571233	0.768519	78.92	Intergenic	340	plus	DUP	Phvul.L009101.1	1	1
Chr01	3571219	3571401	0.0703364	56.72	Intergenic	138	plus	FRAG	Phvul.004G173700.4	0	0
Chr01	3571366	3571764	0.240741	45.96	Intergenic	78	plus	DUP	Phvul.L009101.1	2	2
Chr01	3621548	3621880	0.987013	189.63	Intron_cds	228	plus	SE	Phvul.L001752.1	0	0
Chr01	3734044	3734328	0.191223	114.9	UTR	183	plus	FRAG	Phvul.001G044800.2	0	0
Chr01	3882383	3882565	0.462121	43.23	Intergenic	183	plus	SE	Phvul.001G136800.1	1	1
Chr01	3916254	3916421	0.0623701	23.04	Intergenic	90	plus	FRAG	Phvul.002G184200.1	0	0
Chr01	3942210	3942476	0.199085	28.9	Intergenic	262	plus	FRAG	Phvul.002G137200.1	2	3
Chr01	3942998	3943129	0.165289	9.04	Intergenic	60	plus	FRAG	Phvul.004G134700.1	2	2
Chr01	4000130	4000341	0.0877551	17.57	Intergenic	131	plus	FRAG	Phvul.005G029200.1	3	4
Chr01	4000638	4000888	0.0714286	30.66	Intergenic	108	plus	FRAG	Phvul.005G029200.1	1	2
Chr01	4037965	4038468	0.191781	268.83	Intron_cds	549	plus	FRAG	Phvul.007G087550.1	0	0
Chr01	4052865	4053000	0.12069	10.42	Intergenic	42	plus	FRAG	Phvul.001G043450.1	0	0
Chr01	4376227	4376421	0.0963455	44.12	Intergenic	195	plus	FRAG	Phvul.006G065600.1	0	0
Chr01	4481045	4481587	0.195349	170.27	Intergenic	492	plus	DUP	Phvul.008G165150.1	0	0
Chr01	4481366	4482895	0.790528	534.58	Intergenic	1419	plus	DUP	Phvul.002G065814.1	0	0
Chr01	4482889	4483017	0.378641	36.34	Intergenic	111	plus	SE	Phvul.004G078100.1	0	0
Chr01	4659111	4659575	0.186408	122.74	UTR	402	plus	DUP	Phvul.001G040501.1	0	3
Chr01	4660849	4660896	0.102913	57.98	Intron_cds	247	plus	FRAG	Phvul.001G040501.1	0	0
Chr01	4663423	4665812	0.176342	280.83	UTR	2291	plus	DUP	Phvul.L001652.1	0	0
Chr01	4722201	4722350	0.493827	18.63	Intergenic	123	plus	FRAG	Phvul.002G212800.1	0	0
Chr01	4727756	4728251	0.851282	142.45	Intergenic	439	plus	SE	Phvul.010G101300.1	1	2
Chr01	4727972	4731969	0.879599	189.55	Intergenic	4076	plus	DUP	Phvul.001G085000.1	1	2
Chr01	4743706	4745901	0.294863	449.26	Intergenic	2103	plus	DUP	Phvul.009G088700.2	0	0
Chr01	4752360	4752581	0.033779	69.06	Intron_cds	144	plus	FRAG	Phvul.009G088700.2	0	0
Chr01	4823828	4824067	0.990566	66.97	Intergenic	312	plus	SE	Phvul.008G152700.1	1	1
Chr01	4872864	4872965	0.117073	38.81	UTR	72	plus	FRAG	Phvul.010G135200.1	0	0
Chr01	4934469	4935395	0.387006	54.37	Intergenic	912	plus	RET	Phvul.001G126500.1	2	2
Chr01	4944909	4945046	0.038736	51.5	Intergenic	114	plus	FRAG	Phvul.004G176400.1	1	1
Chr01	5023294	5023608	0.206089	27.44	Intergenic	261	plus	FRAG	Phvul.001G123600.1	1	4
Chr01	5028112	5028252	0.120846	25.53	Intergenic	120	plus	FRAG	Phvul.010G029500.1	1	1
Chr01	5064381	5064642	0.175644	66.8	Intergenic	223	plus	FRAG	Phvul.001G123600.1	0	1
Chr01	5068691	5068756	0.0571429	7	Intron_cds	69	plus	FRAG	Phvul.006G002800.1	1	1
Chr01	5069178	5069288	0.0479134	30.12	Intron_cds	93	plus	FRAG	Phvul.001G154000.1	1	1
Chr01	5097319	5097411	0.059034	38.61	Intergenic	99	plus	FRAG	Phvul.008G077900.1	0	0
Chr01	5103794	5104104	0.217799	88.44	Intergenic	269	plus	FRAG	Phvul.001G123600.1	0	1
Chr01	5107882	5108153	0.116705	53.94	Intergenic	153	plus	FRAG	Phvul.002G137200.1	1	2
Chr01	5108559	5108663	0.0500759	24.49	Intergenic	93	plus	SE	Phvul.010G077150.1	1	1
Chr01	5114519	5114740	0.0767754	36.34	Intergenic	111	plus	FRAG	Phvul.007G256500.1	2	2
Chr01	5150526	5151678	0.0983607	35.7	Intergenic	117	plus	DUP	Phvul.001G123600.1	5	6
Chr01	5159276	5159593	0.127483	80.53	Intron_cds	231	plus	FRAG	Phvul.011G125000.1	1	1
Chr01	5176357	5176449	0.059034	44.61	Intergenic	99	plus	FRAG	Phvul.008G077900.1	0	0
Chr01	5201544	5201720	0.0728477	42.05	Intergenic	132	plus	FRAG	Phvul.011G125000.1	1	1
Chr01	5271593	5271745	0.0376569	29.64	Intergenic	108	plus	FRAG	Phvul.007G134300.2	1	1
Chr01	5275466	5275785	0.117096	56.31	Intergenic	150	plus	FRAG	Phvul.001G123600.1	3	5
Chr01	5280503	5280697	0.861538	20.4	Intergenic	168	plus	FRAG	Phvul.008G150301.1	1	1
Chr01	5281191	5281313	0.262136	26.37	Intergenic	81	plus	SE	Phvul.004G078100.1	0	0
Chr01	5286204	5286329	0.0576132	21.27	Intron_cds	84	plus	FRAG	Phvul.010G079600.1	0	0
Chr01	5326856	5327026	0.28777	39.69	Intergenic	120	plus	FRAG	Phvul.004G098500.1	1	1
Chr01	5336846	5337937	0.457418	575.52	UTR	1095	plus	DUP	Phvul.009G091100.2	0	0
Chr01	5356405	5356638	0.131356	100.38	Intergenic	186	plus	FRAG	Phvul.003G051100.1	1	1
Chr01	5365062	5365780	0.728532	184.26	Intron_cds	719	plus	FRAG	Phvul.001G143800.1	2	8
Chr01	5451457	5451588	0.0766046	65.15	Intergenic	111	plus	SE	Phvul.001G109100.1	0	0
Chr01	5463247	5463460	0.29878	40.14	Intergenic	146	plus	FRAG	Phvul.003G215600.1	1	3
Chr01	5656837	5656950	0.184874	5.93	Intron_cds	69	plus	FRAG	Phvul.011G111500.1	1	1
Chr01	5704923	5705045	0.167331	40.89	Intergenic	126	plus	FRAG	Phvul.002G288600.1	0	0
Chr01	5738726	5738968	0.146199	99.83	Intergenic	150	plus	FRAG	Phvul.004G040500.2	0	0
Chr01	5755218	5755373	0.0665658	60.68	Intergenic	132	plus	FRAG	Phvul.003G010600.1	0	0
Chr01	5811603	5812081	0.178295	41.62	Intergenic	136	plus	AMB	Phvul.002G102700.1	2	4
Chr01	5923268	5923713	0.647059	174.8	Intergenic	332	plus	FRAG	Phvul.005G003700.1	2	4
Chr01	5953236	5954011	0.159677	181.12	UTR	773	plus	DUP	Phvul.001G106433.2	0	0
Chr01	6011565	6011687	0.170854	38.38	Intergenic	102	plus	FRAG	Phvul.002G077000.1	0	0
Chr01	6034144	6034185	0.419355	80.12	Intron_cds	240	plus	FRAG	Phvul.010G076901.1	2	2
Chr01	6148542	6148838	0.257053	112.84	UTR	232	plus	FRAG	Phvul.001G054800.1	0	1
Chr01	6263650	6263809	0.0505495	23.17	Intergenic	66	plus	FRAG	Phvul.011G063500.1	2	2
Chr01	6333342	6333851	0.273408	58.2	Intron_cds	213	plus	DUP	Phvul.003G067000.1	0	0
Chr01	6341499	6341687	0.205263	57.65	Intron_cds	117	plus	FRAG	Phvul.004G086800.1	0	0
Chr01	6343139	6344692	0.987879	131.82	Intron_cds	1500	plus	DUP	Phvul.004G082901.1	2	3
Chr01	6354449	6354739	0.672566	43.05	Intron_cds	256	plus	SE	Phvul.003G139126.1	0	2
Chr01	6354722	6354967	0.093633	8.74	Intron_cds	75	plus	FRAG	Phvul.003G067000.1	2	2
Chr01	6397855	6398058	0.162996	21.88	Intergenic	111	plus	FRAG	Phvul.004G059100.1	2	2
Chr01	6398107	6398253	0.292793	31.29	Intergenic	194	plus	FRAG	Phvul.011G146800.1	0	0
Chr01	6430988	6431100	0.514851	46.63	UTR	158	plus	FRAG	Phvul.001G056700.1	0	1
Chr01	6433737	6433904	0.0546448	27.93	Intergenic	90	plus	FRAG	Phvul.002G065814.1	2	2
Chr01	6567298	6567468	0.208633	46.81	Intergenic	87	plus	FRAG	Phvul.004G098500.1	1	1
Chr01	6595744	6595993	0.48538	62.84	Intergenic	250	plus	FRAG	Phvul.011G093900.1	0	1
Chr01	6624542	6624643	0.0712788	49.7	Intergenic	102	plus	SE	Phvul.002G235600.1	0	0
Chr01	6642040	6642207	0.0740741	17.77	Intergenic	30	plus	SE	Phvul.002G050101.1	0	3
Chr01	6685524	6685802	0.0116279	18.67	Intergenic	45	plus	DUP	Phvul.001G196200.1	0	1
Chr01	6686214	6686342	0.131579	31.92	Intergenic	60	plus	FRAG	Phvul.003G214600.2	0	0
Chr01	6687343	6687496	0.0456204	28.18	Intergenic	75	plus	AMB	Phvul.003G220700.1	0	0
Chr01	6689072	6689260	0.0636132	38.87	Intergenic	75	plus	AMB	Phvul.003G087300.1	0	0
Chr01	6714977	6715105	0.030303	10.43	Intergenic	39	plus	FRAG	Phvul.001G070200.1	1	1
Chr01	7040898	7041074	0.121996	77.89	Intergenic	198	plus	FRAG	Phvul.007G000500.1	1	1
Chr01	7051949	7052053	0.0565476	18.54	Intergenic	57	plus	FRAG	Phvul.004G018700.2	0	0
Chr01	7065688	7066079	0.728477	161.48	Intergenic	377	plus	DUP	Phvul.005G083600.1	0	0
Chr01	7066170	7066241	0.0317073	9.24	Intergenic	39	plus	FRAG	Phvul.003G087600.2	0	0
Chr01	7066423	7066581	0.110638	29.39	Intergenic	78	plus	FRAG	Phvul.011G052401.2	0	0
Chr01	7099488	7099658	0.265193	76.27	Intergenic	144	plus	SE	Phvul.005G111650.1	0	0
Chr01	7099503	7100409	0.406202	222.32	Intergenic	877	plus	DUP	Phvul.008G165150.1	5	6
Chr01	7112696	7113037	0.610294	70.87	Intergenic	249	plus	SE	Phvul.009G106550.1	0	0
Chr01	7180924	7182608	0.713178	110.89	Intergenic	1636	plus	DUP	Phvul.002G102700.1	2	7
Chr01	7229950	7230195	0.316514	100.48	Intergenic	210	plus	FRAG	Phvul.004G064100.1	1	1
Chr01	7249165	7249385	975	27.39	Intergenic	99	plus	SE	Phvul.009G090212.1	1	2
Chr01	7283034	7283294	0.180905	35.6	Intergenic	108	plus	FRAG	Phvul.002G077000.1	1	2
Chr01	7333365	7333561	0.0637931	39.92	Intergenic	113	plus	FRAG	Phvul.006G046400.1	0	1
Chr01	7333648	7333924	0.0586207	58.94	Intergenic	102	plus	AMB	Phvul.006G046400.1	1	1
Chr01	7335221	7335414	0.206061	36.17	Intron_cds	102	plus	FRAG	Phvul.004G082901.1	0	0
Chr01	7337354	7338176	0.255618	101.7	Intron_cds	583	plus	DUP	Phvul.008G012800.1	1	2
Chr01	7345580	7346077	0.38601	203.62	Intergenic	447	plus	FRAG	Phvul.001G168600.1	3	3
Chr01	7346812	7347051	0.101412	92.7	Intergenic	237	plus	SE	Phvul.003G154400.1	0	0
Chr01	7369188	7371062	0.996732	498.12	Intergenic	1821	plus	DUP	Phvul.005G100300.1	1	3
Chr01	7373968	7374441	0.466192	83.15	Intergenic	365	plus	SE	Phvul.009G105850.1	5	7
Chr01	7375086	7375232	0.135231	51.11	Intergenic	114	plus	SE	Phvul.009G105850.1	0	1
Chr01	7403256	7403527	0.093633	27.71	Intron_cds	75	plus	FRAG	Phvul.003G067000.1	3	4
Chr01	7468799	7468969	0.347826	38.12	Intergenic	126	plus	FRAG	Phvul.006G134022.1	2	2
Chr01	7470059	7470169	128	39.3	Intergenic	48	plus	FRAG	Phvul.008G198200.1	0	0
Chr01	7488030	7488431	0.368627	142.54	Intergenic	324	plus	FRAG	Phvul.002G001100.1	0	0
Chr01	7499575	7499856	0.714286	51.1	Intergenic	210	plus	SE	Phvul.006G186350.1	0	1
Chr01	7499978	7500268	0.673469	28.43	Intergenic	191	plus	SE	Phvul.006G186350.1	1	1
Chr01	7531947	7532237	0.988235	60.54	Intergenic	255	plus	SE	Phvul.010G010700.1	2	4
Chr01	7532826	7533050	0.725664	81.87	Intergenic	231	plus	SE	Phvul.010G009750.1	1	1
Chr01	7587992	7588075	0.0195035	9.3	Intron_cds	33	plus	FRAG	Phvul.001G062900.2	0	0
Chr01	7589665	7589772	0.181102	85.54	Intron_cds	205	plus	FRAG	Phvul.006G174500.1	1	1
Chr01	7589850	7589936	0.0787402	40.26	Intron_cds	75	plus	FRAG	Phvul.006G174500.1	1	1
Chr01	7590393	7590485	0.173228	57.09	Intron_cds	180	plus	FRAG	Phvul.009G089900.1	1	1
Chr01	7590958	7591056	0.262467	79.78	Intron_cds	269	plus	FRAG	Phvul.006G174500.1	0	0
Chr01	7591274	7591363	0.142857	57.22	Intron_cds	165	plus	FRAG	Phvul.011G128000.1	1	1
Chr01	7595700	7596001	0.808219	118.25	Intergenic	344	plus	SE	Phvul.005G111750.1	2	3
Chr01	7657488	7658053	1	123.06	Intron_cds	449	plus	SE	Phvul.009G096700.2	2	4
Chr01	7686893	7687008	0.0988372	37.81	Intergenic	101	plus	FRAG	Phvul.001G154901.1	0	1
Chr01	7770462	7772427	0.998179	669.19	Intergenic	1897	plus	DUP	Phvul.002G065814.1	4	9
Chr01	7842626	7842769	0.164286	16.7	Intergenic	69	plus	FRAG	Phvul.008G162600.1	2	2
Chr01	7846633	7846773	0.0931677	27.9	Intergenic	93	plus	FRAG	Phvul.011G209500.1	1	1
Chr01	7983166	7984361	0.578947	381.74	Intergenic	888	plus	DUP	Phvul.002G150300.1	3	5
Chr01	7992792	7993728	0.341085	311	Intergenic	826	plus	DUP	Phvul.L001738.1	3	5
Chr01	7997197	7997510	0.483871	53.8	Intergenic	180	plus	SE	Phvul.009G162400.1	0	1
Chr01	8001798	8002645	0.415504	433.49	Intergenic	803	plus	FRAG	Phvul.008G165150.1	5	6
Chr01	8006547	8006833	0.220708	78.68	Intergenic	266	plus	FRAG	Phvul.001G132400.1	1	2
Chr01	8019959	8020321	0.220807	174.08	Intergenic	303	plus	FRAG	Phvul.005G102600.1	2	3
Chr01	8040156	8040332	0.0704225	21.84	Intergenic	90	plus	FRAG	Phvul.007G247700.1	1	1
Chr01	8040370	8040693	0.417266	77.44	Intergenic	270	plus	DUP	Phvul.011G159900.1	0	0
Chr01	8072641	8072721	0.0288462	37.76	Intergenic	72	plus	FRAG	Phvul.011G077600.1	0	0
Chr01	8073157	8073306	0.269841	65.18	Intergenic	192	plus	FRAG	Phvul.001G155600.1	0	0
Chr01	8103975	8104729	375	103.71	Intergenic	450	plus	FRAG	Phvul.009G102900.1	0	0
Chr01	8106989	8107285	0.169492	148.94	Intergenic	270	plus	RET	Phvul.011G201700.1	0	0
Chr01	8128055	8128423	0.200337	56.74	Intergenic	345	plus	FRAG	Phvul.010G072600.1	1	1
Chr01	8198525	8199654	0.996403	557.06	Intergenic	1055	plus	DUP	Phvul.003G100300.1	1	1
Chr01	8219643	8219804	0.041358	98.11	Intergenic	183	plus	FRAG	Phvul.006G166700.1	0	0
Chr01	8295565	8295748	0.0240096	34.29	Intergenic	120	plus	FRAG	Phvul.006G138400.2	0	2
Chr01	8295931	8296062	0.519481	27.53	Intergenic	118	plus	FRAG	Phvul.002G066200.1	0	0
Chr01	8299118	8299264	0.0664894	24.79	Intergenic	75	plus	FRAG	Phvul.008G028600.1	1	1
Chr01	8326421	8326567	0.0664894	24.79	Intergenic	75	plus	FRAG	Phvul.008G028600.1	1	1
Chr01	8327549	8330668	0.851064	1291.34	Intergenic	3090	plus	DUP	Phvul.001G066400.1	0	0
Chr01	8330688	8333382	0.610372	1046.7	Intergenic	2587	plus	DUP	Phvul.001G066400.1	0	0
Chr01	8356139	8356255	0.0120048	22.32	Intergenic	60	plus	FRAG	Phvul.006G138400.2	0	0
Chr01	8357053	8357175	0.0187198	43.62	Intergenic	93	plus	FRAG	Phvul.003G087100.1	0	0
Chr01	8369006	8369506	0.342056	179.2	UTR	552	plus	RET	Phvul.009G061350.1	0	0
Chr01	8381118	8381225	0.171429	15.19	UTR	36	plus	FRAG	Phvul.001G066800.1	2	2
Chr01	8389580	8391300	0.379487	136.81	Intergenic	824	plus	DUP	Phvul.001G066600.1	0	0
Chr01	8421299	8421523	0.178947	41.05	Intron_cds	102	plus	FRAG	Phvul.004G086800.1	0	0
Chr01	8423204	8423409	0.398693	27.96	Intron_cds	185	plus	FRAG	Phvul.006G027600.1	1	2
Chr01	8502233	8502334	0.0388128	13.37	Intergenic	51	plus	FRAG	Phvul.008G108800.2	0	0
Chr01	8502630	8502725	0.0391705	22.34	Intergenic	51	plus	FRAG	Phvul.009G207100.1	0	0
Chr01	8503035	8503163	0.0552995	38.24	Intergenic	72	plus	FRAG	Phvul.009G207100.1	0	0
Chr01	8600557	8600826	0.985507	23.17	Intergenic	195	plus	SE	Phvul.004G058500.1	3	5
Chr01	8605520	8605615	0.012951	17.7	Intergenic	42	plus	FRAG	Phvul.002G289700.1	0	0
Chr01	8612016	8612405	0.323782	74.67	Intergenic	360	plus	DUP	Phvul.007G102100.1	1	1
Chr01	8646801	8646941	0.0821596	52.19	Intergenic	105	plus	FRAG	Phvul.007G247700.1	0	0
Chr01	8652086	8655029	0.997093	605.8	Intergenic	2840	plus	DUP	Phvul.001G154901.1	0	3
Chr01	8657182	8657570	0.117479	38.81	Intergenic	122	plus	DUP	Phvul.007G102100.1	1	2
Chr01	8722749	8722895	0.0671756	69.86	Intergenic	126	plus	FRAG	Phvul.003G181400.1	0	0
Chr01	8792072	8792214	0.0512821	27.48	Intron_cds	66	plus	FRAG	Phvul.001G070200.1	0	0
Chr01	8810957	8811402	0.726027	145.41	Intergenic	317	plus	SE	Phvul.005G111750.1	4	5
Chr01	8817666	8818135	0.863014	206.66	Intergenic	356	plus	SE	Phvul.005G111750.1	3	4
Chr01	8828607	8828900	0.18913	104.08	UTR	267	plus	FRAG	Phvul.001G048500.1	0	0
Chr01	8831795	8831932	0.0687285	20.12	Intergenic	60	plus	FRAG	Phvul.001G069400.1	1	1
Chr01	8889577	8889843	0.131687	38.2	Intergenic	183	plus	FRAG	Phvul.010G079600.1	1	1
Chr01	8904307	8904771	0.992126	238.44	Intergenic	381	plus	SE	Phvul.001G069700.1	0	0
Chr01	8904310	8906896	1	572.91	Intergenic	2491	plus	DUP	Phvul.001G069400.1	0	0
Chr01	8955847	8955987	0.0707395	40.85	Intergenic	66	plus	FRAG	Phvul.001G068600.2	1	1
Chr01	8965942	8966405	0.815068	184.07	Intergenic	356	plus	SE	Phvul.005G111750.1	4	5
Chr01	8979634	8983984	0.955711	914.07	UTR	1239	plus	DUP	Phvul.001G070200.1	0	0
Chr01	9061352	9061486	0.0996564	33.99	Intergenic	87	plus	FRAG	Phvul.001G069400.1	1	1
Chr01	9081002	9081154	0.0571429	15.07	Intergenic	48	plus	FRAG	Phvul.001G048701.1	1	1
Chr01	9100450	9100771	0.314607	37.61	Intergenic	168	plus	SE	Phvul.006G112500.1	3	4
Chr01	9101139	9101406	0.331461	61.68	Intergenic	177	plus	SE	Phvul.006G112500.1	2	2
Chr01	9129540	9130721	0.511254	347.86	Intergenic	477	plus	DUP	Phvul.001G068600.2	0	0
Chr01	9134447	9134635	0.505376	16.11	Intergenic	141	plus	FRAG	Phvul.008G149613.1	1	1
Chr01	9134851	9135231	0.79021	167.7	Intergenic	339	plus	SE	Phvul.001G068700.1	1	1
Chr01	9148893	9149048	0.0482315	25.12	Intergenic	45	plus	FRAG	Phvul.001G068600.2	0	0
Chr01	9162718	9162864	0.0512821	32.98	Intergenic	66	plus	FRAG	Phvul.001G070200.1	0	0
Chr01	9172401	9172676	0.131687	53.74	Intergenic	192	plus	FRAG	Phvul.010G079600.1	2	2
Chr01	9210222	9210434	0.0580569	73.3	Intergenic	147	plus	FRAG	Phvul.001G144000.2	1	1
Chr01	9237320	9238991	0.997585	628.21	Intergenic	1644	plus	DUP	Phvul.002G108200.1	2	2
Chr01	9243436	9243525	0.0303605	19.41	Intergenic	48	plus	FRAG	Phvul.007G106100.1	0	0
Chr01	9250751	9251541	0.189076	141.88	Intergenic	430	plus	DUP	Phvul.004G028200.2	1	1
Chr01	9259286	9259451	0.0277778	25.53	Intergenic	66	plus	FRAG	Phvul.008G210700.1	0	1
Chr01	9285430	9285633	0.151448	74.75	Intergenic	203	plus	FRAG	Phvul.011G095800.1	1	1
Chr01	9418268	9418408	0.0529532	25.6	Intergenic	78	plus	FRAG	Phvul.002G190700.1	2	2
Chr01	9448438	9448524	0.217391	23.99	Intergenic	45	plus	FRAG	Phvul.007G164000.1	0	0
Chr01	9745121	9745300	0.0847458	60.62	Intergenic	180	plus	FRAG	Phvul.001G126500.1	0	0
Chr01	9796381	9796551	0.307692	59.3	Intron_cds	177	plus	SE	Phvul.010G101300.1	0	0
Chr01	9797807	9798186	0.25	22.44	Intron_cds	72	plus	SE	Phvul.011G163850.1	7	9
Chr01	9855019	9855123	0.0346154	19.02	Intergenic	54	plus	FRAG	Phvul.002G308700.1	0	0
Chr01	9855219	9855368	0.0365385	26.25	Intergenic	57	plus	FRAG	Phvul.002G308700.1	0	1
Chr01	9856780	9857942	0.928826	180.5	Intergenic	1028	plus	SE	Phvul.009G105850.1	0	0
Chr01	9975029	9975659	0.733096	180.43	Intergenic	573	plus	SE	Phvul.009G105850.1	5	6
Chr01	9998976	10000125	0.364341	124.22	Intergenic	805	plus	DUP	Phvul.008G165150.1	8	10
Chr01	10020439	10020606	0.127877	41.56	Intergenic	150	plus	FRAG	Phvul.011G139625.1	1	1
Chr01	10020714	10021020	0.298507	66.2	Intergenic	180	plus	FRAG	Phvul.011G131100.1	1	2
Chr01	10041419	10041589	568	51.36	Intergenic	213	plus	FRAG	Phvul.010G061600.1	1	1
Chr01	10041611	10041883	0.607143	63.67	Intergenic	153	plus	SE	Phvul.L003437.1	1	1
Chr01	10063091	10063267	0.0840336	56.44	Intergenic	165	plus	FRAG	Phvul.010G064900.1	1	1
Chr01	10077024	10077191	0.0519031	13.68	Intron_cds	90	plus	SE	Phvul.003G009800.1	2	2
Chr01	10088811	10089065	0.213483	70.92	Intron_cds	171	plus	FRAG	Phvul.003G067000.1	0	0
Chr01	10234361	10234465	0.11465	27.77	Intergenic	54	plus	FRAG	Phvul.009G201500.1	0	0
Chr01	10254718	10254867	0.352941	44.01	Intron_cds	141	plus	FRAG	Phvul.006G027600.1	0	0
Chr01	10271087	10271325	0.33	69.87	Intron_cds	194	plus	FRAG	Phvul.011G186700.1	0	1
Chr01	10304265	10304414	0.362319	35.25	Intergenic	150	plus	SE	Phvul.002G058950.1	0	0
Chr01	10317480	10318226	0.216867	162.47	Intergenic	483	plus	FRAG	Phvul.009G120700.2	6	6
Chr01	10338598	10338744	0.405172	39.9	Intergenic	141	plus	FRAG	Phvul.011G164301.1	0	0
Chr01	10342822	10343275	0.106977	78.23	Intergenic	208	plus	FRAG	Phvul.008G165150.1	3	4
Chr01	10367175	10367767	0.0489064	222.28	Intergenic	592	plus	FRAG	Phvul.001G075666.1	0	1
Chr01	10380437	10388407	0.921267	1099.52	Intergenic	3495	plus	FRAG	Phvul.005G087118.1	0	0
Chr01	10387267	10403249	0.996805	5042.49	Intergenic	15917	plus	FRAG	Phvul.001G075666.1	0	0
Chr01	10415358	10417190	0.154583	823.68	Intergenic	1824	plus	FRAG	Phvul.001G075666.1	1	5
Chr01	10424545	10436531	0.921267	1267.64	Intergenic	9578	plus	AMB	Phvul.005G087118.1	0	2
Chr01	10449723	10451070	0.11133	471.74	Intergenic	1312	plus	FRAG	Phvul.001G075666.1	0	1
Chr01	10464515	10466826	0.591118	395.2	Intergenic	2312	plus	AMB	Phvul.008G149900.1	0	0
Chr01	10469221	10469565	0.0351438	206.83	Intergenic	429	plus	FRAG	Phvul.001G075666.1	0	0
Chr01	10469227	10473743	0.58009	784.16	Intron_cds	4508	plus	AMB	Phvul.005G087118.1	0	0
Chr01	10473945	10475552	0.20181	231.07	Intergenic	1611	plus	DUP	Phvul.005G087118.1	0	0
Chr01	10483251	10483421	0.0093389	39.48	Intergenic	114	plus	FRAG	Phvul.001G075666.1	0	1
Chr01	10483736	10484506	0.146606	164.17	Intergenic	774	plus	DUP	Phvul.005G087118.1	0	0
Chr01	10521222	10521401	0.122396	41.51	Intron_cds	141	plus	FRAG	Phvul.008G159600.1	1	1
Chr01	10535557	10536151	0.108844	36.06	UTR	48	plus	DUP	Phvul.006G136900.1	2	3
Chr01	10537091	10537180	0.0350467	23.4	Intergenic	45	plus	FRAG	Phvul.004G157500.1	0	0
Chr01	10628971	10629183	0.372093	37.51	Intergenic	99	plus	FRAG	Phvul.007G055450.1	1	1
Chr01	10683467	10684080	0.686833	134.37	Intergenic	566	plus	SE	Phvul.009G105850.1	1	4
Chr01	10788884	10788985	0.00835586	59.46	Intergenic	102	plus	FRAG	Phvul.001G075666.1	0	0
Chr01	10789666	10789806	0.0186778	148.8	Intergenic	228	plus	FRAG	Phvul.001G075666.1	0	0
Chr01	10801721	10801897	0.0299828	208.5	Intron_cds	365	plus	FRAG	Phvul.001G075666.1	0	0
Chr01	10811045	10811382	0.883929	69.19	Intergenic	299	plus	SE	Phvul.008G167825.1	0	1
Chr01	10825504	10825554	0.0993976	49.01	UTR	99	plus	FRAG	Phvul.003G003200.1	0	0
Chr01	10861877	10863290	0.943529	610.79	Intergenic	1309	plus	AMB	Phvul.003G085101.1	2	2
Chr01	10930004	10930102	0.26749	66.96	Intergenic	169	plus	FRAG	Phvul.006G067600.1	0	0
Chr01	11078601	11079032	0.0857664	70.94	Intron_cds	141	plus	FRAG	Phvul.002G139600.1	4	4
Chr01	11099693	11100689	0.110078	50.29	Intergenic	210	plus	DUP	Phvul.008G165150.1	7	10
Chr01	11100808	11101005	0.230769	10.84	Intergenic	45	plus	FRAG	Phvul.004G107400.1	3	3
Chr01	11116288	11116353	0.0591603	60.83	Intron_cds	93	plus	FRAG	Phvul.001G076700.1	0	0
Chr01	11157141	11157371	0.0378151	83.59	Intergenic	135	plus	FRAG	Phvul.009G158500.1	0	0
Chr01	11157629	11157993	0.985294	68.23	Intergenic	287	plus	DUP	Phvul.011G084100.1	1	1
Chr01	11317582	11317740	0.149123	29.98	Intergenic	51	plus	FRAG	Phvul.002G147500.1	0	0
Chr01	11481258	11481434	0.106628	43.29	Intergenic	111	plus	FRAG	Phvul.005G152300.1	0	0
Chr01	11482359	11482474	0.00724638	0.74	Intergenic	15	plus	FRAG	Phvul.011G031600.2	0	0
Chr01	11516665	11517168	0.705263	106.57	Intergenic	369	plus	SE	Phvul.002G065828.1	5	7
Chr01	11626502	11626627	0.27193	40.14	Intergenic	93	plus	FRAG	Phvul.001G192100.2	1	1
Chr01	11754728	11754901	0.0610465	20.88	Intergenic	66	plus	FRAG	Phvul.001G154901.1	0	0
Chr01	11794800	11795221	0.095729	67.48	Intergenic	186	plus	SE	Phvul.009G132600.1	0	0
Chr01	11848827	11849030	0.0681363	87.43	UTR	204	plus	FRAG	Phvul.004G103700.1	0	0
Chr01	11851078	11851191	0.0381605	43.38	UTR	114	plus	FRAG	Phvul.004G105100.1	0	0
Chr01	11859420	11860513	0.2	82.61	Intergenic	487	plus	DUP	Phvul.008G165150.1	9	13
Chr01	11879421	11879612	0.25	33.32	Intron_cds	90	plus	FRAG	Phvul.010G064600.1	0	0
Chr01	11879999	11880222	0.181818	8.51	Intron_cds	90	plus	FRAG	Phvul.004G082901.1	1	2
Chr01	11880434	11881289	0.993827	129.73	Intron_cds	906	plus	DUP	Phvul.003G259800.1	2	2
Chr01	11881349	11881519	0.122736	43.09	Intron_cds	182	plus	FRAG	Phvul.L001739.1	1	2
Chr01	12007166	12009346	0.945736	226.8	Intergenic	2301	plus	DUP	Phvul.002G102700.1	3	4
Chr01	12015340	12016950	0.790528	246.09	Intergenic	1622	plus	DUP	Phvul.002G065814.1	4	4
Chr01	12072294	12073598	0.52459	196.18	Intergenic	937	plus	DUP	Phvul.002G065814.1	5	6
Chr01	12139156	12139257	0.0641975	42.99	Intergenic	78	plus	FRAG	Phvul.011G004100.1	0	0
Chr01	12140009	12140149	0.0697674	26.33	Intergenic	75	plus	FRAG	Phvul.001G154901.1	1	1
Chr01	12261237	12261335	0.152778	17.17	Intergenic	33	plus	FRAG	Phvul.003G237700.1	0	0
Chr01	12261713	12261790	0.152778	18.66	Intergenic	33	plus	FRAG	Phvul.003G237700.1	0	0
Chr01	12262155	12262235	0.152778	18.66	Intergenic	33	plus	FRAG	Phvul.003G237700.1	0	0
Chr01	12262595	12262705	0.152778	18.66	Intergenic	33	plus	FRAG	Phvul.003G237700.1	0	0
Chr01	12384867	12385660	0.994048	43.54	Intergenic	487	plus	FRAG	Phvul.L002190.1	0	0
Chr01	12386815	12387066	0.645349	51.52	Intergenic	326	plus	SE	Phvul.L001801.1	1	2
Chr01	12387324	12388265	0.994048	69.71	Intergenic	487	plus	AMB	Phvul.L002190.1	0	0
Chr01	12389684	12390146	0.453488	56.29	Intergenic	222	plus	SE	Phvul.L001801.1	2	3
Chr01	12394794	12394931	0.238095	15.68	Intergenic	120	plus	FRAG	Phvul.L002190.1	1	1
Chr01	12394940	12395291	0.857143	55.97	Intergenic	392	plus	AMB	Phvul.L002190.1	2	2
Chr01	12395604	12396187	0.433628	45.32	Intergenic	147	plus	SE	Phvul.L002090.1	0	0
Chr01	12396273	12396686	0.99115	62.18	Intergenic	330	plus	SE	Phvul.L002090.1	0	0
Chr01	12396771	12397034	0.265487	24.95	Intergenic	90	plus	SE	Phvul.L002090.1	2	2
Chr01	12397838	12397993	0.107143	19.39	Intergenic	54	plus	FRAG	Phvul.L002190.1	1	1
Chr01	12398004	12398159	0.547619	48.1	Intergenic	265	plus	FRAG	Phvul.L002190.1	0	0
Chr01	12398334	12398534	0.247788	27.91	Intergenic	84	plus	SE	Phvul.L002090.1	1	1
Chr01	12398513	12398665	0.196429	24.2	Intergenic	99	plus	FRAG	Phvul.L002190.1	1	1
Chr01	12398746	12398895	0.127907	14.05	Intergenic	66	plus	SE	Phvul.L001801.1	1	1
Chr01	12399169	12399568	0.99115	75.6	Intergenic	325	plus	SE	Phvul.L002090.1	0	0
Chr01	12421345	12421673	0.130387	210.15	Intergenic	332	plus	SE	Phvul.001G079400.1	0	1
Chr01	12469135	12469428	0.109392	177.22	Intergenic	297	plus	SE	Phvul.001G079400.1	1	1
Chr01	12477523	12478450	0.359116	668.59	Intergenic	928	plus	SE	Phvul.001G079400.1	0	1
Chr01	12483711	12483830	0.0254144	40.93	Intergenic	69	plus	SE	Phvul.001G079400.1	0	0
Chr01	12530332	12530424	0.0915033	39.58	Intergenic	84	plus	FRAG	Phvul.005G100300.1	0	0
Chr01	12583575	12583676	0.0527523	45.19	Intergenic	69	plus	FRAG	Phvul.005G183200.1	0	0
Chr01	12653286	12653465	0.0697674	38.82	Intergenic	75	plus	FRAG	Phvul.001G154901.1	0	0
Chr01	12654846	12654998	0.0470446	70.6	Intergenic	117	plus	FRAG	Phvul.001G164500.1	0	0
Chr01	12713046	12713326	0.0363985	29.82	Intergenic	57	plus	DUP	Phvul.006G020500.1	0	0
Chr01	12748049	12748210	0.0369276	20.1	Intergenic	75	plus	FRAG	Phvul.007G008700.1	0	0
Chr01	12748221	12748468	0.22449	56.05	Intergenic	99	plus	FRAG	Phvul.006G066000.1	1	2
Chr01	12748770	12749017	0.231293	49.11	Intergenic	102	plus	FRAG	Phvul.006G066000.1	2	3
Chr01	12749328	12749575	0.183673	30.8	Intergenic	81	plus	FRAG	Phvul.006G066000.1	2	3
Chr01	12796538	12796624	0.0267506	38.08	Intergenic	103	plus	FRAG	Phvul.009G140100.1	0	0
Chr01	12811153	12811450	0.8	129.35	Intron_cds	183	plus	SE	Phvul.001G084100.2	0	0
Chr01	12830761	12830973	0.349515	53.27	Intergenic	213	plus	SE	Phvul.006G119400.1	1	1
Chr01	12947379	12947648	0.984848	73.16	Intergenic	192	plus	FRAG	Phvul.001G090900.1	0	3
Chr01	12956510	12956818	0.0303975	35.36	Intergenic	117	plus	FRAG	Phvul.001G218000.1	4	7
Chr01	12959387	12959569	0.0449069	65.26	Intergenic	123	plus	FRAG	Phvul.003G050100.1	0	0
Chr01	13119863	13120156	0.173913	105.63	Intron_cds	192	plus	DUP	Phvul.001G085000.1	0	0
Chr01	13120383	13120828	0.391304	227.95	Intron_cds	341	plus	FRAG	Phvul.001G085000.1	0	1
Chr01	13320372	13320881	0.994872	157.39	Intron_cds	543	plus	SE	Phvul.010G101300.1	2	2
Chr01	13322256	13322339	0.286957	71.15	Intron_cds	99	plus	SE	Phvul.001G086133.1	0	0
Chr01	13535540	13535971	0.138122	35.53	Intergenic	75	plus	SE	Phvul.005G111650.1	5	5
Chr01	13557028	13557204	0.2875	42.17	Intergenic	69	plus	FRAG	Phvul.011G191100.1	0	0
Chr01	13579380	13579712	0.804688	52.82	Intergenic	309	plus	SE	Phvul.011G106500.1	1	1
Chr01	13628673	13629308	0.994737	420.18	Intergenic	567	plus	SE	Phvul.010G066300.1	0	0
Chr01	13650496	13650790	0.263682	68.52	Intergenic	159	plus	FRAG	Phvul.011G131100.1	1	3
Chr01	13727104	13727631	0.617647	73.58	Intron_cds	258	plus	SE	Phvul.009G106550.1	6	6
Chr01	13729583	13729720	0.257576	20.41	Intron_cds	153	plus	FRAG	Phvul.007G152200.1	0	0
Chr01	13755118	13756129	0.941349	286.54	Intergenic	961	plus	SE	Phvul.009G238900.1	6	10
Chr01	13822879	13823019	0.969697	73.9	Intergenic	87	plus	SE	Phvul.002G055425.1	0	0
Chr01	13945316	13945514	0.235294	45.53	Intron_cds	120	plus	SE	Phvul.004G126800.1	3	4
Chr01	14034625	14035007	0.0230216	17.48	Intergenic	48	plus	DUP	Phvul.008G268900.3	0	0
Chr01	14037011	14037151	0.606061	44.85	Intergenic	87	plus	FRAG	Phvul.001G090900.1	0	0
Chr01	14103859	14104650	0.54955	93.16	Intergenic	366	plus	RET	Phvul.011G146800.1	7	7
Chr01	14254622	14254807	0.0858896	18.63	Intergenic	84	plus	FRAG	Phvul.011G067900.2	2	2
Chr01	14255617	14255824	0.12963	58.16	Intergenic	187	plus	FRAG	Phvul.008G115800.1	0	1
Chr01	14256667	14257210	0.991228	207.82	Intergenic	439	plus	DUP	Phvul.008G168600.2	1	2
Chr01	14286128	14286289	0.116352	59.06	Intergenic	111	plus	FRAG	Phvul.004G124800.1	0	0
Chr01	14301240	14301395	0.518072	74.92	Intergenic	129	plus	SE	Phvul.L002290.1	0	0
Chr01	14301462	14301740	0.987952	159.71	Intergenic	246	plus	SE	Phvul.L002290.1	0	0
Chr01	14301804	14302082	0.987952	172.82	Intergenic	237	plus	SE	Phvul.L002290.1	0	0
Chr01	14302146	14302295	0.60241	64.76	Intergenic	147	plus	SE	Phvul.L002290.1	0	0
Chr01	14302912	14308678	0.994048	302.57	Intergenic	502	plus	FRAG	Phvul.L002190.1	0	0
Chr01	14311409	14311815	0.990196	145.21	Intergenic	302	plus	SE	Phvul.L002390.1	0	1
Chr01	14315301	14315568	0.988095	151.06	Intergenic	243	plus	SE	Phvul.L001690.1	0	0
Chr01	14315532	14315728	0.969697	65.4	Intergenic	93	plus	SE	Phvul.002G055425.1	0	1
Chr01	14523865	14524037	0.0547945	16.82	Intron_cds	48	plus	AMB	Phvul.001G060800.2	1	1
Chr01	14528312	14529132	0.294118	42.09	Intron_cds	75	plus	DUP	Phvul.001G060750.1	1	1
Chr01	14578455	14578867	0.993151	173.49	Intergenic	426	plus	SE	Phvul.005G111750.1	2	3
Chr01	14597880	14598356	0.993151	340.64	Intergenic	435	plus	SE	Phvul.005G111750.1	0	0
Chr01	14671733	14671945	0.127132	39.73	Intergenic	213	plus	FRAG	Phvul.008G165150.1	1	1
Chr01	14672293	14672520	0.159269	50.96	Intergenic	183	plus	FRAG	Phvul.004G093400.1	0	0
Chr01	14805322	14805549	0.984615	73.89	Intergenic	189	plus	FRAG	Phvul.008G150301.1	0	0
Chr01	14805806	14806195	0.226337	76.74	Intergenic	330	plus	FRAG	Phvul.010G079600.1	2	2
Chr01	14853243	14853413	0.393939	26.48	Intergenic	78	plus	FRAG	Phvul.001G090900.1	0	2
Chr01	14858044	14858460	0.286096	140.93	Intergenic	357	plus	DUP	Phvul.009G122000.1	1	1
Chr01	14858056	14861362	0.997773	881.92	Intergenic	3202	plus	DUP	Phvul.011G095800.1	2	2
Chr01	14954888	14955010	0.245614	27.69	Intergenic	126	plus	FRAG	Phvul.011G093900.1	0	0
Chr01	14989684	14989854	0.20202	32.13	Intergenic	60	plus	FRAG	Phvul.001G090500.1	0	0
Chr01	15029119	15029208	0.546667	46.33	Intergenic	145	plus	FRAG	Phvul.001G114600.1	1	1
Chr01	15029210	15029326	0.546667	46.33	Intergenic	145	plus	FRAG	Phvul.001G114600.1	0	0
Chr01	15354609	15356188	0.790528	298.96	Intergenic	1529	plus	DUP	Phvul.002G065814.1	2	2
Chr01	15389968	15390084	0.0310263	82.04	Intergenic	117	plus	FRAG	Phvul.007G117400.2	0	0
Chr01	15390086	15390151	0.0254574	67.34	Intergenic	96	plus	FRAG	Phvul.007G117400.2	0	0
Chr01	15390241	15390564	0.438202	165.81	Intergenic	234	plus	FRAG	Phvul.010G076720.1	0	0
Chr01	15392033	15392152	0.0771028	63.05	Intergenic	99	plus	FRAG	Phvul.002G169100.1	1	1
Chr01	15392509	15392812	0.071599	140.51	Intergenic	271	plus	FRAG	Phvul.007G117400.2	1	2
Chr01	15393433	15393674	0.0757576	81.46	Intergenic	218	plus	FRAG	Phvul.002G196600.3	1	2
Chr01	15393754	15393948	0.0594694	61.12	Intergenic	195	plus	FRAG	Phvul.007G117700.1	0	0
Chr01	15394184	15394336	0.0579965	74.16	Intergenic	99	plus	FRAG	Phvul.011G022700.1	0	0
Chr01	15394498	15394605	0.0297685	36.9	Intergenic	81	plus	FRAG	Phvul.003G160000.1	0	0
Chr01	15394504	15395540	0.155075	143.41	Intergenic	881	plus	DUP	Phvul.004G142900.1	4	5
Chr01	15395622	15395726	0.111111	19.97	Intergenic	51	plus	SE	Phvul.003G068200.1	0	0
Chr01	15468885	15469076	0.0409639	22.39	Intergenic	51	plus	FRAG	Phvul.002G222200.1	2	3
Chr01	15486796	15486897	0.138095	43.8	Intergenic	87	plus	SE	Phvul.010G129900.1	1	1
Chr01	15487204	15487465	0.534653	81.44	Intergenic	162	plus	FRAG	Phvul.010G088300.1	0	0
Chr01	15503784	15503930	0.23913	26.57	Intergenic	66	plus	FRAG	Phvul.011G138700.1	1	1
Chr01	15504097	15504366	0.208955	36.75	Intergenic	126	plus	FRAG	Phvul.011G131100.1	3	3
Chr01	15530823	15531128	0.421384	85.9	Intergenic	192	plus	SE	Phvul.011G132801.1	0	0
Chr01	15563254	15563593	0.452736	92.04	Intergenic	273	plus	FRAG	Phvul.011G131100.1	3	5
Chr01	15585946	15586053	0.0653595	36.8	Intergenic	90	plus	FRAG	Phvul.004G123000.1	1	1
Chr01	15591230	15592032	0.303688	98.55	Intergenic	761	plus	AMB	Phvul.003G213200.1	1	1
Chr01	15679523	15679738	0.364407	53.25	Intergenic	129	plus	FRAG	Phvul.001G091500.1	0	0
Chr01	15681747	15681947	0.5375	48.74	Intergenic	126	plus	FRAG	Phvul.009G028100.1	0	0
Chr01	15682244	15682405	0.054321	8.9	Intergenic	66	plus	FRAG	Phvul.009G028300.1	0	0
Chr01	15682511	15683256	0.275641	45.86	Intergenic	734	plus	DUP	Phvul.009G028200.2	0	0
Chr01	15690022	15693414	0.621795	182.24	Intergenic	3345	plus	AMB	Phvul.009G028200.2	0	0
Chr01	15755485	15755559	0.047619	10.27	Intergenic	21	plus	SE	Phvul.004G101214.1	0	0
Chr01	15762865	15763332	0.520249	292.24	Intergenic	501	plus	FRAG	Phvul.005G124200.1	0	2
Chr01	15807432	15807622	0.459259	36.08	Intergenic	185	plus	SE	Phvul.002G050101.1	4	5
Chr01	15871032	15871536	0.392157	115.43	Intergenic	498	plus	FRAG	Phvul.009G102900.1	2	2
Chr01	15894035	15894310	0.294964	75.99	Intergenic	246	plus	FRAG	Phvul.003G100300.1	0	0
Chr01	15894961	15895245	0.803571	106.65	Intergenic	270	plus	SE	Phvul.008G167825.1	0	0
Chr01	15962403	15962561	0.166667	36.05	Intergenic	57	plus	FRAG	Phvul.002G147500.1	0	0
Chr01	15996790	15996903	0.383562	36.29	Intergenic	84	plus	FRAG	Phvul.003G053600.1	0	0
Chr01	16072262	16072380	0.0478261	38.59	Intergenic	116	plus	FRAG	Phvul.010G128800.1	0	1
Chr01	16072576	16072932	0.205314	59.31	Intergenic	268	plus	FRAG	Phvul.006G176300.1	1	4
Chr01	16107942	16108172	0.477612	63.16	Intergenic	282	plus	FRAG	Phvul.011G131100.1	0	0
Chr01	16175153	16175329	0.0316804	17.53	Intergenic	69	plus	FRAG	Phvul.001G089000.1	3	3
Chr01	16179612	16179788	0.151042	92.8	Intergenic	174	plus	FRAG	Phvul.008G159600.1	0	0
Chr01	16179794	16179868	0.0807292	37.83	Intergenic	93	plus	FRAG	Phvul.008G159600.1	0	0
Chr01	16180392	16180699	0.276042	50.02	Intergenic	293	plus	FRAG	Phvul.008G159600.1	5	6
Chr01	16181216	16181380	0.273381	79.85	Intergenic	114	plus	FRAG	Phvul.004G098500.1	0	0
Chr01	16181429	16181588	0.553957	41.36	Intergenic	259	plus	FRAG	Phvul.004G098500.1	0	0
Chr01	16435286	16435549	0.440476	49.6	Intergenic	204	plus	FRAG	Phvul.L002190.1	1	1
Chr01	16716168	16716398	0.124378	17.77	Intergenic	75	plus	FRAG	Phvul.011G131100.1	3	3
Chr01	16828570	16828797	0.276596	29.97	Intergenic	78	plus	SE	Phvul.004G137000.1	3	3
Chr01	16881359	16881949	0.546296	155.77	Intergenic	531	plus	SE	Phvul.007G133900.1	7	9
Chr01	16881934	16882101	0.0490463	18.08	Intergenic	54	plus	FRAG	Phvul.001G132400.1	1	1
Chr01	16903163	16904930	0.198543	102.91	Intergenic	325	plus	DUP	Phvul.002G065814.1	3	5
Chr01	17106750	17106872	0.165563	41.66	Intergenic	145	plus	FRAG	Phvul.005G064000.1	0	0
Chr01	17110084	17110412	0.45045	43.57	Intergenic	299	plus	FRAG	Phvul.011G146800.1	2	3
Chr01	17119195	17119503	0.215247	56.99	Intergenic	144	plus	FRAG	Phvul.L001859.1	0	1
Chr01	17190434	17190706	0.487562	95.5	Intergenic	258	plus	FRAG	Phvul.011G131100.1	0	0
Chr01	17262818	17262949	0.430556	35.29	Intron_cds	93	plus	SE	Phvul.005G091818.1	0	0
Chr01	17263514	17264376	0.49697	29.99	Intron_cds	198	plus	DUP	Phvul.004G082901.1	1	3
Chr01	17297574	17298770	1	328.72	Intergenic	1140	plus	DUP	Phvul.001G118100.1	3	3
Chr01	17299864	17299992	0.388235	41.93	Intergenic	87	plus	FRAG	Phvul.008G174800.1	2	2
Chr01	17335817	17336146	0.437811	111.55	Intergenic	264	plus	FRAG	Phvul.011G131100.1	1	1
Chr01	17400016	17400330	0.401515	39.73	Intergenic	177	plus	SE	Phvul.011G028701.1	0	2
Chr01	17402278	17402646	0.993151	224.98	Intergenic	430	plus	SE	Phvul.005G111750.1	1	1
Chr01	17627024	17627317	0.215054	43.92	Intergenic	116	plus	SE	Phvul.006G024166.1	3	6
Chr01	17662341	17662565	0.411765	55.85	Intergenic	210	plus	SE	Phvul.009G185400.1	1	1
Chr01	17724611	17724828	0.408696	25.86	Intergenic	122	plus	FRAG	Phvul.003G178700.1	0	1
Chr01	17793519	17793713	0.352713	58.03	Intergenic	237	plus	FRAG	Phvul.002G102700.1	0	0
Chr01	17797354	17797494	0.0814664	49.63	Intergenic	120	plus	FRAG	Phvul.002G190700.1	0	0
Chr01	17853880	17854083	0.0817439	54.01	Intergenic	90	plus	FRAG	Phvul.001G132400.1	0	0
Chr01	17854145	17854291	0.0408719	11.86	Intergenic	45	plus	FRAG	Phvul.001G132400.1	1	1
Chr01	18074592	18074788	0.130919	73.1	Intron_cds	141	plus	FRAG	Phvul.009G135400.1	1	1
Chr01	18160052	18160751	0.0587669	103.85	Intergenic	183	plus	AMB	Phvul.001G130300.1	1	2
Chr01	18204819	18204946	0.0561798	25.8	Intergenic	75	plus	FRAG	Phvul.004G088400.1	1	2
Chr01	18205090	18205327	0.244361	36.83	Intergenic	178	plus	RET	Phvul.003G098600.1	4	6
Chr01	18212051	18212203	0.684932	53.29	Intron_cds	156	plus	FRAG	Phvul.006G020600.1	0	0
Chr01	18234386	18234481	0.0954774	21.46	Intergenic	57	plus	FRAG	Phvul.006G070300.1	0	0
Chr01	18240713	18240880	0.11413	26.65	Intergenic	63	plus	FRAG	Phvul.011G100300.1	1	1
Chr01	18244360	18244503	0.0634921	52.92	Intergenic	108	plus	FRAG	Phvul.001G140300.1	0	0
Chr01	18279483	18280003	0.993151	187.23	Intergenic	413	plus	SE	Phvul.005G111750.1	3	4
Chr01	18300633	18301774	0.99115	89.01	Intergenic	342	plus	SE	Phvul.009G059300.1	0	0
Chr01	18320713	18320814	0.0589255	30.38	Intergenic	102	plus	FRAG	Phvul.005G045300.1	1	1
Chr01	18331594	18332381	0.426929	472	Intergenic	773	plus	FRAG	Phvul.004G150600.1	2	4
Chr01	18333550	18333744	0.181034	84.29	Intergenic	189	plus	SE	Phvul.011G164500.1	1	1
Chr01	18440456	18440607	0.448276	72.11	Intergenic	150	plus	FRAG	Phvul.007G141850.1	0	0
Chr01	18440812	18441015	0.0912752	129.2	Intergenic	204	plus	FRAG	Phvul.009G158300.1	0	0
Chr01	18441134	18441702	0.248021	86.14	UTR	530	plus	AMB	Phvul.008G055100.1	0	1
Chr01	18443288	18443529	0.0636132	37.87	UTR	75	plus	AMB	Phvul.003G087300.1	0	0
Chr01	18679697	18679810	0.383562	36.3	Intergenic	84	plus	FRAG	Phvul.003G053600.1	0	0
Chr01	18682405	18682624	0.130548	60.99	Intergenic	147	plus	FRAG	Phvul.004G093400.1	0	0
Chr01	18742278	18742466	0.334495	80.11	Intergenic	286	plus	FRAG	Phvul.001G177000.1	2	2
Chr01	18880843	18881100	0.19764	62.61	Intergenic	195	plus	FRAG	Phvul.001G101500.1	1	1
Chr01	18922804	18922908	0.0520505	19.27	Intergenic	99	plus	FRAG	Phvul.008G202300.1	1	1
Chr01	18923249	18923524	0.0373626	22.29	Intergenic	51	plus	FRAG	Phvul.011G063500.1	1	1
Chr01	18961004	18961126	0.165563	46.65	Intergenic	145	plus	FRAG	Phvul.005G064000.1	0	0
Chr01	18978773	18979305	0.387195	176.25	Intergenic	468	plus	DUP	Phvul.008G149000.1	1	2
Chr01	18981770	18981907	0.145503	73.01	Intergenic	165	plus	FRAG	Phvul.005G072800.1	0	0
Chr01	18994711	18994921	0.15873	35.72	Intergenic	166	plus	FRAG	Phvul.005G072800.1	1	2
Chr01	18995427	18995555	0.0298507	11.6	Intergenic	36	plus	FRAG	Phvul.008G215000.1	0	0
Chr01	18999031	18999120	0.018598	19.59	Intergenic	39	plus	FRAG	Phvul.006G011400.1	0	0
Chr01	19000002	19001580	0.492132	743.3	Intergenic	1528	plus	DUP	Phvul.006G011400.1	1	1
Chr01	19009567	19009896	0.383459	77.18	Intergenic	306	plus	FRAG	Phvul.002G067600.1	0	0
Chr01	19010582	19012029	0.297348	114.89	Intergenic	480	plus	SE	Phvul.008G173400.1	3	6
Chr01	19073677	19073829	0.0684211	37.75	Intergenic	69	plus	FRAG	Phvul.L009443.1	0	0
Chr01	19083605	19083751	0.158385	42.63	Intergenic	147	plus	SE	Phvul.010G055800.2	0	0
Chr01	19102566	19102802	0.990291	61.78	Intergenic	306	plus	SE	Phvul.010G004100.1	0	0
Chr01	19122280	19122435	0.0684932	51.72	Intergenic	90	plus	FRAG	Phvul.002G000500.2	0	0
Chr01	19235252	19235986	0.162866	57.71	Intergenic	150	plus	DUP	Phvul.001G035000.1	0	0
Chr01	19318385	19318763	0.831683	125.86	Intergenic	328	plus	DUP	Phvul.011G112733.1	0	0
Chr01	19326306	19326386	0.143969	42.26	Intergenic	102	plus	FRAG	Phvul.007G139100.1	0	0
Chr01	19331030	19331254	0.147059	33.88	Intron_cds	75	plus	SE	Phvul.004G126800.1	3	3
Chr01	19351858	19351980	0.181347	52.32	Intron_cds	105	plus	FRAG	Phvul.008G096100.1	0	0
Chr01	19352067	19352369	0.12004	171.73	Intron_cds	354	plus	RET	Phvul.009G161600.2	0	1
Chr01	19490709	19490840	0.111913	42.67	Intergenic	93	plus	FRAG	Phvul.001G049300.1	0	0
Chr01	19592417	19592674	0.351852	90.94	Intergenic	340	plus	SE	Phvul.007G133900.1	0	2
Chr01	19592676	19592753	0.192053	63.57	Intergenic	181	plus	FRAG	Phvul.005G064000.1	0	0
Chr01	19598379	19598564	0.278607	92.23	Intergenic	168	plus	FRAG	Phvul.011G131100.1	0	0
Chr01	19643052	19644597	0.770492	249.19	Intergenic	1525	plus	DUP	Phvul.002G065814.1	1	1
Chr01	19676115	19676204	0.110169	22.63	Intergenic	39	plus	FRAG	Phvul.010G067500.2	0	0
Chr01	19841483	19841725	0.886792	57.89	Intergenic	282	plus	SE	Phvul.008G152700.1	1	1
Chr01	19892716	19892796	0.152778	18.66	Intergenic	33	plus	FRAG	Phvul.003G237700.1	0	0
Chr01	19893610	19893720	0.152778	16.66	Intergenic	33	plus	FRAG	Phvul.003G237700.1	0	0
Chr01	19894093	19894197	0.152778	18.66	Intergenic	33	plus	FRAG	Phvul.003G237700.1	0	0
Chr01	19945070	19945255	0.166667	105.09	Intergenic	156	plus	FRAG	Phvul.006G181700.1	1	1
Chr01	20005396	20005488	0.119403	16.31	Intergenic	72	plus	FRAG	Phvul.011G131100.1	0	0
Chr01	20027022	20027126	0.0738397	56	Intergenic	105	plus	SE	Phvul.010G042500.1	0	0
Chr01	20114905	20115138	0.389474	123.08	Intergenic	222	plus	SE	Phvul.006G033700.1	1	1
Chr01	20134636	20134860	0.173184	86.68	Intergenic	186	plus	SE	Phvul.009G248900.1	3	3
Chr01	20305898	20306017	0.104693	15.32	Intergenic	87	plus	FRAG	Phvul.001G049300.1	1	1
Chr01	20340463	20340912	0.991525	105.25	Intergenic	348	plus	SE	Phvul.008G109466.1	1	3
Chr01	20459614	20459691	0.153614	31.18	Intron_cds	148	plus	FRAG	Phvul.008G112650.1	0	0
Chr01	20460252	20460713	0.991667	284.1	Intron_cds	357	plus	SE	Phvul.001G141550.1	0	0
Chr01	20462284	20462776	0.991736	132.12	Intergenic	498	plus	DUP	Phvul.001G065000.1	0	1
Chr01	20509248	20509680	0.0519481	39.88	Intergenic	202	plus	DUP	Phvul.005G128000.1	1	2
Chr01	20540302	20540364	0.309735	56.13	UTR	106	plus	FRAG	Phvul.004G137800.1	1	1
Chr01	20637010	20637126	0.127413	31.17	Intergenic	102	plus	FRAG	Phvul.010G045200.1	1	1
Chr01	20744797	20744895	0.0162602	18.81	Intergenic	48	plus	FRAG	Phvul.001G132864.1	0	0
Chr01	20747155	20747382	0.253589	42.28	Intergenic	159	plus	FRAG	Phvul.001G118100.1	0	0
Chr01	20819144	20819626	0.991667	56.91	Intergenic	432	plus	DUP	Phvul.003G115900.1	6	8
Chr01	20828971	20829411	0.678947	237.51	Intergenic	387	plus	SE	Phvul.010G066300.1	0	0
Chr01	20847740	20848021	0.251142	160	Intergenic	329	plus	SE	Phvul.003G104800.1	1	1
Chr01	20853423	20853512	0.0304114	17.88	Intergenic	51	plus	FRAG	Phvul.008G077900.1	1	1
Chr01	20876682	20876905	0.0923913	63.42	Intergenic	162	plus	RET	Phvul.007G116100.1	1	1
Chr01	20900111	20900251	0.0689655	15.26	Intergenic	66	plus	FRAG	Phvul.010G095000.1	0	0
Chr01	20976554	20976868	0.162791	53.92	Intergenic	165	plus	FRAG	Phvul.001G154901.1	1	1
Chr01	20999153	20999599	0.542105	172.75	Intergenic	309	plus	SE	Phvul.002G065828.1	1	3
Chr01	20999514	21001030	0.790528	466.9	Intergenic	1418	plus	DUP	Phvul.002G065814.1	2	3
Chr01	21001026	21001121	0.300971	39.93	Intergenic	90	plus	SE	Phvul.004G078100.1	0	0
Chr01	21049287	21049667	0.257848	168.83	Intergenic	354	plus	FRAG	Phvul.003G115700.1	1	1
Chr01	21050623	21050898	0.139013	99.51	Intergenic	186	plus	FRAG	Phvul.003G115700.1	0	0
Chr01	21070473	21070724	0.250936	34.58	UTR	195	plus	FRAG	Phvul.003G067000.1	1	2
Chr01	21079226	21079420	0.163158	21.75	Intron_cds	84	plus	FRAG	Phvul.004G086800.1	2	2
Chr01	21187880	21187984	0.0617284	47.78	Intergenic	90	plus	FRAG	Phvul.010G079600.1	1	1
Chr01	21189046	21189156	0.117284	48.94	Intergenic	197	plus	FRAG	Phvul.010G079600.1	1	1
Chr01	21189645	21190049	0.281984	119.79	Intergenic	324	plus	FRAG	Phvul.004G093400.1	1	1
Chr01	21267298	21267876	0.580786	97.38	Intergenic	471	plus	DUP	Phvul.008G147600.1	3	3
Chr01	21268215	21268463	0.253589	67.86	Intergenic	168	plus	FRAG	Phvul.001G118100.1	1	2
Chr01	21342362	21342451	0.110169	15.64	Intergenic	39	plus	FRAG	Phvul.010G067500.2	0	0
Chr01	21685588	21685728	0.0448065	16.65	Intergenic	66	plus	FRAG	Phvul.002G190700.1	2	2
Chr01	21724154	21724237	0.0972973	22.29	Intergenic	54	plus	FRAG	Phvul.002G032200.1	0	0
Chr01	21726465	21727173	0.152893	83.66	Intergenic	664	plus	DUP	Phvul.001G089000.1	4	4
Chr01	21741942	21742400	0.993151	182.09	Intergenic	432	plus	SE	Phvul.005G111750.1	2	4
Chr01	21756777	21757249	0.993151	235.81	Intergenic	434	plus	SE	Phvul.005G111750.1	1	2
Chr01	21879908	21880048	0.0448065	17.64	Intergenic	66	plus	FRAG	Phvul.002G190700.1	2	2
Chr01	21958346	21958429	0.0972973	22.29	Intergenic	54	plus	FRAG	Phvul.002G032200.1	0	0
Chr01	21960672	21961373	0.152893	80.16	Intergenic	663	plus	DUP	Phvul.001G089000.1	4	4
Chr01	21969417	21969875	0.993151	190.08	Intergenic	432	plus	SE	Phvul.005G111750.1	2	4
Chr01	21983514	21983986	0.993151	241.8	Intergenic	434	plus	SE	Phvul.005G111750.1	1	2
Chr01	22084076	22084454	0.142349	54.6	Intergenic	120	plus	DUP	Phvul.007G155600.1	1	1
Chr01	22129727	22129948	0.241042	49.75	Intergenic	222	plus	FRAG	Phvul.001G035000.1	0	0
Chr01	22129993	22130166	584	100.62	Intergenic	219	plus	FRAG	Phvul.010G061600.1	0	0
Chr01	22130269	22130424	0.440476	32.32	Intergenic	111	plus	SE	Phvul.L003437.1	0	0
Chr01	22141094	22141210	0.559524	47.32	Intergenic	135	plus	SE	Phvul.L003437.1	0	0
Chr01	22180221	22180892	0.994737	352.44	Intergenic	567	plus	SE	Phvul.010G066300.1	2	2
Chr01	22218548	22219082	0.859155	263.77	Intergenic	583	plus	FRAG	Phvul.001G101600.1	0	1
Chr01	22219395	22219580	0.100897	57.65	Intergenic	135	plus	FRAG	Phvul.003G115700.1	1	1
Chr01	22251670	22252331	0.867021	195.24	Intergenic	622	plus	DUP	Phvul.008G125100.1	0	2
Chr01	22259253	22259459	0.208661	32.67	Intergenic	159	plus	FRAG	Phvul.007G229900.1	1	1
Chr01	22260801	22261265	0.808219	179.77	Intergenic	353	plus	SE	Phvul.005G111750.1	5	7
Chr01	22271779	22271904	0.117647	9	UTR	57	plus	FRAG	Phvul.002G089400.6	1	1
Chr01	22272622	22272801	0.0537084	75.32	UTR	126	plus	SE	Phvul.004G124600.1	0	0
Chr01	22356405	22356518	0.224138	33.13	Intergenic	78	plus	FRAG	Phvul.007G141850.1	0	0
Chr01	22356613	22356789	0.0422195	55.13	Intergenic	105	plus	FRAG	Phvul.001G253400.2	0	0
Chr01	22357202	22357382	0.053076	45.73	Intergenic	132	plus	FRAG	Phvul.001G253400.2	0	1
Chr01	22357362	22357493	0.0691489	46.13	Intergenic	78	plus	FRAG	Phvul.009G011600.1	0	0
Chr01	22359261	22359474	0.0728745	46.8	Intergenic	108	plus	AMB	Phvul.003G217500.1	1	1
Chr01	22359895	22360065	0.0632184	34.46	Intergenic	66	plus	FRAG	Phvul.L001985.1	0	0
Chr01	22516492	22516702	0.109865	28.52	Intergenic	222	plus	FRAG	Phvul.003G115700.1	1	2
Chr01	22546566	22547057	0.179845	183.88	Intergenic	351	plus	FRAG	Phvul.L001738.1	4	6
Chr01	22547557	22547655	0.149425	19.8	Intergenic	39	plus	FRAG	Phvul.002G068400.1	0	0
Chr01	22566317	22566703	0.715789	224.61	Intergenic	408	plus	SE	Phvul.002G065828.1	0	0
Chr01	22566689	22568197	0.790528	547.98	Intergenic	1398	plus	DUP	Phvul.002G065814.1	0	0
Chr01	22568191	22568313	0.262136	29.37	Intergenic	81	plus	SE	Phvul.004G078100.1	0	0
Chr01	22573157	22573291	0.0512821	25.98	Intergenic	66	plus	FRAG	Phvul.001G070200.1	0	0
Chr01	22601973	22602299	0.110132	20.99	Intergenic	75	plus	FRAG	Phvul.004G059100.1	3	3
Chr01	22607608	22608043	0.678947	164.31	Intergenic	380	plus	SE	Phvul.002G065828.1	2	4
Chr01	22607973	22609442	0.790528	471.27	Intergenic	1419	plus	AMB	Phvul.002G065814.1	3	3
Chr01	22609486	22609617	0.262136	29.37	Intergenic	81	plus	SE	Phvul.004G078100.1	0	0
Chr01	23327344	23327451	0.0521921	26.14	Intergenic	75	plus	FRAG	Phvul.008G074900.1	0	0
Chr01	23327648	23327740	0.023569	14.19	Intergenic	42	plus	FRAG	Phvul.004G146300.1	0	0
Chr01	23330552	23330937	0.0727273	115.74	Intergenic	216	plus	AMB	Phvul.002G196600.3	1	1
Chr01	23330996	23331126	0.0731707	25.62	Intergenic	72	plus	FRAG	Phvul.008G149000.1	0	1
Chr01	23513900	23513926	0.143713	48.43	Intergenic	72	plus	SE	Phvul.007G220300.2	0	0
Chr01	23582927	23583013	0.101695	16.59	Intergenic	36	plus	FRAG	Phvul.010G067500.2	0	0
Chr01	23698172	23698519	0.122914	85.69	Intergenic	342	plus	DUP	Phvul.008G170800.1	0	0
Chr01	23704315	23704431	0.0570825	50.26	Intergenic	81	plus	FRAG	Phvul.008G037600.1	0	0
Chr01	24035839	24035982	0.236842	73.89	Intergenic	135	plus	SE	Phvul.002G065828.1	1	1
Chr01	24049826	24050011	0.981132	82.02	Intergenic	144	plus	SE	Phvul.011G141000.1	0	0
Chr01	24049964	24051536	0.795993	412.71	Intergenic	1573	plus	AMB	Phvul.002G065814.1	6	9
Chr01	24059356	24059451	0.0503432	24.68	Intergenic	66	plus	FRAG	Phvul.007G277800.1	0	0
Chr01	24077192	24077489	0.3	21.07	Intergenic	69	plus	AMB	Phvul.001G191400.1	2	2
Chr01	24092440	24093302	0.0695503	251.29	Intergenic	886	plus	DUP	Phvul.001G075666.1	1	10
Chr01	24101359	24102333	0.0798722	367.9	Intergenic	975	plus	FRAG	Phvul.001G075666.1	0	0
Chr01	24126905	24127336	0.396552	101.83	Intergenic	414	plus	FRAG	Phvul.003G095300.1	0	0
Chr01	24139425	24140603	0.993243	243.32	Intergenic	447	plus	RET	Phvul.001G075900.1	0	0
Chr01	24141196	24142788	0.117647	181.02	Intergenic	389	plus	DUP	Phvul.005G087118.1	0	1
Chr01	24161754	24162146	0.0334234	161.66	Intergenic	408	plus	FRAG	Phvul.001G075666.1	0	0
Chr01	24179171	24179317	0.039819	74.55	Intergenic	132	plus	FRAG	Phvul.005G087118.1	0	0
Chr01	24181063	24182193	0.338462	573.9	Intergenic	1131	plus	DUP	Phvul.005G087118.1	0	0
Chr01	24183085	24184960	0.204525	311.55	Intergenic	1873	plus	DUP	Phvul.005G087118.1	0	0
Chr01	24412609	24412695	0.101695	3.27	Intergenic	21	plus	FRAG	Phvul.010G067500.2	1	1
Chr01	24581588	24581770	0.364407	42.07	Intergenic	129	plus	FRAG	Phvul.010G067500.2	0	0
Chr01	24671977	24672057	0.118644	7.71	Intergenic	27	plus	FRAG	Phvul.010G067500.2	1	1
Chr01	25188998	25190964	0.722628	140.25	Intergenic	1193	plus	DUP	Phvul.005G164600.1	0	1
Chr01	25538245	25538358	0.0527273	22.2	Intergenic	87	plus	FRAG	Phvul.008G015400.1	0	0
Chr01	25538752	25538960	0.0454545	31.83	Intergenic	75	plus	FRAG	Phvul.008G015400.1	2	2
Chr01	25560878	25561051	0.0610465	23.88	Intergenic	66	plus	FRAG	Phvul.001G154901.1	0	0
Chr01	25648972	25649244	0.342105	84.45	Intergenic	273	plus	FRAG	Phvul.002G067600.1	0	0
Chr01	25649563	25650792	0.82197	204.75	Intergenic	1239	plus	SE	Phvul.008G173400.1	0	0
Chr01	25819782	25820441	0.994505	365.77	Intergenic	555	plus	SE	Phvul.001G133700.1	0	0
Chr01	25820313	25823561	0.996169	231.83	Intergenic	3110	plus	AMB	Phvul.011G119400.1	4	4
Chr01	25842404	25843092	0.292576	54.73	Intergenic	188	plus	AMB	Phvul.002G116500.1	4	6
Chr01	25939911	25940435	0.711712	121.71	Intergenic	474	plus	FRAG	Phvul.011G146800.1	2	4
Chr01	26036318	26036630	0.208904	49.83	Intron_cds	183	plus	FRAG	Phvul.001G091900.1	3	4
Chr01	26081127	26081276	0.648438	43.3	Intergenic	248	plus	SE	Phvul.011G106500.1	0	0
Chr01	26213979	26214203	0.373418	83.36	Intergenic	171	plus	FRAG	Phvul.L010443.1	0	0
Chr01	26234211	26234487	0.0862534	37.94	Intergenic	96	plus	AMB	Phvul.010G077600.1	1	1
Chr01	26239739	26239849	0.0988372	57.07	Intergenic	102	plus	FRAG	Phvul.001G154901.1	0	0
Chr01	26239754	26240772	0.356707	67.71	Intergenic	1016	plus	DUP	Phvul.008G149000.1	1	2
Chr01	26254939	26255110	0.0941476	50.84	Intergenic	111	plus	FRAG	Phvul.003G087300.1	0	0
Chr01	26255169	26255228	0.0472441	7.46	Intergenic	18	plus	SE	Phvul.003G092300.1	0	0
Chr01	26356373	26356765	0.531008	78.44	Intron_cds	468	plus	DUP	Phvul.002G102700.1	0	1
Chr01	26405724	26405843	0.116279	31.38	Intron_cds	90	plus	FRAG	Phvul.002G102700.1	1	1
Chr01	26458942	26459545	0.605932	193.2	Intron_cds	511	plus	DUP	Phvul.011G195650.1	1	1
Chr01	26479297	26479759	0.364583	193.96	Intergenic	409	plus	FRAG	Phvul.008G175400.1	1	2
Chr01	26750937	26751272	0.0829268	33.01	Intron_cds	195	plus	DUP	Phvul.003G087600.2	0	1
Chr01	26751631	26752292	0.228571	102.6	Intron_cds	591	plus	DUP	Phvul.010G075100.1	0	0
Chr01	26752350	26752524	0.0319767	12.3	Intron_cds	33	plus	FRAG	Phvul.001G154901.1	1	1
Chr01	26754783	26755622	0.555556	361.92	Intron_cds	801	plus	FRAG	Phvul.010G079600.1	3	5
Chr01	27073523	27073609	0.101695	3.27	Intergenic	21	plus	FRAG	Phvul.010G067500.2	1	1
Chr01	27171100	27171189	0.110169	15.14	Intergenic	39	plus	FRAG	Phvul.010G067500.2	0	0
Chr01	27393060	27393200	0.0265742	59.93	Intergenic	138	plus	FRAG	Phvul.002G043800.1	0	0
Chr01	27393383	27393653	0.137746	76.14	Intergenic	232	plus	FRAG	Phvul.008G077900.1	2	4
Chr01	27402872	27403084	0.349057	46.05	Intergenic	111	plus	SE	Phvul.011G136100.1	2	2
Chr01	28139715	28139801	0.173913	19.35	Intergenic	36	plus	FRAG	Phvul.007G164000.1	0	0
Chr01	28246831	28247048	0.0258598	74.68	Intergenic	236	plus	FRAG	Phvul.002G189700.2	2	3
Chr01	28247141	28247245	0.00479872	33.47	Intergenic	54	plus	FRAG	Phvul.002G189700.2	0	0
Chr01	28249758	28249868	0.241546	50.05	Intergenic	150	plus	FRAG	Phvul.001G133800.1	0	0
Chr01	28437628	28437783	0.0477454	24.5	Intergenic	54	plus	FRAG	Phvul.003G155000.1	0	0
Chr01	28437643	28440621	0.860465	147.58	Intergenic	1037	plus	DUP	Phvul.002G108500.1	0	0
Chr01	28466663	28466764	0.0145103	6.64	Intergenic	36	plus	FRAG	Phvul.003G240100.1	0	0
Chr01	28466828	28466992	0.0820368	64.11	Intergenic	262	plus	FRAG	Phvul.009G225100.1	0	0
Chr01	28467386	28467770	0.0865279	60.37	Intergenic	328	plus	DUP	Phvul.003G050100.1	1	1
Chr01	28467827	28467951	0.0537482	46.08	Intergenic	113	plus	FRAG	Phvul.009G225100.1	0	1
Chr01	28696030	28697118	0.992248	156.4	Intergenic	984	plus	DUP	Phvul.010G070000.1	3	3
Chr01	28823935	28824844	0.939502	149.9	Intergenic	784	plus	SE	Phvul.009G105850.1	10	12
Chr01	28861404	28861628	0.534247	98.94	Intergenic	234	plus	SE	Phvul.005G111750.1	2	2
Chr01	29038557	29038646	0.202532	35.05	Intergenic	48	plus	FRAG	Phvul.009G170200.1	1	1
Chr01	29040020	29040151	0.278481	40.52	Intergenic	126	plus	FRAG	Phvul.L010443.1	0	0
Chr01	29061051	29061695	0.48951	149.7	Intergenic	636	plus	DUP	Phvul.003G117700.1	0	0
Chr01	29064057	29065022	0.995763	401.33	Intergenic	885	plus	DUP	Phvul.011G195650.1	2	3
Chr01	29079397	29080135	1	412	Intergenic	679	plus	DUP	Phvul.003G096101.1	1	2
Chr01	29183023	29183148	0.251256	43.85	Intergenic	145	plus	FRAG	Phvul.001G121300.1	0	0
Chr01	29478730	29478954	0.139752	78.91	UTR	135	plus	FRAG	Phvul.011G209500.1	1	1
Chr01	29622621	29623067	0.723404	127.02	Intergenic	204	plus	AMB	Phvul.003G103600.1	1	1
Chr01	29637731	29637904	0.2875	45.17	Intergenic	69	plus	FRAG	Phvul.011G191100.1	0	0
Chr01	29666570	29667461	1	209.29	Intergenic	883	plus	DUP	Phvul.001G116150.1	0	0
Chr01	29682500	29682586	0.151042	53.82	Intergenic	87	plus	SE	Phvul.010G119100.1	0	0
Chr01	29683494	29683919	0.200758	88.55	Intergenic	300	plus	SE	Phvul.008G173400.1	3	3
Chr01	29695017	29695321	0.0981387	55.01	Intergenic	177	plus	FRAG	Phvul.010G135400.1	2	3
Chr01	29695327	29695416	0.0700935	28.89	Intergenic	45	plus	FRAG	Phvul.007G269400.1	0	0
Chr01	29831149	29831295	0.0372093	18.75	Intergenic	72	plus	FRAG	Phvul.008G165150.1	2	2
Chr01	29832373	29832737	0.174863	88.28	Intergenic	286	plus	FRAG	Phvul.002G065814.1	1	4
Chr01	29863794	29865899	0.771318	161.69	Intergenic	2154	plus	DUP	Phvul.002G102700.1	0	1
Chr01	29887188	29888914	0.790528	300.37	Intergenic	1664	plus	AMB	Phvul.002G065814.1	2	3
Chr01	29897219	29897389	0.0662252	26.16	Intergenic	60	plus	FRAG	Phvul.005G064000.1	1	1
Chr01	29962414	29962692	0.985915	169.43	Intergenic	210	plus	SE	Phvul.008G087400.1	0	0
Chr01	29992356	29992664	0.766234	75.31	Intergenic	177	plus	SE	Phvul.L001752.1	1	1
Chr01	30011525	30011783	0.849057	46.01	Intergenic	136	plus	SE	Phvul.008G172600.1	2	3
Chr01	30011771	30012274	0.114754	92.8	Intergenic	189	plus	FRAG	Phvul.002G065814.1	5	6
Chr01	30017894	30018886	0.331512	106.5	Intergenic	569	plus	FRAG	Phvul.002G065814.1	8	10
Chr01	30020222	30020878	0.669753	298.67	Intergenic	651	plus	SE	Phvul.007G133900.1	4	4
Chr01	30052876	30053145	0.934579	216.98	Intergenic	319	plus	SE	Phvul.005G109500.1	0	0
Chr01	30053162	30053317	0.560748	118.95	Intergenic	199	plus	SE	Phvul.005G109500.1	0	0
Chr01	30063625	30063822	0.293532	84.24	Intergenic	177	plus	FRAG	Phvul.011G131100.1	0	0
Chr01	30103197	30103690	0.991667	109.11	Intergenic	443	plus	DUP	Phvul.003G115900.1	1	3
Chr01	30108249	30108396	0.0760234	31.06	Intergenic	78	plus	FRAG	Phvul.004G095800.1	0	1
Chr01	30108753	30108905	0.161148	92.57	Intergenic	221	plus	FRAG	Phvul.008G040100.1	0	0
Chr01	30158202	30158385	0.0236486	17.65	Intergenic	42	plus	FRAG	Phvul.001G034400.1	0	1
Chr01	30162662	30163695	0.342975	491.49	Intergenic	902	plus	AMB	Phvul.001G089000.1	0	0
Chr01	30164653	30165731	0.247934	312.4	Intergenic	1037	plus	DUP	Phvul.001G089000.1	2	2
Chr01	30167066	30168097	0.344554	68.33	Intergenic	1026	plus	DUP	Phvul.004G056200.2	2	4
Chr01	30168253	30168410	0.0472727	46.68	Intergenic	78	plus	FRAG	Phvul.006G043700.2	0	1
Chr01	30183511	30183804	0.200873	62.88	Intergenic	140	plus	FRAG	Phvul.008G147600.1	0	1
Chr01	30185662	30185736	0.122271	30.22	Intron_cds	84	plus	FRAG	Phvul.008G147600.1	0	0
Chr01	30187294	30187422	0.388235	40.94	Intergenic	87	plus	FRAG	Phvul.008G174800.1	2	2
Chr01	30188819	30189863	0.252727	154.59	Intergenic	777	plus	DUP	Phvul.006G043700.2	0	0
Chr01	30307965	30308608	0.857868	389.47	Intergenic	593	plus	DUP	Phvul.003G096101.1	1	1
Chr01	30321026	30321196	0.469697	67.2	Intergenic	186	plus	SE	Phvul.001G136800.1	0	0
Chr01	30345250	30346514	0.574099	356.82	Intergenic	1268	plus	SE	Phvul.003G023200.1	1	2
Chr01	30402294	30402398	0.0414201	13.39	Intergenic	42	plus	FRAG	Phvul.002G107400.1	0	0
Chr01	30402806	30403082	0.98913	112.13	Intergenic	283	plus	FRAG	Phvul.011G149600.1	1	3
Chr01	30412927	30413025	0.037296	23.41	Intergenic	48	plus	FRAG	Phvul.001G070200.1	0	0
Chr01	30432752	30432871	0.111913	39.17	Intergenic	93	plus	FRAG	Phvul.001G049300.1	0	0
Chr01	30508847	30508948	0.0861244	18.81	Intergenic	54	plus	FRAG	Phvul.001G118100.1	0	0
Chr01	30509956	30510295	0.988235	84.04	Intergenic	245	plus	RET	Phvul.008G174800.1	3	4
Chr01	30544254	30545306	0.618834	375.12	Intergenic	978	plus	DUP	Phvul.001G100600.1	1	6
Chr01	30574881	30575207	0.145527	67.83	Intergenic	327	plus	SE	Phvul.003G023200.1	0	0
Chr01	30634412	30634621	0.0780543	61.88	Intergenic	174	plus	FRAG	Phvul.003G200800.1	1	1
Chr01	30642582	30644237	0.341085	199.44	Intergenic	1623	plus	DUP	Phvul.002G121000.1	0	0
Chr01	30691710	30691991	0.6	41.77	Intergenic	144	plus	SE	Phvul.010G009700.1	1	1
Chr01	30716968	30717318	0.210526	29.67	UTR	108	plus	AMB	Phvul.002G246200.1	1	1
Chr01	30719460	30720165	0.130719	89.47	UTR	174	plus	AMB	Phvul.002G059000.1	0	2
Chr01	30788622	30789714	0.0564202	33.72	Intergenic	87	plus	AMB	Phvul.003G274000.1	1	3
Chr01	30860259	30860429	0.380282	96.71	Intergenic	162	plus	FRAG	Phvul.006G077300.1	0	0
Chr01	30860465	30861303	0.0506993	43.03	Intergenic	87	plus	DUP	Phvul.003G138600.1	2	3
Chr01	30866472	30866751	0.201258	97.02	Intergenic	193	plus	FRAG	Phvul.002G316500.1	1	3
Chr01	30871705	30871914	0.137124	67.22	Intergenic	123	plus	FRAG	Phvul.001G196400.1	2	2
Chr01	30872870	30875140	0.696078	125.42	Intergenic	704	plus	AMB	Phvul.005G100300.1	4	4
Chr01	30912037	30912111	0.217391	12.88	Intergenic	39	plus	FRAG	Phvul.007G164000.1	0	0
Chr01	30939190	30939288	0.077135	32.79	Intergenic	166	plus	FRAG	Phvul.001G089000.1	1	1
Chr01	30967307	30967868	0.994737	287.94	Intergenic	562	plus	SE	Phvul.010G066300.1	0	1
Chr01	31152925	31154012	0.648452	443.58	Intergenic	1106	plus	FRAG	Phvul.002G065814.1	1	5
Chr01	31184295	31184567	0.182561	70.25	Intergenic	222	plus	FRAG	Phvul.001G132400.1	0	0
Chr01	31198040	31198220	0.112583	25.6	Intergenic	99	plus	FRAG	Phvul.005G064000.1	0	1
Chr01	31239152	31239715	0.993711	190.67	Intergenic	471	plus	SE	Phvul.011G132801.1	2	5
Chr01	31263159	31263693	0.993711	227.49	Intergenic	478	plus	SE	Phvul.011G132801.1	0	2
Chr01	31331831	31331992	0.5	63.24	Intergenic	223	plus	SE	Phvul.005G111750.1	1	1
Chr01	31331995	31332290	0.856164	145.98	Intergenic	370	plus	SE	Phvul.005G111750.1	2	3
Chr01	31393055	31393180	0.0625	35.99	Intergenic	93	plus	FRAG	Phvul.005G039200.1	1	1
Chr01	31431860	31431955	0.0189394	13.51	Intergenic	45	plus	FRAG	Phvul.009G010600.1	2	2
Chr01	31443535	31443787	0.413223	28.86	Intergenic	148	plus	SE	Phvul.007G171466.1	3	4
Chr01	31467864	31468029	0.158046	27.88	Intergenic	166	plus	SE	Phvul.008G178200.1	1	2
Chr01	31507399	31507777	0.831683	122.37	Intergenic	328	plus	DUP	Phvul.011G112733.1	0	0
Chr01	31595513	31595608	0.0217054	33.94	Intergenic	87	plus	FRAG	Phvul.001G196200.1	0	0
Chr01	31596469	31596639	0.0224618	37.39	Intergenic	75	plus	FRAG	Phvul.002G271500.2	0	0
Chr01	31597962	31598147	0.0597303	51.45	Intergenic	93	plus	FRAG	Phvul.007G002300.2	0	1
Chr01	31598161	31598302	0.138158	35.69	Intergenic	63	plus	FRAG	Phvul.003G214600.2	0	0
Chr01	31599164	31599569	0.329609	86.62	Intergenic	307	plus	DUP	Phvul.008G160400.1	0	0
Chr01	31609775	31609885	0.0949721	35.72	Intergenic	51	plus	FRAG	Phvul.008G160400.1	0	0
Chr01	31610088	31610252	0.0697674	12.84	Intergenic	75	plus	FRAG	Phvul.001G154901.1	0	0
Chr01	31611743	31611918	0.0549133	22.71	Intergenic	57	plus	FRAG	Phvul.007G062500.2	0	1
Chr01	31611958	31612278	0.0731982	86.97	Intergenic	306	plus	DUP	Phvul.009G024100.1	2	2
Chr01	31667559	31667717	0.166667	36.05	Intergenic	57	plus	FRAG	Phvul.002G147500.1	0	0
Chr01	31670988	31671668	0.985714	81.58	Intergenic	194	plus	AMB	Phvul.005G154400.1	2	3
Chr01	31672370	31672516	0.0463458	31.53	Intergenic	78	plus	FRAG	Phvul.002G004800.1	1	1
Chr01	31672704	31673186	0.92437	252.16	Intergenic	330	plus	SE	Phvul.005G092900.2	0	0
Chr01	31675069	31675626	0.993711	231.21	Intergenic	474	plus	SE	Phvul.011G132801.1	2	5
Chr01	31714727	31714840	0.111913	15.19	Intergenic	87	plus	FRAG	Phvul.001G049300.1	0	0
Chr01	31725684	31726307	0.994737	355.71	Intergenic	567	plus	SE	Phvul.010G066300.1	0	0
Chr01	31812733	31813288	0.207752	100.96	Intergenic	517	plus	RET	Phvul.008G165150.1	3	5
Chr01	31906240	31906663	0.992593	107.89	Intergenic	367	plus	SE	Phvul.003G193700.2	0	1
Chr01	31997299	31997430	0.0534351	55.33	Intergenic	105	plus	FRAG	Phvul.003G181400.1	0	0
Chr01	32047314	32047536	0.0812325	69.08	Intergenic	172	plus	FRAG	Phvul.007G063700.1	0	1
Chr01	32048423	32048839	0.12605	70.26	Intergenic	400	plus	DUP	Phvul.007G063700.1	0	0
Chr01	32088810	32088980	0.0968468	50.17	Intergenic	129	plus	FRAG	Phvul.008G003600.1	0	0
Chr01	32093130	32093225	0.0636364	24.34	Intergenic	63	plus	FRAG	Phvul.001G231500.1	0	0
Chr01	32156575	32156778	0.124172	83.32	Intergenic	204	plus	SE	Phvul.003G203966.1	0	0
Chr01	32167470	32167667	0.231441	67.53	Intergenic	159	plus	FRAG	Phvul.008G147600.1	2	2
Chr01	32169220	32169435	0.253589	58.86	Intergenic	168	plus	FRAG	Phvul.001G118100.1	2	3
Chr01	32177977	32178162	0.36	103.37	Intergenic	162	plus	FRAG	Phvul.001G161200.1	0	0
Chr01	32178333	32178503	0.0954357	28.38	Intergenic	69	plus	FRAG	Phvul.008G066200.2	0	0
Chr01	32191972	32193749	0.997647	826.99	Intergenic	1673	plus	DUP	Phvul.003G085101.1	2	2
Chr01	32193999	32194175	0.146199	103.82	Intergenic	150	plus	FRAG	Phvul.004G040500.2	0	0
Chr01	32194185	32194427	0.146199	96.83	Intergenic	150	plus	FRAG	Phvul.004G040500.2	0	0
Chr01	32219550	32219939	0.674797	105.1	Intergenic	234	plus	SE	Phvul.004G057200.1	4	4
Chr01	32346988	32348012	0.389147	367.79	Intergenic	974	plus	DUP	Phvul.008G165150.1	2	3
Chr01	32360404	32361344	0.462016	549.92	Intergenic	890	plus	FRAG	Phvul.008G165150.1	2	3
Chr01	32363844	32364113	0.182561	84.05	Intergenic	213	plus	FRAG	Phvul.001G132400.1	1	1
Chr01	32376687	32376767	0.152778	16.66	Intergenic	33	plus	FRAG	Phvul.003G237700.1	0	0
Chr01	32377123	32377224	0.152778	15.66	Intergenic	33	plus	FRAG	Phvul.003G237700.1	1	1
Chr01	32377607	32377717	0.152778	18.66	Intergenic	33	plus	FRAG	Phvul.003G237700.1	0	0
Chr01	32378067	32378177	0.152778	15.66	Intergenic	33	plus	FRAG	Phvul.003G237700.1	0	0
Chr01	32378534	32378644	0.152778	18.66	Intergenic	33	plus	FRAG	Phvul.003G237700.1	0	0
Chr01	32378991	32379101	0.152778	18.66	Intergenic	33	plus	FRAG	Phvul.003G237700.1	0	0
Chr01	32379495	32379575	0.152778	18.66	Intergenic	33	plus	FRAG	Phvul.003G237700.1	0	0
Chr01	32380396	32380506	0.138889	16.46	Intergenic	30	plus	FRAG	Phvul.003G237700.1	0	0
Chr01	32380870	32380980	0.152778	13.17	Intergenic	33	plus	FRAG	Phvul.003G237700.1	0	0
Chr01	32381330	32381440	0.152778	18.66	Intergenic	33	plus	FRAG	Phvul.003G237700.1	0	0
Chr01	32382312	32382392	0.152778	14.16	Intergenic	33	plus	FRAG	Phvul.003G237700.1	0	0
Chr01	32382754	32382865	0.152778	18.66	Intergenic	33	plus	FRAG	Phvul.003G237700.1	0	0
Chr01	32383354	32383464	0.152778	14.67	Intergenic	33	plus	FRAG	Phvul.003G237700.1	0	0
Chr01	32383857	32383928	0.152778	17.17	Intergenic	33	plus	FRAG	Phvul.003G237700.1	0	0
Chr01	32384307	32384387	0.152778	18.66	Intergenic	33	plus	FRAG	Phvul.003G237700.1	0	0
Chr01	32384735	32384845	0.152778	14.67	Intergenic	33	plus	FRAG	Phvul.003G237700.1	0	0
Chr01	32385720	32385800	0.152778	15.66	Intergenic	33	plus	FRAG	Phvul.003G237700.1	0	0
Chr01	32386139	32386249	0.152778	14.67	Intergenic	33	plus	FRAG	Phvul.003G237700.1	0	0
Chr01	32386642	32386713	0.152778	18.66	Intergenic	33	plus	FRAG	Phvul.003G237700.1	0	0
Chr01	32387092	32387202	0.152778	15.66	Intergenic	33	plus	FRAG	Phvul.003G237700.1	0	0
Chr01	32387541	32387651	0.152778	10.67	Intergenic	33	plus	FRAG	Phvul.003G237700.1	0	0
Chr01	32388044	32388115	0.152778	14.67	Intergenic	33	plus	FRAG	Phvul.003G237700.1	0	0
Chr01	32389861	32389950	0.152778	14.17	Intergenic	33	plus	FRAG	Phvul.003G237700.1	0	0
Chr01	32475107	32475285	0.0100182	20.23	Intergenic	66	plus	FRAG	Phvul.001G076400.1	1	2
Chr01	32587479	32587682	0.294964	60.99	Intergenic	246	plus	FRAG	Phvul.003G100300.1	0	0
Chr01	32588455	32588742	0.723214	80.76	Intergenic	243	plus	SE	Phvul.008G167825.1	1	1
Chr01	32673393	32674064	0.994737	417.67	Intergenic	567	plus	SE	Phvul.010G066300.1	0	0
Chr01	32737845	32738084	0.0565749	40.46	Intergenic	120	plus	FRAG	Phvul.004G173700.4	2	2
Chr01	32757809	32758381	0.993711	191.73	Intergenic	476	plus	SE	Phvul.011G132801.1	0	4
Chr01	32966716	32966868	0.244444	26.69	Intergenic	99	plus	FRAG	Phvul.008G035300.1	1	1
Chr01	33005819	33006373	0.420339	258.22	Intergenic	453	plus	DUP	Phvul.001G103500.1	0	0
Chr01	33188494	33188659	0.0290698	11.51	Intergenic	30	plus	FRAG	Phvul.001G154901.1	0	1
Chr01	33191958	33192095	0.0271519	57.46	Intergenic	141	plus	FRAG	Phvul.002G043800.1	0	0
Chr01	33217173	33218173	0.368876	128.58	Intergenic	1004	plus	AMB	Phvul.001G091600.1	1	1
Chr01	33227289	33227435	0.0902062	48.34	Intergenic	105	plus	FRAG	Phvul.008G140900.1	0	0
Chr01	33227295	33228326	0.516245	179.95	Intergenic	975	plus	DUP	Phvul.001G103833.1	1	1
Chr01	33238153	33238566	0.281588	104.06	Intergenic	315	plus	DUP	Phvul.001G103833.1	2	2
Chr01	33304325	33304768	0.715789	169.3	Intergenic	409	plus	SE	Phvul.002G065828.1	1	3
Chr01	33304698	33306215	0.79235	508.27	Intergenic	1422	plus	DUP	Phvul.002G065814.1	1	1
Chr01	33306211	33306333	0.300971	35.47	Intergenic	87	plus	SE	Phvul.004G078100.1	0	0
Chr01	33337409	33337609	0.0589391	40.89	Intergenic	90	plus	SE	Phvul.008G091100.1	1	2
Chr01	33350538	33351859	0.837121	998.56	Intergenic	1325	plus	SE	Phvul.008G173400.1	0	1
Chr01	33376749	33377309	0.993711	217.13	Intergenic	477	plus	SE	Phvul.011G132801.1	1	3
Chr01	33396888	33397082	0.220472	36.23	Intergenic	168	plus	FRAG	Phvul.007G229900.1	0	0
Chr01	33398276	33398726	0.993151	160.79	Intergenic	427	plus	SE	Phvul.005G111750.1	4	5
Chr01	33481818	33482358	0.508143	78.43	Intergenic	467	plus	FRAG	Phvul.001G035000.1	6	8
Chr01	33602686	33603263	0.792135	128.56	Intergenic	385	plus	AMB	Phvul.001G114880.1	2	3
Chr01	33604168	33604340	0.0357143	31.3	Intergenic	57	plus	FRAG	Phvul.005G170400.1	0	1
Chr01	33618920	33619315	0.193384	99.47	Intergenic	315	plus	DUP	Phvul.003G087300.1	1	1
Chr01	33728833	33729054	725	44.84	Intergenic	153	plus	SE	Phvul.010G009700.1	3	3
Chr01	33731783	33731998	625	57.85	Intergenic	150	plus	SE	Phvul.010G009700.1	3	3
Chr01	33732581	33732790	0.911504	94.39	Intergenic	312	plus	SE	Phvul.010G009750.1	1	1
Chr01	33757270	33757439	0.168919	29	Intergenic	75	plus	FRAG	Phvul.010G093800.1	1	2
Chr01	33779603	33779869	0.616071	58.72	Intron_cds	207	plus	SE	Phvul.008G167825.1	2	2
Chr01	33812068	33812379	0.141593	81.43	Intergenic	237	plus	FRAG	Phvul.002G031600.1	0	0
Chr01	33812609	33812890	0.558333	153.51	Intergenic	201	plus	SE	Phvul.004G076200.1	0	0
Chr01	33841823	33843664	0.521186	642.33	Intergenic	1185	plus	DUP	Phvul.001G126500.1	0	0
Chr01	33857291	33857383	0.0422078	21.3	Intron_cds	78	plus	FRAG	Phvul.010G036700.1	0	0
Chr01	33860857	33860973	0.251256	42.85	Intergenic	145	plus	FRAG	Phvul.001G121300.1	0	0
Chr01	33888244	33888450	0.167219	69.24	UTR	330	plus	FRAG	Phvul.011G125000.1	0	0
Chr01	33933797	33934036	0.217228	45.81	Intron_cds	174	plus	FRAG	Phvul.003G067000.1	1	1
Chr01	34105341	34105517	0.0395062	82.23	Intergenic	174	plus	FRAG	Phvul.006G166700.1	0	0
Chr01	34276429	34276524	0.225806	14.14	Intergenic	45	plus	FRAG	Phvul.008G137000.1	0	0
Chr01	34277867	34279250	0.616114	189.94	Intergenic	1381	plus	DUP	Phvul.003G274200.1	1	1
Chr01	34435895	34437150	0.0471698	45.08	Intergenic	75	plus	DUP	Phvul.002G302900.1	0	0
Chr01	34444086	34444220	0.027904	44.36	Intergenic	129	plus	FRAG	Phvul.002G017900.1	0	0
Chr01	34444479	34444723	0.0961538	80.63	Intergenic	165	plus	FRAG	Phvul.002G040000.1	0	0
Chr01	34445673	34445864	0.0653595	19.59	Intergenic	60	plus	FRAG	Phvul.005G100300.1	4	4
Chr01	34447441	34447948	0.993151	164.61	Intergenic	427	plus	SE	Phvul.005G111750.1	3	4
Chr01	34510396	34512294	0.992424	253.78	Intergenic	1794	plus	DUP	Phvul.008G147113.1	0	0
Chr01	34515570	34515686	0.0726073	33.85	Intergenic	66	plus	FRAG	Phvul.002G118700.1	0	0
Chr01	34517623	34518010	0.0674419	37.51	Intergenic	295	plus	DUP	Phvul.004G121300.1	1	1
Chr01	34551945	34552058	0.226415	55.21	Intron_cds	96	plus	FRAG	Phvul.008G011700.1	0	0
Chr01	34552137	34552178	0.0480769	0.74	Intron_cds	15	plus	FRAG	Phvul.008G128300.1	0	0
Chr01	34552292	34552462	0.0484429	36.83	Intron_cds	84	plus	FRAG	Phvul.006G142000.1	1	1
Chr01	34565506	34565682	0.0452128	26.8	Intergenic	51	plus	FRAG	Phvul.008G028600.1	2	2
Chr01	34623893	34624147	0.6	106.53	Intergenic	195	plus	FRAG	Phvul.003G115900.1	0	0
Chr01	34627325	34627518	0.187279	66.36	Intergenic	152	plus	FRAG	Phvul.007G242800.1	2	3
Chr01	34907128	34907274	0.475728	43.9	Intergenic	147	plus	SE	Phvul.010G004100.1	0	0
Chr01	34932902	34933312	0.99187	84.33	Intergenic	381	plus	SE	Phvul.008G097350.1	0	0
Chr01	34974732	34975195	0.758427	157.24	Intergenic	398	plus	FRAG	Phvul.001G114880.1	3	5
Chr01	34976868	34977113	0.991736	72.2	Intergenic	331	plus	SE	Phvul.007G171466.1	0	2
Chr01	35208899	35209006	0.0709046	42.19	Intergenic	87	plus	FRAG	Phvul.009G035000.1	0	0
Chr01	35209791	35209946	0.196296	52.77	Intergenic	138	plus	FRAG	Phvul.003G136200.1	0	0
Chr01	35212313	35212414	0.160377	23.38	Intergenic	51	plus	FRAG	Phvul.004G117350.2	0	0
Chr01	35239069	35239863	0.35743	279.9	Intergenic	804	plus	FRAG	Phvul.009G120700.2	2	2
Chr01	35259119	35259502	0.993151	116.6	Intergenic	420	plus	SE	Phvul.005G111750.1	3	3
Chr01	35275930	35276839	0.605042	110.13	Intergenic	638	plus	SE	Phvul.008G181700.1	8	10
Chr01	35342759	35343106	0.9875	111.31	Intergenic	243	plus	SE	Phvul.010G009700.1	0	0
Chr01	35343587	35343830	0.911504	102.1	Intergenic	310	plus	SE	Phvul.010G009750.1	0	1
Chr01	35351233	35351397	0.0307692	6.41	Intergenic	42	plus	FRAG	Phvul.011G063500.1	2	3
Chr01	35402532	35404451	0.723824	1077.94	Intergenic	1431	plus	SE	Phvul.010G077150.1	1	1
Chr01	35411196	35411492	0.0719895	22.76	Intergenic	171	plus	FRAG	Phvul.004G177800.1	3	3
Chr01	35420749	35420838	0.130435	21.98	Intergenic	36	plus	SE	Phvul.008G216300.1	0	0
Chr01	35420814	35421079	0.473684	88.45	Intergenic	161	plus	FRAG	Phvul.008G168600.2	2	3
Chr01	35483799	35484244	0.962264	192.7	Intergenic	454	plus	SE	Phvul.011G132801.1	2	3
Chr01	35506945	35507079	0.0654762	32.28	Intergenic	99	plus	FRAG	Phvul.009G207400.1	1	1
Chr01	35541782	35542543	0.994152	285.61	Intergenic	718	plus	DUP	Phvul.006G141300.1	2	2
Chr01	35547600	35548123	0.48951	130.1	Intergenic	530	plus	DUP	Phvul.003G117700.1	0	1
Chr01	35549060	35550050	0.995816	431.57	Intergenic	883	plus	DUP	Phvul.010G056700.1	1	1
Chr01	35559929	35560087	0.0856031	27.24	Intergenic	66	plus	FRAG	Phvul.010G054900.1	0	0
Chr01	35671262	35671417	0.0833333	28.63	Intergenic	96	plus	FRAG	Phvul.008G159600.1	2	2
Chr01	35768655	35768944	0.147208	54.42	Intergenic	87	plus	AMB	Phvul.010G115400.1	2	2
Chr01	35770502	35771119	0.156593	92.21	Intergenic	555	plus	DUP	Phvul.009G209500.1	0	0
Chr01	35859234	35859517	0.468421	91.69	Intergenic	257	plus	SE	Phvul.002G065828.1	0	1
Chr01	35865334	35865671	0.205829	117.16	Intergenic	287	plus	FRAG	Phvul.002G065814.1	0	1
Chr01	35892576	35892961	0.273663	156.97	Intergenic	380	plus	FRAG	Phvul.010G079600.1	0	1
Chr01	35893032	35893277	0.407767	30.48	Intergenic	128	plus	SE	Phvul.004G078100.1	0	2
Chr01	35905714	35905987	0.106936	62.05	Intergenic	111	plus	DUP	Phvul.001G161500.1	1	1
Chr01	35944361	35945356	0.708609	252.36	Intergenic	679	plus	DUP	Phvul.005G064000.1	5	7
Chr01	35945895	35946547	0.19	101.94	Intergenic	228	plus	AMB	Phvul.009G069600.1	4	5
Chr01	35970585	35971307	0.3475	190.91	Intergenic	597	plus	DUP	Phvul.009G069600.1	2	2
Chr01	36081637	36081795	0.166667	28.05	Intergenic	57	plus	FRAG	Phvul.002G147500.1	0	0
Chr01	36226515	36226816	0.526316	75.18	Intergenic	269	plus	FRAG	Phvul.011G093900.1	0	1
Chr01	36231855	36232052	0.0774749	49.32	Intergenic	165	plus	FRAG	Phvul.011G023100.1	0	0
Chr01	36274636	36274716	0.0263158	21.99	Intergenic	51	plus	FRAG	Phvul.008G101900.1	2	2
Chr01	36348608	36348748	0.0835031	35.56	Intergenic	123	plus	FRAG	Phvul.002G190700.1	1	1
Chr01	36360686	36360784	0.0418848	16.18	Intergenic	48	plus	FRAG	Phvul.002G149100.1	0	0
Chr01	36369776	36370596	0.628342	241.31	Intergenic	821	plus	DUP	Phvul.009G122000.1	3	6
Chr01	36373971	36374198	0.159744	46.55	UTR	150	plus	FRAG	Phvul.009G071400.1	2	2
Chr01	36453183	36453347	0.257862	64.05	Intergenic	114	plus	SE	Phvul.011G132801.1	0	0
Chr01	36489969	36490445	0.993151	340.15	Intergenic	435	plus	SE	Phvul.005G111750.1	0	0
Chr01	36551002	36551246	0.142857	172.14	Intergenic	311	plus	FRAG	Phvul.005G110300.1	0	1
Chr01	36650078	36650668	0.668874	68.03	Intergenic	318	plus	SE	Phvul.001G185301.1	0	0
Chr01	36669294	36669473	0.0362381	46.15	UTR	126	plus	FRAG	Phvul.011G192200.1	0	0
Chr01	36670593	36671321	0.995816	374.95	UTR	720	plus	SE	Phvul.001G132980.1	0	0
Chr01	36673587	36675584	0.857364	1031.13	Intergenic	1893	plus	DUP	Phvul.008G165150.1	4	6
Chr01	36675546	36675929	0.228395	179.58	Intergenic	333	plus	FRAG	Phvul.010G079600.1	0	0
Chr01	36712972	36713700	0.995816	370.45	UTR	720	plus	SE	Phvul.001G132980.1	0	0
Chr01	36755000	36756592	0.711724	938.42	Intron_cds	1542	plus	SE	Phvul.001G132800.1	0	0
Chr01	36764036	36764543	0.235659	259.51	Intergenic	457	plus	FRAG	Phvul.008G165150.1	0	1
Chr01	36764535	36764660	0.0766423	73.98	Intergenic	126	plus	SE	Phvul.003G094800.1	0	0
Chr01	36790938	36793869	0.0172764	32.35	Intergenic	51	plus	DUP	Phvul.001G132864.1	5	6
Chr01	36797962	36799455	0.997921	923.81	UTR	1446	plus	SE	Phvul.001G132516.1	0	0
Chr01	36802491	36802643	0.097561	31.91	Intergenic	72	plus	FRAG	Phvul.002G069801.1	0	0
Chr01	36846945	36847022	0.0840336	19.24	Intergenic	30	plus	FRAG	Phvul.001G132748.1	0	0
Chr01	36848498	36849010	0.234109	253.16	Intergenic	453	plus	FRAG	Phvul.008G165150.1	1	1
Chr01	36848988	36849113	0.0766423	76.98	Intergenic	126	plus	SE	Phvul.003G094800.1	0	0
Chr01	36888232	36888644	0.987805	159.72	Intergenic	332	plus	DUP	Phvul.001G132900.1	1	1
Chr01	36898595	36901494	0.0172764	32.35	Intergenic	51	plus	DUP	Phvul.001G132864.1	5	6
Chr01	36933625	36936556	0.0172764	32.35	Intergenic	51	plus	DUP	Phvul.001G132864.1	5	6
Chr01	36945181	36945333	0.097561	31.91	Intergenic	72	plus	FRAG	Phvul.002G069801.1	0	0
Chr01	37009943	37010068	0.0888383	48.19	Intergenic	117	plus	FRAG	Phvul.001G128800.2	0	0
Chr01	37028059	37028241	0.0731707	50.14	Intergenic	90	plus	FRAG	Phvul.003G087600.2	0	0
Chr01	37037767	37038056	0.159091	23.1	Intergenic	63	plus	SE	Phvul.001G136800.1	5	6
Chr01	37054019	37054165	0.104918	28.5	Intergenic	96	plus	FRAG	Phvul.003G008600.1	2	2
Chr01	37054192	37054397	0.301724	53.69	Intergenic	206	plus	SE	Phvul.009G044100.1	0	1
Chr01	37055624	37055884	0.854701	165.8	Intergenic	291	plus	SE	Phvul.001G051500.1	0	0
Chr01	37056651	37056758	0.0911063	49.23	Intergenic	207	plus	FRAG	Phvul.001G061000.1	0	0
Chr01	37058429	37058528	0.0829384	28.7	Intron_cds	175	plus	FRAG	Phvul.005G010700.2	0	0
Chr01	37059137	37059340	0.11413	29.15	Intergenic	63	plus	FRAG	Phvul.011G100300.1	1	1
Chr01	37063929	37064510	0.681223	169.24	Intergenic	540	plus	DUP	Phvul.008G147600.1	1	1
Chr01	37064926	37065141	0.253589	69.86	Intergenic	168	plus	FRAG	Phvul.001G118100.1	0	0
Chr01	37066312	37066509	0.0652557	64.38	Intergenic	111	plus	FRAG	Phvul.001G140300.1	3	3
Chr01	37103031	37103204	0.0158983	4.02	Intergenic	30	plus	FRAG	Phvul.007G064900.1	0	1
Chr01	37104366	37104500	0.0979021	39.51	Intergenic	84	plus	FRAG	Phvul.003G280700.1	0	0
Chr01	37113351	37113741	0.398467	166.31	Intergenic	501	plus	DUP	Phvul.011G119400.1	0	0
Chr01	37126009	37126359	0.306569	41.57	Intergenic	126	plus	SE	Phvul.007G254600.1	4	4
Chr01	37126735	37127171	0.986667	98.5	Intergenic	327	plus	DUP	Phvul.001G133900.1	1	1
Chr01	37148106	37148240	0.142857	48.7	Intergenic	87	plus	FRAG	Phvul.001G110400.1	0	0
Chr01	37148553	37148988	0.0822581	77.33	Intergenic	153	plus	DUP	Phvul.009G024200.1	1	1
Chr01	37149066	37149245	0.0697674	13.84	Intergenic	75	plus	FRAG	Phvul.001G154901.1	0	0
Chr01	37151176	37153147	0.857364	1112.63	Intergenic	1882	plus	DUP	Phvul.008G165150.1	1	2
Chr01	37154775	37155033	0.182561	73.31	Intergenic	217	plus	FRAG	Phvul.001G132400.1	0	1
Chr01	37167524	37167740	0.16726	55.07	Intergenic	141	plus	SE	Phvul.009G105850.1	1	1
Chr01	37179654	37179974	0.804688	75.71	Intergenic	309	plus	SE	Phvul.011G106500.1	0	0
Chr01	37208269	37208415	0.0688525	16.33	Intergenic	63	plus	FRAG	Phvul.003G008600.1	3	3
Chr01	37208442	37208648	0.301724	66.59	Intergenic	207	plus	SE	Phvul.009G044100.1	0	0
Chr01	37210058	37210441	0.934307	52.35	Intergenic	375	plus	SE	Phvul.007G254600.1	4	4
Chr01	37231461	37231565	0.038674	8.6	Intergenic	21	plus	SE	Phvul.005G111650.1	0	0
Chr01	37425339	37425464	0.253968	31.26	Intergenic	93	plus	SE	Phvul.008G049800.1	0	0
Chr01	37430278	37430580	0.0695187	53.01	UTR	204	plus	DUP	Phvul.007G216100.1	2	2
Chr01	37503968	37507295	0.997773	893.45	Intergenic	3223	plus	DUP	Phvul.011G095800.1	1	1
Chr01	37540372	37540629	0.0914037	56.44	Intergenic	241	plus	FRAG	Phvul.007G255000.1	2	2
Chr01	37579249	37579347	0.104089	42.21	Intergenic	84	plus	FRAG	Phvul.008G125200.2	0	0
Chr01	37641078	37641280	0.113971	28.48	Intergenic	93	plus	FRAG	Phvul.007G151400.1	1	2
Chr01	37644922	37645182	0.9875	45.53	Intergenic	237	plus	SE	Phvul.010G009700.1	1	1
Chr01	37709378	37709608	0.304688	27.19	Intergenic	117	plus	SE	Phvul.011G106500.1	2	2
Chr01	37768933	37769052	0.0601626	45.02	Intergenic	123	plus	FRAG	Phvul.001G137500.1	0	0
Chr01	37780024	37780503	0.687179	83.22	Intergenic	381	plus	SE	Phvul.010G045100.1	1	1
Chr01	37811932	37812042	0.0587156	25.68	Intergenic	96	plus	FRAG	Phvul.011G058000.1	0	0
Chr01	37861899	37862084	0.246914	141.76	UTR	180	plus	SE	Phvul.001G137825.1	1	1
Chr01	37864993	37865118	0.0633803	12.53	Intron_cds	27	plus	FRAG	Phvul.008G023000.1	0	0
Chr01	37866721	37866921	0.302817	98.09	UTR	129	plus	FRAG	Phvul.008G023000.1	0	0
Chr01	37892336	37892461	0.0633803	12.53	Intron_cds	27	plus	FRAG	Phvul.008G023000.1	0	0
Chr01	37894064	37894264	0.302817	98.09	UTR	129	plus	FRAG	Phvul.008G023000.1	0	0
Chr01	37969268	37969369	0.0184332	5.61	Intergenic	24	plus	FRAG	Phvul.009G207100.1	1	1
Chr01	38033398	38033520	0.208696	22.37	Intergenic	72	plus	FRAG	Phvul.003G178700.1	0	0
Chr01	38033657	38033974	0.422111	86.79	Intergenic	253	plus	FRAG	Phvul.002G077000.1	0	2
Chr01	38063444	38063968	0.642586	249.06	Intergenic	507	plus	SE	Phvul.001G139700.1	2	2
Chr01	38072391	38073000	0.0905963	230.19	Intergenic	472	plus	AMB	Phvul.010G165900.2	1	3
Chr01	38081014	38081295	0.0184672	30.3	Intergenic	60	plus	AMB	Phvul.009G228100.1	1	1
Chr01	38094488	38094802	0.0447248	115.62	Intergenic	315	plus	DUP	Phvul.010G165900.2	0	0
Chr01	38104225	38104347	0.0183486	38.87	Intergenic	96	plus	FRAG	Phvul.010G165900.2	0	0
Chr01	38105346	38105504	0.0138504	10.13	Intergenic	45	plus	FRAG	Phvul.009G228100.1	1	1
Chr01	38110398	38110481	0.0590631	12.61	UTR	71	plus	FRAG	Phvul.001G139100.1	0	0
Chr01	38110532	38110684	0.150602	36.75	UTR	213	plus	FRAG	Phvul.002G263900.1	0	1
Chr01	38111680	38111742	0.167266	157.56	Intergenic	263	plus	RET	Phvul.004G133600.1	0	0
Chr01	38111742	38112365	0.531429	486.71	UTR	821	plus	FRAG	Phvul.L001770.1	0	0
Chr01	38115938	38116611	0.0905963	208.76	Intergenic	478	plus	AMB	Phvul.010G165900.2	2	4
Chr01	38116861	38117757	0.0240074	39.84	Intergenic	78	plus	DUP	Phvul.009G228100.1	3	3
Chr01	38125004	38125153	0.445652	36.63	Intergenic	123	plus	FRAG	Phvul.011G138700.1	0	0
Chr01	38210014	38210136	0.0357782	27.81	Intergenic	60	plus	FRAG	Phvul.008G185200.1	1	1
Chr01	38256777	38256959	0.179739	65.07	Intergenic	165	plus	FRAG	Phvul.005G100300.1	1	1
Chr01	38257058	38257284	0.361809	61.96	Intergenic	218	plus	FRAG	Phvul.002G077000.1	0	1
Chr01	38473940	38474230	0.984848	63.67	Intergenic	194	plus	FRAG	Phvul.001G090900.1	1	2
Chr01	38516837	38516917	0.152778	16.66	Intergenic	33	plus	FRAG	Phvul.003G237700.1	0	0
Chr01	38558204	38558494	0.0659341	21.42	Intergenic	90	plus	AMB	Phvul.011G063500.1	2	3
Chr01	38630689	38630790	0.0983607	25.54	Intergenic	54	plus	FRAG	Phvul.004G076100.3	0	0
Chr01	38639565	38639705	0.180328	57.68	Intergenic	93	plus	FRAG	Phvul.004G076100.3	0	0
Chr01	38665290	38665523	0.057947	27.82	Intergenic	105	plus	FRAG	Phvul.011G125000.1	2	2
Chr01	38711785	38711958	0.715789	63.64	Intergenic	184	plus	FRAG	Phvul.007G117100.2	0	0
Chr01	38712784	38712987	0.0936639	64.74	Intergenic	204	plus	FRAG	Phvul.001G089000.1	0	0
Chr01	38713242	38713394	0.0454545	46.65	Intergenic	99	plus	FRAG	Phvul.001G089000.1	0	0
Chr01	38731450	38732009	0.993711	259.06	Intergenic	476	plus	SE	Phvul.011G132801.1	0	1
Chr01	39013664	39013898	0.030303	26.14	Intergenic	78	plus	FRAG	Phvul.005G137000.1	4	6
Chr01	39051062	39051268	0.348315	97.58	Intergenic	186	plus	FRAG	Phvul.001G114880.1	1	1
Chr01	39055605	39056045	0.748428	204.23	Intergenic	360	plus	SE	Phvul.011G132801.1	1	3
Chr01	39065660	39065800	0.0835031	28.61	Intergenic	123	plus	FRAG	Phvul.002G190700.1	1	1
Chr01	39091716	39092267	0.993711	262.15	Intergenic	468	plus	SE	Phvul.011G132801.1	1	3
Chr01	39105278	39105370	0.0696864	61.21	Intergenic	120	plus	FRAG	Phvul.006G080400.1	0	0
Chr01	39187848	39188146	0.337037	101.91	Intergenic	272	plus	FRAG	Phvul.008G240800.1	1	2
Chr01	39204508	39204819	0.785714	89.84	Intergenic	264	plus	SE	Phvul.008G167825.1	0	0
Chr01	39452949	39453128	0.264574	71.18	Intergenic	180	plus	SE	Phvul.011G105400.1	0	0
Chr01	39458999	39459145	0.223881	10.27	UTR	45	plus	FRAG	Phvul.004G008500.1	1	1
Chr01	39482445	39482612	0.706667	40.11	Intergenic	159	plus	FRAG	Phvul.004G114500.1	1	1
Chr01	39544425	39544543	0.243902	64.49	Intron_cds	153	plus	SE	Phvul.003G089803.1	0	1
Chr01	39548795	39549010	0.060015	73.84	Intergenic	240	plus	FRAG	Phvul.006G154900.1	0	0
Chr01	39578974	39579108	0.170732	23.77	Intergenic	93	plus	FRAG	Phvul.002G108300.1	0	0
Chr01	39579638	39579886	0.0827147	93.88	Intergenic	234	plus	FRAG	Phvul.001G195500.1	1	1
Chr01	39581650	39582196	0.0827901	184.49	Intergenic	463	plus	DUP	Phvul.007G189300.1	0	1
Chr01	39839520	39839685	0.0486726	22.88	Intergenic	66	plus	FRAG	Phvul.011G151100.1	0	0
Chr01	39839762	39839929	0.0486726	28.26	Intergenic	63	plus	FRAG	Phvul.011G151100.1	0	0
Chr01	39841462	39841708	0.30605	59.95	Intergenic	232	plus	SE	Phvul.009G105850.1	1	2
Chr01	39841906	39842489	0.875445	97.63	Intergenic	587	plus	SE	Phvul.009G105850.1	6	8
Chr01	39984960	39985404	0.991736	47.13	Intergenic	340	plus	SE	Phvul.007G171466.1	4	5
Chr01	40070288	40070596	0.152542	73.88	Intergenic	321	plus	FRAG	Phvul.001G126500.1	0	0
Chr01	40092703	40093008	0.313725	94.36	Intergenic	288	plus	FRAG	Phvul.005G100300.1	2	2
Chr01	40093008	40093889	0.271357	73.04	Intergenic	162	plus	DUP	Phvul.002G077000.1	1	2
Chr01	40136996	40137295	0.547368	76.5	Intergenic	274	plus	SE	Phvul.002G065828.1	0	1
Chr01	40137296	40138681	0.64663	177.44	Intergenic	1335	plus	DUP	Phvul.002G065814.1	1	3
Chr01	40138753	40138902	0.368932	35.64	Intergenic	116	plus	SE	Phvul.004G078100.1	1	2
Chr01	40172688	40172882	0.104869	32.12	Intron_cds	81	plus	FRAG	Phvul.003G067000.1	3	3
Chr01	40192353	40192827	0.337379	266.52	Intergenic	421	plus	SE	Phvul.005G035400.1	1	2
Chr01	40504565	40504828	0.557377	61.32	Intergenic	177	plus	SE	Phvul.005G099000.1	2	2
Chr01	40531161	40531754	0.271318	72.87	Intergenic	210	plus	DUP	Phvul.007G137000.1	1	2
Chr01	40579808	40579927	0.77	46.96	Intergenic	207	plus	SE	Phvul.007G174950.1	1	1
Chr01	40598066	40598434	0.448454	172.47	Intergenic	264	plus	FRAG	Phvul.010G107200.1	1	1
Chr01	40616821	40617033	0.0451912	68.72	Intergenic	117	plus	FRAG	Phvul.009G235200.1	0	0
Chr01	40639064	40639431	0.0539033	24.94	Intergenic	87	plus	AMB	Phvul.007G067600.2	1	1
Chr01	40645821	40646297	0.792553	190.59	Intergenic	573	plus	DUP	Phvul.008G125100.1	0	0
Chr01	40655740	40656029	0.101313	28.96	Intergenic	162	plus	SE	Phvul.002G217700.1	1	2
Chr01	40684954	40685147	0.0438909	47.53	Intergenic	111	plus	FRAG	Phvul.011G149100.1	2	3
Chr01	40712576	40713037	0.993151	234.14	Intergenic	432	plus	SE	Phvul.005G111750.1	0	2
Chr01	40734228	40734785	0.302682	192.18	Intergenic	411	plus	FRAG	Phvul.009G192600.1	2	2
Chr01	40859295	40861120	0.996732	449.83	Intergenic	1772	plus	DUP	Phvul.005G100300.1	2	4
Chr01	40863401	40863662	0.276382	29.16	Intergenic	166	plus	FRAG	Phvul.002G077000.1	2	3
Chr01	40872801	40872992	0.15534	99.12	Intergenic	192	plus	SE	Phvul.002G240100.1	0	0
Chr01	40884962	40885186	0.554795	50.28	Intergenic	234	plus	SE	Phvul.005G111750.1	3	3
Chr01	40912147	40912233	0.217391	15.5	Intergenic	45	plus	FRAG	Phvul.007G164000.1	0	0
Chr01	40952396	40952482	0.144928	16.14	Intergenic	30	plus	FRAG	Phvul.007G164000.1	0	0
Chr01	40977542	40978884	0.829268	176.52	Intergenic	991	plus	DUP	Phvul.002G108300.1	2	2
Chr01	40978839	40979452	0.988889	140.21	Intergenic	509	plus	DUP	Phvul.003G177200.1	0	0
Chr01	40982526	40982627	0.160377	43.19	Intergenic	102	plus	SE	Phvul.011G197300.1	0	0
Chr01	41026493	41026954	0.993007	237.44	Intergenic	426	plus	SE	Phvul.004G070000.1	1	3
Chr01	41056526	41056648	0.0353774	15.22	Intergenic	90	plus	FRAG	Phvul.002G245500.1	0	0
Chr01	41090906	41091073	0.310811	27.94	Intergenic	69	plus	FRAG	Phvul.001G158400.1	2	2
Chr01	41258855	41258992	0.0417335	21.05	Intergenic	78	plus	FRAG	Phvul.010G040500.1	1	1
Chr01	41263784	41263897	0.102564	29.53	Intergenic	129	plus	FRAG	Phvul.010G002900.1	1	1
Chr01	41327342	41327425	0.102094	22.77	Intergenic	116	plus	FRAG	Phvul.002G149100.1	0	0
Chr01	41327903	41328187	0.18931	49.83	Intergenic	249	plus	FRAG	Phvul.011G095800.1	0	0
Chr01	41328219	41328556	0.172632	37.78	Intergenic	250	plus	DUP	Phvul.002G150300.1	2	2
Chr01	41354024	41354230	0.226221	94.1	Intergenic	254	plus	FRAG	Phvul.002G273500.1	1	1
Chr01	41457430	41457952	0.273148	100.79	Intergenic	333	plus	DUP	Phvul.010G091600.1	1	1
Chr01	41465172	41465511	0.199248	135.01	Intergenic	304	plus	FRAG	Phvul.007G273200.1	3	4
Chr01	41467139	41467322	0.105505	60.41	Intergenic	139	plus	FRAG	Phvul.007G177700.1	0	1
Chr01	41479087	41479441	0.269147	104.22	Intergenic	319	plus	FRAG	Phvul.002G107200.1	1	3
Chr01	41497901	41498461	0.993711	251.21	Intergenic	477	plus	SE	Phvul.011G132801.1	0	2
Chr01	41528588	41528788	0.152406	33.57	Intergenic	168	plus	FRAG	Phvul.007G192400.1	1	1
Chr01	41582313	41582591	0.298701	55.37	Intergenic	323	plus	SE	Phvul.007G169900.2	2	4
Chr01	41726231	41726398	0.0936255	84.65	Intron_cds	141	plus	FRAG	Phvul.001G162700.1	0	0
Chr01	41877821	41877919	0.0307249	56.06	Intergenic	187	plus	FRAG	Phvul.009G192100.1	0	0
Chr01	42130972	42131250	0.0632054	35.44	Intergenic	84	plus	FRAG	Phvul.011G175601.1	4	4
Chr01	42165182	42165367	0.0334855	20.48	Intron_cds	66	plus	FRAG	Phvul.003G106200.1	1	2
Chr01	42190229	42190303	0.164384	8.21	Intergenic	36	plus	FRAG	Phvul.006G020600.1	0	0
Chr01	42190356	42190433	0.164384	8.21	Intergenic	36	plus	FRAG	Phvul.006G020600.1	1	1
Chr01	42483619	42484095	0.989362	122.59	Intergenic	372	plus	DUP	Phvul.003G103600.1	2	2
Chr01	42589768	42590271	0.247723	230.77	Intergenic	396	plus	FRAG	Phvul.002G065814.1	0	0
Chr01	42590299	42590499	0.675325	48.56	Intergenic	156	plus	SE	Phvul.011G170900.1	0	0
Chr01	42590593	42590910	0.261097	60.82	Intergenic	285	plus	FRAG	Phvul.004G093400.1	0	0
Chr01	42590993	42591115	0.262136	29.37	Intergenic	81	plus	SE	Phvul.004G078100.1	0	0
Chr01	42650432	42650904	0.306502	148.22	Intergenic	419	plus	DUP	Phvul.001G169500.1	0	0
Chr01	42687156	42687363	0.661972	57.57	Intron_cds	162	plus	FRAG	Phvul.010G092900.1	0	1
Chr01	42721662	42721837	0.120104	63.35	Intergenic	137	plus	FRAG	Phvul.001G170400.1	0	1
Chr01	42722297	42722449	0.0861619	53.07	Intergenic	99	plus	FRAG	Phvul.001G170400.1	1	1
Chr01	42722939	42723086	0.0835509	34.28	Intergenic	78	plus	FRAG	Phvul.001G170400.1	0	0
Chr01	42724476	42724643	0.0443864	17.47	Intergenic	51	plus	FRAG	Phvul.001G170400.1	1	1
Chr01	42930695	42930850	0.100189	60.76	Intergenic	168	plus	FRAG	Phvul.001G259200.1	0	0
Chr01	42930926	42931204	0.422111	60.58	Intergenic	255	plus	FRAG	Phvul.002G077000.1	3	3
Chr01	42951711	42951836	0.202703	6.43	Intergenic	45	plus	FRAG	Phvul.002G066600.1	1	1
Chr01	42957051	42957296	0.927536	89.9	UTR	186	plus	FRAG	Phvul.003G106000.1	0	2
Chr01	42958272	42958457	0.0507012	73.88	UTR	232	plus	FRAG	Phvul.008G194400.1	0	0
Chr01	42960085	42960509	0.104639	176.99	UTR	380	plus	DUP	Phvul.008G194400.1	2	2
Chr01	43099212	43099352	0.129477	33.44	Intergenic	141	plus	FRAG	Phvul.007G049200.2	0	0
Chr01	43149454	43149621	0.101399	99.28	Intergenic	167	plus	FRAG	Phvul.008G067600.1	1	1
Chr01	43198715	43198876	0.122951	49.99	Intergenic	162	plus	FRAG	Phvul.L001661.1	0	0
Chr01	43213202	43213515	0.196078	108.23	Intergenic	171	plus	FRAG	Phvul.005G100300.1	0	0
Chr01	43213514	43213753	0.301508	88.88	Intergenic	185	plus	FRAG	Phvul.002G077000.1	0	1
Chr01	43278772	43280930	0.827068	154	Intergenic	2156	plus	DUP	Phvul.007G221500.1	1	3
Chr01	43447164	43447280	0.230769	23.75	Intergenic	63	plus	FRAG	Phvul.005G097700.1	0	0
Chr01	43494931	43495071	0.0968992	20.65	Intergenic	75	plus	FRAG	Phvul.002G102700.1	0	0
Chr01	43507502	43507621	0.179775	52.91	Intron_cds	144	plus	FRAG	Phvul.003G067000.1	0	0
Chr01	43541124	43541303	0.0706215	37.66	Intergenic	150	plus	FRAG	Phvul.001G126500.1	1	1
Chr01	43557011	43558036	0.509804	115.3	Intron_cds	603	plus	FRAG	Phvul.009G102900.1	7	9
Chr01	43558293	43558448	0.0330189	9.29	Intron_cds	63	plus	FRAG	Phvul.001G212700.1	1	1
Chr01	43647999	43648307	0.393939	77.56	Intergenic	156	plus	SE	Phvul.001G136800.1	3	3
Chr01	43681156	43681688	0.2	48.45	Intergenic	99	plus	SE	Phvul.009G113200.2	7	11
Chr01	43693719	43694069	0.51	141.98	Intron_cds	306	plus	FRAG	Phvul.011G186700.1	2	2
Chr01	43694198	43694407	0.126761	61.6	Intron_cds	189	plus	FRAG	Phvul.L001739.1	0	0
Chr01	43824618	43825490	0.635688	145.59	Intergenic	1062	plus	RET	Phvul.009G120400.1	0	0
Chr01	43992432	43992620	0.417476	32.25	Intron_cds	132	plus	FRAG	Phvul.003G015100.1	2	4
Chr01	44081621	44081752	0.0535714	43.6	UTR	117	plus	FRAG	Phvul.002G048200.2	0	0
Chr01	44092286	44092429	0.0963082	52.04	Intergenic	204	plus	FRAG	Phvul.010G040500.1	0	0
Chr01	44128645	44129102	0.663265	56.17	Intergenic	195	plus	SE	Phvul.006G186350.1	0	0
Chr01	44129111	44129420	0.846939	66.15	Intergenic	228	plus	SE	Phvul.006G186350.1	0	0
Chr01	44132080	44133990	0.998179	1229.41	Intergenic	1902	plus	DUP	Phvul.002G065814.1	0	0
Chr01	44133982	44134098	0.300971	34.47	Intergenic	87	plus	SE	Phvul.004G078100.1	0	0
Chr01	44136775	44136963	0.693878	36.43	Intergenic	189	plus	SE	Phvul.006G186350.1	0	0
Chr01	44139183	44139443	0.226629	75.73	Intergenic	261	plus	SE	Phvul.002G260500.1	0	0
Chr01	44227881	44228169	0.150754	36.3	Intergenic	93	plus	FRAG	Phvul.002G077000.1	2	4
Chr01	44273535	44273639	0.152778	17.66	Intergenic	33	plus	FRAG	Phvul.003G237700.1	0	0
Chr01	44273993	44274103	0.152778	12.67	Intergenic	33	plus	FRAG	Phvul.003G237700.1	0	0
Chr01	44275502	44275612	0.152778	18.66	Intergenic	33	plus	FRAG	Phvul.003G237700.1	0	0
Chr01	44304829	44305123	0.0546697	53.75	Intergenic	145	plus	FRAG	Phvul.002G160400.1	5	6
Chr01	44314352	44314808	0.453431	79.84	Intron_cds	481	plus	AMB	Phvul.009G102900.1	4	8
Chr01	44314926	44315120	0.247549	45.92	Intron_cds	261	plus	FRAG	Phvul.009G102900.1	1	1
Chr01	44384596	44384762	0.0359589	33.52	Intergenic	63	plus	FRAG	Phvul.010G046400.1	0	0
Chr01	44435175	44435333	0.166667	36.05	Intergenic	57	plus	FRAG	Phvul.002G147500.1	0	0
Chr01	44541939	44542112	0.155388	59.13	Intergenic	180	plus	FRAG	Phvul.011G039100.1	0	0
Chr01	44541945	44547549	0.930168	387.24	Intergenic	5644	plus	DUP	Phvul.007G222900.1	1	4
Chr01	44792891	44793099	0.231552	31.5	Intergenic	227	plus	SE	Phvul.002G292700.1	1	2
Chr01	44829547	44829678	0.0769231	75.84	Intron_cds	132	plus	SE	Phvul.003G292800.1	0	0
Chr01	44895270	44897247	0.236111	19.72	UTR	51	plus	DUP	Phvul.001G190200.1	0	0
Chr01	44915398	44915472	0.240385	42.34	Intergenic	75	plus	FRAG	Phvul.005G168400.1	0	0
Chr01	45036690	45036902	0.104348	40.15	Intergenic	162	plus	FRAG	Phvul.005G158500.1	0	0
Chr01	45060136	45060255	0.0267983	24.73	Intergenic	57	plus	FRAG	Phvul.007G278300.1	0	0
Chr01	45061803	45061907	0.144737	54.55	Intergenic	117	plus	FRAG	Phvul.011G090000.1	0	0
Chr01	45063294	45063604	0.430976	227.39	Intergenic	383	plus	RET	Phvul.005G127600.1	1	2
Chr01	45063911	45064012	0.13468	86.22	Intergenic	120	plus	FRAG	Phvul.005G127600.1	0	0
Chr01	45065438	45065743	0.468013	275.36	Intergenic	419	plus	RET	Phvul.005G127600.1	0	0
Chr01	45066064	45066330	0.368056	98.37	Intergenic	159	plus	FRAG	Phvul.008G179800.1	0	0
Chr01	45116909	45117169	0.23221	42.89	Intron_cds	183	plus	FRAG	Phvul.003G067000.1	2	2
Chr01	45149540	45149949	0.508897	96.38	Intron_cds	404	plus	SE	Phvul.009G105850.1	1	1
Chr01	45150573	45150744	0.176471	13.11	Intron_cds	72	plus	SE	Phvul.009G106550.1	2	2
Chr01	45158468	45158813	0.288136	157.66	UTR	289	plus	FRAG	Phvul.008G221600.1	0	1
Chr01	45304651	45305138	0.993151	302.32	Intergenic	446	plus	SE	Phvul.005G111750.1	0	1
Chr01	45428101	45428752	0.994681	172.39	Intergenic	703	plus	DUP	Phvul.008G125100.1	0	2
Chr01	45549467	45549643	0.117506	20.56	Intergenic	147	plus	FRAG	Phvul.006G011500.1	2	2
Chr01	45560249	45560564	0.435028	98.2	Intergenic	229	plus	FRAG	Phvul.003G178900.1	1	3
Chr01	45608991	45609514	0.593023	135.42	Intron_cds	484	plus	DUP	Phvul.002G102700.1	0	0
Chr01	45611457	45611776	0.49711	129.41	Intron_cds	260	plus	SE	Phvul.003G250100.1	0	1
Chr01	45916790	45917266	0.993151	341.65	Intergenic	435	plus	SE	Phvul.005G111750.1	0	0
Chr01	45951397	45951516	0.0255906	13.24	Intergenic	39	plus	FRAG	Phvul.001G115500.1	1	1
Chr01	46369599	46370910	0.661765	54.64	Intergenic	244	plus	SE	Phvul.009G106550.1	0	0
Chr01	46412384	46412636	0.284314	61.32	Intron_cds	378	plus	AMB	Phvul.009G102900.1	1	2
Chr01	46412893	46413117	0.129902	44.81	Intron_cds	159	plus	FRAG	Phvul.009G102900.1	1	1
Chr01	46413184	46413506	0.489796	39.01	Intron_cds	144	plus	SE	Phvul.006G186350.1	1	1
Chr01	46414069	46414347	0.205882	50.4	Intron_cds	237	plus	FRAG	Phvul.009G102900.1	1	1
Chr01	46470424	46472399	0.833333	231.29	Intergenic	1177	plus	DUP	Phvul.009G102900.1	5	8
Chr01	46653191	46653307	0.231481	31.65	Intergenic	75	plus	FRAG	Phvul.L009101.1	0	0
Chr01	46896921	46897316	0.849558	68.42	Intergenic	273	plus	SE	Phvul.009G059300.1	3	3
Chr01	46897747	46897932	0.471014	56.91	Intergenic	177	plus	FRAG	Phvul.006G134022.1	0	0
Chr01	46898137	46898901	0.845588	64.51	Intergenic	360	plus	SE	Phvul.009G106550.1	0	0
Chr01	46900529	46901700	0.669039	82.76	Intergenic	742	plus	SE	Phvul.009G105850.1	0	0
Chr01	46902131	46902316	0.471014	56.91	Intergenic	177	plus	FRAG	Phvul.006G134022.1	0	0
Chr01	46902521	46903284	0.434164	92.36	Intergenic	366	plus	SE	Phvul.009G105850.1	9	9
Chr01	46904919	46905362	0.492754	44.94	Intergenic	183	plus	FRAG	Phvul.006G134022.1	0	0
Chr01	46905647	46906044	0.477941	55.86	Intron_cds	195	plus	SE	Phvul.009G106550.1	2	3
Chr01	46906217	46906529	0.430605	73.85	Intron_cds	348	plus	SE	Phvul.009G105850.1	1	1
Chr01	46915828	46916085	0.731034	104.01	Intergenic	318	plus	SE	Phvul.001G212800.1	1	1
Chr01	47126293	47126487	0.757282	56.79	Intergenic	237	plus	SE	Phvul.010G004100.1	0	0
Chr01	47208047	47209976	0.992424	292.52	Intergenic	1825	plus	DUP	Phvul.008G147113.1	0	0
Chr01	47214035	47214151	0.0726073	27.86	UTR	66	plus	FRAG	Phvul.002G118700.1	0	0
Chr01	47216091	47216478	0.0604651	36.8	Intron_cds	277	plus	DUP	Phvul.004G121300.1	2	2
Chr01	47320875	47320979	0.0345528	18.8	Intergenic	51	plus	FRAG	Phvul.011G189800.1	0	0
Chr01	47322385	47323113	0.462214	334.76	UTR	810	plus	RET	Phvul.007G210300.1	0	0
Chr01	47323353	47323571	0.0674699	14	Intergenic	84	plus	FRAG	Phvul.001G217500.1	0	0
Chr01	47331042	47331297	0.556962	71.85	Intergenic	256	plus	SE	Phvul.006G015211.1	0	1
Chr01	47336630	47336779	0.103614	21	Intergenic	132	plus	FRAG	Phvul.001G217500.1	0	0
Chr01	47553007	47553300	0.484848	58.45	Intron_cds	222	plus	FRAG	Phvul.004G082901.1	1	1
Chr01	47564086	47564319	0.469274	38.61	Intron_cds	228	plus	SE	Phvul.009G096700.2	2	2
Chr01	47578386	47578496	0.157895	25.14	Intron_cds	90	plus	FRAG	Phvul.004G086800.1	0	0
Chr01	47610422	47610607	0.118321	76.41	Intergenic	186	plus	FRAG	Phvul.011G161100.1	0	0
Chr01	47612421	47612534	0.0725191	41.88	Intergenic	114	plus	FRAG	Phvul.005G065000.1	0	0
Chr01	47886444	47888331	0.991525	83.75	Intron_cds	495	plus	SE	Phvul.009G067066.1	0	0
Chr01	47917545	47917823	0.680751	154.43	Intergenic	387	plus	FRAG	Phvul.001G101600.1	0	0
Chr01	47918913	47919104	0.88	45.83	Intergenic	183	plus	FRAG	Phvul.008G255100.1	1	1
Chr01	48065689	48065787	0.0291165	39.19	Intergenic	87	plus	FRAG	Phvul.004G062100.1	0	0
Chr01	48119096	48119326	0.0573123	99.16	UTR	174	plus	FRAG	Phvul.007G217400.2	0	0
Chr01	48212064	48212186	0.449275	41.46	Intergenic	93	plus	FRAG	Phvul.008G239000.1	0	0
Chr01	48249061	48249600	0.337187	84.31	Intergenic	483	plus	SE	Phvul.010G132700.1	3	8
Chr01	48569893	48569997	0.408451	51.65	Intron_cds	87	plus	SE	Phvul.008G087400.1	0	0
Chr01	48620566	48620607	0.0486656	38.64	Intron_cds	93	plus	FRAG	Phvul.003G281400.1	0	0
Chr01	48645146	48645621	0.993151	326.08	Intergenic	434	plus	SE	Phvul.005G111750.1	0	1
Chr01	48731311	48731640	0.0910781	239.14	Intergenic	294	plus	FRAG	Phvul.005G022100.1	0	0
Chr01	48796828	48796971	0.207283	127.61	Intron_cds	222	plus	RET	Phvul.007G244200.1	0	0
Chr01	48798814	48799056	0.179272	108.48	Intron_cds	192	plus	RET	Phvul.007G244200.1	1	1
Chr01	48806672	48806860	0.320988	35.2	Intergenic	153	plus	FRAG	Phvul.003G259800.1	0	0
Chr01	48838736	48838843	0.401786	52.14	Intergenic	123	plus	FRAG	Phvul.002G218500.1	0	0
Chr01	49037189	49037371	0.10087	66.88	Intergenic	171	plus	FRAG	Phvul.001G237200.1	1	1
Chr01	49052642	49052740	0.0340909	19.08	Intergenic	99	plus	FRAG	Phvul.004G009821.1	0	0
Chr01	49053918	49054001	0.0898305	54.26	Intergenic	151	plus	FRAG	Phvul.001G237300.1	0	0
Chr01	49068264	49069463	0.996835	679.05	UTR	1155	plus	DUP	Phvul.001G237800.1	0	0
Chr01	49080712	49080888	0.153226	59.19	Intergenic	174	plus	FRAG	Phvul.010G163300.1	0	0
Chr01	49110574	49110663	0.125628	41.22	Intergenic	75	plus	FRAG	Phvul.002G077000.1	0	0
Chr01	49125215	49125622	0.423313	115.54	Intergenic	408	plus	RET	Phvul.008G259200.1	1	1
Chr01	49126246	49126517	0.448649	124.04	Intergenic	251	plus	FRAG	Phvul.001G237900.1	1	2
Chr01	49368257	49368758	0.512255	75.23	Intergenic	534	plus	FRAG	Phvul.009G102900.1	1	1
Chr01	49636934	49637195	0.0506912	11.75	UTR	33	plus	DUP	Phvul.001G244200.1	3	3
Chr01	49875489	49876163	0.990741	88.51	Intergenic	570	plus	DUP	Phvul.L009101.1	1	1
Chr01	49935091	49935180	0.0617849	23.14	Intron_cds	81	plus	FRAG	Phvul.001G248000.1	0	0
Chr01	50019200	50019457	0.141667	113.95	Intergenic	204	plus	FRAG	Phvul.002G263500.1	0	0
Chr01	50112527	50112613	0.0553191	49.14	UTR	78	plus	FRAG	Phvul.001G250600.1	0	0
Chr01	50407563	50407764	0.0632653	14.66	Intergenic	93	plus	FRAG	Phvul.005G029200.1	2	3
Chr01	50673669	50673818	0.0931034	84.45	Intergenic	159	plus	FRAG	Phvul.002G177100.1	0	0
Chr01	50752073	50752327	0.488506	130.48	Intergenic	255	plus	SE	Phvul.002G090566.1	1	1
Chr01	50980767	50980874	0.0628707	57.6	Intergenic	158	plus	FRAG	Phvul.011G149100.1	0	1
Chr01	51005951	51006154	0.303922	72.42	Intergenic	185	plus	FRAG	Phvul.003G006200.1	1	2
Chr01	51120125	51120360	0.061245	63.39	Intron_cds	284	plus	FRAG	Phvul.004G062100.1	0	1
Chr01	51125069	51125234	0.0190763	26.82	UTR	57	plus	FRAG	Phvul.004G062100.1	0	1
Chr01	51129288	51129516	0.0163043	38.05	UTR	63	plus	AMB	Phvul.001G265000.1	1	1
Chr01	51129536	51129619	0.0163043	38.05	UTR	63	plus	FRAG	Phvul.001G265000.1	0	0
Chr01	51264579	51264788	0.333333	51.66	Intergenic	108	plus	FRAG	Phvul.L009101.1	0	0
Chr01	51264887	51265244	0.722222	52.73	Intergenic	326	plus	DUP	Phvul.L009101.1	0	1
Chr01	51265259	51265573	0.294118	112.31	Intergenic	180	plus	FRAG	Phvul.003G006200.1	1	1
Chr01	51265438	51266123	0.990741	85.16	Intergenic	581	plus	DUP	Phvul.L009101.1	0	1
Chr01	51266181	51266300	0.0813008	12.11	Intergenic	30	plus	FRAG	Phvul.001G008300.1	1	1
Chr01	51266539	51266979	0.759259	64.98	Intergenic	339	plus	DUP	Phvul.L009101.1	0	0
Chr01	51267047	51267226	0.361111	55.68	Intergenic	117	plus	FRAG	Phvul.L009101.1	0	0
Chr01	51267091	51267774	0.990741	73.99	Intergenic	582	plus	DUP	Phvul.L009101.1	0	0
Chr01	51267834	51267953	0.097561	14.08	Intergenic	36	plus	FRAG	Phvul.001G008300.1	0	0
Chr01	51267958	51268326	0.490196	140.39	Intergenic	309	plus	FRAG	Phvul.003G006200.1	1	1
Chr01	51268526	51268876	0.294118	103.32	Intergenic	180	plus	FRAG	Phvul.003G006200.1	2	2
Chr01	51269863	51270072	0.361111	56.18	Intergenic	117	plus	FRAG	Phvul.L009101.1	0	0
Chr01	51270056	51270172	0.097561	6.58	Intergenic	36	plus	FRAG	Phvul.001G008300.1	0	0
Chr01	51270180	51270541	0.490196	67.38	Intergenic	308	plus	FRAG	Phvul.003G006200.1	3	4
Chr01	51270412	51271103	0.722222	63.22	Intergenic	332	plus	DUP	Phvul.L009101.1	1	3
Chr01	51270968	51271650	0.990741	77.9	Intergenic	581	plus	AMB	Phvul.L009101.1	0	2
Chr01	51271710	51271829	0.0813008	11.61	Intergenic	30	plus	FRAG	Phvul.001G008300.1	0	0
Chr01	51271834	51272202	0.294118	112.81	Intergenic	180	plus	FRAG	Phvul.003G006200.1	2	2
Chr01	51272067	51272752	0.75	75.51	Intergenic	335	plus	DUP	Phvul.L009101.1	2	3
Chr01	51272810	51272929	0.097561	10.08	Intergenic	36	plus	FRAG	Phvul.001G008300.1	0	0
Chr01	51272984	51273280	0.294118	107.31	Intergenic	180	plus	FRAG	Phvul.003G006200.1	1	2
Chr01	51273169	51273856	0.361111	57.18	Intergenic	117	plus	DUP	Phvul.L009101.1	1	4
Chr01	51274038	51274405	0.485294	90.08	Intergenic	305	plus	FRAG	Phvul.003G006200.1	1	2
Chr01	51298208	51298598	0.634409	146.41	Intergenic	177	plus	AMB	Phvul.001G247600.1	0	0
Chr01	51345279	51345708	0.740741	137.85	Intergenic	331	plus	DUP	Phvul.L009101.1	0	0
Chr01	51345818	51346247	0.740741	131.85	Intergenic	331	plus	DUP	Phvul.L009101.1	0	0
Chr01	51346357	51347031	0.990741	157.25	Intergenic	570	plus	AMB	Phvul.L009101.1	0	1
Chr01	51347089	51347223	0.0731707	3.34	Intergenic	27	plus	FRAG	Phvul.001G008300.1	1	1
Chr01	51347212	51347571	0.490196	226.45	Intergenic	300	plus	FRAG	Phvul.003G006200.1	0	0
Chr01	51365108	51365371	0.0877551	57.78	Intergenic	129	plus	FRAG	Phvul.005G029200.1	1	1
Chr01	51365629	51365814	0.218978	40.3	Intergenic	90	plus	FRAG	Phvul.010G000100.1	0	0
Chr01	51370099	51370362	0.116327	85.95	Intergenic	171	plus	FRAG	Phvul.005G029200.1	0	0
Chr01	51370639	51370824	0.0653061	31.58	Intergenic	96	plus	FRAG	Phvul.005G029200.1	0	0
Chr01	51371092	51371355	0.0857143	68.6	Intergenic	126	plus	FRAG	Phvul.005G029200.1	1	1
Chr01	51371632	51371817	0.0653061	31.58	Intergenic	96	plus	FRAG	Phvul.005G029200.1	0	0
Chr01	51372085	51372348	0.0857143	63.1	Intergenic	126	plus	FRAG	Phvul.005G029200.1	1	1
Chr01	51372692	51372889	0.106122	47.66	Intergenic	156	plus	FRAG	Phvul.005G029200.1	2	2
Chr01	51373150	51373413	0.122449	84.95	Intergenic	180	plus	FRAG	Phvul.005G029200.1	1	1
Chr01	51373690	51373953	0.114286	75.63	Intergenic	168	plus	FRAG	Phvul.005G029200.1	0	0
Chr01	51374228	51374491	0.122449	60.24	Intergenic	180	plus	FRAG	Phvul.005G029200.1	2	2
Chr01	51374754	51375014	0.0795918	52.12	Intergenic	117	plus	FRAG	Phvul.005G029200.1	3	3
Chr01	51375323	51375553	0.0959184	75.56	Intergenic	141	plus	FRAG	Phvul.005G029200.1	2	2
Chr01	51375827	51376074	0.0979592	72.77	Intergenic	144	plus	FRAG	Phvul.005G029200.1	2	3
Chr01	51376352	51376612	0.0897959	71.79	Intergenic	132	plus	FRAG	Phvul.005G029200.1	2	2
Chr01	51377502	51377841	0.112745	39.3	Intergenic	69	plus	FRAG	Phvul.003G006200.1	4	7
Chr01	51421601	51421852	0.797101	73.11	Intergenic	160	plus	FRAG	Phvul.003G106000.1	0	2
Chr01	51422544	51422732	0.0723684	91.06	Intergenic	132	plus	FRAG	Phvul.006G180500.1	0	0
Chr01	51423156	51423275	0.11	60.38	Intergenic	99	plus	FRAG	Phvul.005G123100.1	0	0
Chr02	25103	25210	0.136095	46.7	Intergenic	69	plus	SE	Phvul.002G066766.1	0	0
Chr02	30078	30682	0.994083	256.7	Intergenic	509	plus	SE	Phvul.002G066766.1	1	2
Chr02	84791	84967	0.2875	42.17	Intergenic	69	plus	FRAG	Phvul.011G191100.1	0	0
Chr02	136488	136628	0.108626	21.82	Intergenic	102	plus	FRAG	Phvul.011G086200.1	1	1
Chr02	140575	140811	0.0688073	84.24	Intergenic	135	plus	FRAG	Phvul.004G173700.4	0	0
Chr02	140739	141393	0.990741	148.32	Intergenic	571	plus	DUP	Phvul.L009101.1	1	1
Chr02	141802	142475	0.990741	148.34	Intergenic	572	plus	DUP	Phvul.L009101.1	0	0
Chr02	143070	143204	0.0731707	2.35	Intergenic	27	plus	FRAG	Phvul.001G008300.1	1	1
Chr02	143193	143552	0.490196	204.47	Intergenic	300	plus	FRAG	Phvul.003G006200.1	0	0
Chr02	143417	144096	0.990741	142.78	Intergenic	575	plus	DUP	Phvul.L009101.1	0	0
Chr02	143961	144638	0.990741	129.35	Intergenic	573	plus	DUP	Phvul.L009101.1	1	2
Chr02	144696	144821	0.097561	8.08	Intergenic	36	plus	FRAG	Phvul.001G008300.1	0	0
Chr02	144820	145099	0.446078	190.67	Intergenic	274	plus	FRAG	Phvul.003G006200.1	1	2
Chr02	191193	191321	0.126168	33.9	Intergenic	81	plus	FRAG	Phvul.003G225900.1	0	0
Chr02	247924	248093	0.314815	55.88	Intergenic	102	plus	FRAG	Phvul.L009101.1	0	0
Chr02	247962	248633	0.916667	124.97	Intergenic	547	plus	DUP	Phvul.L009101.1	1	2
Chr02	248510	249173	0.990741	119.88	Intergenic	571	plus	DUP	Phvul.L009101.1	1	1
Chr02	249577	250261	0.740741	89.67	Intergenic	340	plus	DUP	Phvul.L009101.1	2	2
Chr02	250319	250453	0.097561	2.09	Intergenic	36	plus	FRAG	Phvul.001G008300.1	0	0
Chr02	250442	250801	0.490196	204.48	Intergenic	300	plus	FRAG	Phvul.003G006200.1	0	0
Chr02	251703	251882	0.361111	35.28	Intergenic	117	plus	FRAG	Phvul.L009101.1	1	1
Chr02	251940	252074	0.097561	6.09	Intergenic	36	plus	FRAG	Phvul.001G008300.1	0	0
Chr02	252063	252422	0.490196	194.13	Intergenic	300	plus	FRAG	Phvul.003G006200.1	1	1
Chr02	252827	253500	0.953704	142.72	Intergenic	557	plus	DUP	Phvul.L009101.1	1	1
Chr02	253906	254576	0.990741	117.83	Intergenic	567	plus	DUP	Phvul.L009101.1	0	2
Chr02	254634	254762	0.097561	7.08	Intergenic	36	plus	FRAG	Phvul.001G008300.1	0	0
Chr02	254975	255647	0.990741	145.55	Intergenic	568	plus	DUP	Phvul.L009101.1	0	2
Chr02	256049	256720	0.990741	122.38	Intergenic	567	plus	DUP	Phvul.L009101.1	0	2
Chr02	256606	257255	0.953704	137.81	Intergenic	555	plus	DUP	Phvul.L009101.1	0	2
Chr02	257658	258074	0.740741	159.84	Intergenic	330	plus	DUP	Phvul.L009101.1	0	0
Chr02	258193	258402	0.296296	58.83	Intergenic	96	plus	FRAG	Phvul.L009101.1	0	1
Chr02	268504	269086	0.666667	97.34	Intergenic	374	plus	DUP	Phvul.L009101.1	0	0
Chr02	268957	269631	0.990741	163.24	Intergenic	570	plus	DUP	Phvul.L009101.1	0	1
Chr02	269689	269823	0.097561	7.08	Intergenic	36	plus	FRAG	Phvul.001G008300.1	0	0
Chr02	269812	270171	0.490196	234.95	Intergenic	300	plus	FRAG	Phvul.003G006200.1	0	0
Chr02	271642	272313	0.990741	142.71	Intergenic	568	plus	DUP	Phvul.L009101.1	0	2
Chr02	272200	272856	0.990741	111.38	Intergenic	573	plus	DUP	Phvul.L009101.1	1	3
Chr02	272721	273397	0.990741	134.49	Intergenic	572	plus	DUP	Phvul.L009101.1	1	1
Chr02	273262	273938	0.990741	158.18	Intergenic	572	plus	DUP	Phvul.L009101.1	0	0
Chr02	273995	274129	0.146341	4.81	Intergenic	48	plus	FRAG	Phvul.001G008300.1	0	0
Chr02	274118	274478	0.490196	168.27	Intergenic	301	plus	FRAG	Phvul.003G006200.1	1	2
Chr02	274535	274669	0.097561	7.08	Intergenic	36	plus	FRAG	Phvul.001G008300.1	0	0
Chr02	274658	275018	0.490196	124.67	Intergenic	301	plus	FRAG	Phvul.003G006200.1	2	3
Chr02	274886	275558	0.990741	148.69	Intergenic	571	plus	DUP	Phvul.L009101.1	0	0
Chr02	275435	276097	0.740741	136.35	Intergenic	331	plus	DUP	Phvul.L009101.1	1	1
Chr02	276513	277148	0.740741	111.66	Intergenic	331	plus	DUP	Phvul.L009101.1	1	1
Chr02	277552	278225	0.990741	116.79	Intergenic	569	plus	DUP	Phvul.L009101.1	1	2
Chr02	278281	278415	0.0813008	8.61	Intergenic	30	plus	FRAG	Phvul.001G008300.1	0	0
Chr02	278404	278607	0.426471	126.89	Intergenic	257	plus	FRAG	Phvul.003G006200.1	0	1
Chr02	464629	464892	0.132653	85.59	Intergenic	195	plus	FRAG	Phvul.005G029200.1	0	0
Chr02	465146	465409	0.116327	77.95	Intergenic	171	plus	FRAG	Phvul.005G029200.1	0	0
Chr02	465664	465927	0.122449	78.96	Intergenic	180	plus	FRAG	Phvul.005G029200.1	1	1
Chr02	466202	466459	0.122449	74.46	Intergenic	180	plus	FRAG	Phvul.005G029200.1	1	1
Chr02	466727	466990	0.106122	72.04	Intergenic	156	plus	FRAG	Phvul.005G029200.1	2	2
Chr02	467245	467509	0.126531	63.17	Intergenic	187	plus	FRAG	Phvul.005G029200.1	2	3
Chr02	467778	468026	0.122449	48.6	Intergenic	180	plus	FRAG	Phvul.005G029200.1	2	2
Chr02	468297	468536	0.122449	73.96	Intergenic	180	plus	FRAG	Phvul.005G029200.1	1	1
Chr02	468782	469045	0.116327	75.96	Intergenic	171	plus	FRAG	Phvul.005G029200.1	0	0
Chr02	469311	469574	0.116327	80.64	Intergenic	171	plus	FRAG	Phvul.005G029200.1	1	1
Chr02	469841	470038	0.218978	43.3	Intergenic	90	plus	FRAG	Phvul.010G000100.1	0	0
Chr02	470371	470631	0.126531	78.31	Intergenic	186	plus	FRAG	Phvul.005G029200.1	1	1
Chr02	470901	471098	0.218978	43.3	Intergenic	90	plus	FRAG	Phvul.010G000100.1	0	0
Chr02	471431	471693	0.122449	53.72	Intergenic	179	plus	FRAG	Phvul.005G029200.1	1	2
Chr02	471960	472096	0.218978	28.04	Intergenic	92	plus	FRAG	Phvul.010G000100.1	0	1
Chr02	562915	562962	0.109541	61.73	Intron_cds	93	plus	FRAG	Phvul.002G005000.1	0	0
Chr02	737698	737961	0.122449	90.45	Intergenic	180	plus	FRAG	Phvul.005G029200.1	1	1
Chr02	738231	738493	0.122449	61.71	Intergenic	179	plus	FRAG	Phvul.005G029200.1	1	2
Chr02	738761	739024	0.116327	84.14	Intergenic	171	plus	FRAG	Phvul.005G029200.1	1	1
Chr02	739366	739554	0.1	63.76	Intergenic	147	plus	FRAG	Phvul.005G029200.1	1	1
Chr02	739872	740087	0.0979592	54.98	Intergenic	144	plus	FRAG	Phvul.005G029200.1	2	2
Chr02	740320	740583	0.0918367	67.1	Intergenic	135	plus	FRAG	Phvul.005G029200.1	2	2
Chr02	740850	741113	0.0918367	40.21	Intergenic	135	plus	FRAG	Phvul.005G029200.1	3	3
Chr02	741368	741631	0.0816327	55.52	Intergenic	120	plus	FRAG	Phvul.005G029200.1	2	2
Chr02	741899	742162	0.0857143	54.12	Intergenic	126	plus	FRAG	Phvul.005G029200.1	2	2
Chr02	742429	742605	0.218978	52.79	Intergenic	90	plus	FRAG	Phvul.010G000100.1	0	0
Chr02	742964	743203	0.055102	26.27	Intergenic	81	plus	FRAG	Phvul.005G029200.1	3	5
Chr02	743481	743744	0.116327	75.46	Intergenic	171	plus	FRAG	Phvul.005G029200.1	1	1
Chr02	744011	744274	0.132653	47.88	Intergenic	195	plus	FRAG	Phvul.005G029200.1	1	1
Chr02	744541	744717	0.218978	52.79	Intergenic	90	plus	FRAG	Phvul.010G000100.1	0	0
Chr02	745075	745263	0.19708	22.03	Intergenic	81	plus	FRAG	Phvul.010G000100.1	0	1
Chr02	745624	745869	0.122449	68.46	Intergenic	180	plus	FRAG	Phvul.005G029200.1	1	1
Chr02	746137	746400	0.122449	51.56	Intergenic	180	plus	FRAG	Phvul.005G029200.1	2	2
Chr02	746655	746918	0.0816327	55.02	Intergenic	120	plus	FRAG	Phvul.005G029200.1	2	2
Chr02	747188	747451	0.122449	54.93	Intergenic	180	plus	FRAG	Phvul.005G029200.1	2	2
Chr02	747707	747970	0.12449	80.34	Intergenic	183	plus	FRAG	Phvul.005G029200.1	1	1
Chr02	748237	748500	0.0877551	44.33	Intergenic	129	plus	FRAG	Phvul.005G029200.1	2	2
Chr02	748768	749031	0.0591837	36.94	Intergenic	87	plus	FRAG	Phvul.005G029200.1	3	3
Chr02	749296	749559	0.126531	54.81	Intergenic	186	plus	FRAG	Phvul.005G029200.1	2	2
Chr02	749827	750090	0.0591837	36.45	Intergenic	87	plus	FRAG	Phvul.005G029200.1	3	3
Chr02	750424	750621	0.0469388	31.64	Intergenic	69	plus	FRAG	Phvul.005G029200.1	3	3
Chr02	750891	751154	0.122449	85.45	Intergenic	180	plus	FRAG	Phvul.005G029200.1	1	1
Chr02	751422	751683	0.122449	56.2	Intergenic	178	plus	FRAG	Phvul.005G029200.1	2	3
Chr02	751970	752215	0.0836735	41.3	Intergenic	123	plus	FRAG	Phvul.005G029200.1	3	3
Chr02	752547	752744	0.1	54.27	Intergenic	147	plus	FRAG	Phvul.005G029200.1	1	2
Chr02	753012	753275	0.0673469	41.69	Intergenic	99	plus	FRAG	Phvul.005G029200.1	3	3
Chr02	753543	753806	0.122449	52.07	Intergenic	180	plus	FRAG	Phvul.005G029200.1	2	2
Chr02	754076	754333	0.122449	78.96	Intergenic	180	plus	FRAG	Phvul.005G029200.1	1	1
Chr02	754606	754869	0.122449	74.96	Intergenic	180	plus	FRAG	Phvul.005G029200.1	2	2
Chr02	755137	755400	0.122449	82.45	Intergenic	180	plus	FRAG	Phvul.005G029200.1	1	1
Chr02	755697	755930	0.122449	73.96	Intergenic	180	plus	FRAG	Phvul.005G029200.1	2	2
Chr02	756198	756443	0.122449	84.95	Intergenic	180	plus	FRAG	Phvul.005G029200.1	1	1
Chr02	876241	876306	0.0555556	59.49	Intron_cds	84	plus	FRAG	Phvul.002G008000.1	0	0
Chr02	951632	951766	0.336957	16.38	Intergenic	92	plus	SE	Phvul.001G032350.1	2	2
Chr02	1064632	1064827	0.25	85.77	Intergenic	153	plus	FRAG	Phvul.003G006200.1	1	1
Chr02	1064703	1065367	0.990741	124.18	Intergenic	571	plus	DUP	Phvul.L009101.1	0	0
Chr02	1065232	1065910	0.990741	98.71	Intergenic	574	plus	DUP	Phvul.L009101.1	0	1
Chr02	1065775	1066451	0.916667	119.97	Intergenic	547	plus	DUP	Phvul.L009101.1	1	1
Chr02	1067170	1067529	0.490196	179.38	Intergenic	300	plus	FRAG	Phvul.003G006200.1	1	1
Chr02	1067394	1068071	0.990741	97.69	Intergenic	573	plus	DUP	Phvul.L009101.1	1	1
Chr02	1068138	1068272	0.097561	6.58	Intergenic	36	plus	FRAG	Phvul.001G008300.1	0	0
Chr02	1068261	1068539	0.490196	225.46	Intergenic	300	plus	FRAG	Phvul.003G006200.1	0	0
Chr02	1085535	1085947	0.315068	190.68	Intergenic	413	plus	FRAG	Phvul.002G103400.1	2	3
Chr02	1086095	1086334	0.0674374	35.98	Intergenic	105	plus	FRAG	Phvul.008G039900.1	2	3
Chr02	1108791	1108943	0.150628	42.2	Intergenic	99	plus	FRAG	Phvul.003G175200.1	0	0
Chr02	1393097	1393279	0.0959184	68.57	Intergenic	141	plus	FRAG	Phvul.005G029200.1	1	1
Chr02	1393556	1393819	0.122449	76.96	Intergenic	180	plus	FRAG	Phvul.005G029200.1	1	1
Chr02	1394083	1394346	0.077551	54.15	Intergenic	114	plus	FRAG	Phvul.005G029200.1	2	2
Chr02	1394611	1394874	0.122449	81.95	Intergenic	180	plus	FRAG	Phvul.005G029200.1	1	1
Chr02	1406331	1406640	0.884298	90	Intergenic	295	plus	SE	Phvul.007G171466.1	2	3
Chr02	1490717	1490887	0.492424	42.23	Intergenic	195	plus	SE	Phvul.001G136800.1	1	1
Chr02	1521389	1521733	0.0793499	106.74	Intergenic	378	plus	DUP	Phvul.003G238000.1	0	0
Chr02	1539828	1540091	0.116327	44.49	Intergenic	171	plus	FRAG	Phvul.005G029200.1	1	1
Chr02	1540369	1540632	0.122449	73.96	Intergenic	180	plus	FRAG	Phvul.005G029200.1	1	1
Chr02	1540910	1541173	0.116327	47.99	Intergenic	171	plus	FRAG	Phvul.005G029200.1	1	1
Chr02	1541451	1541714	0.0877551	48.83	Intergenic	129	plus	FRAG	Phvul.005G029200.1	1	1
Chr02	1541992	1542255	0.116327	46.49	Intergenic	171	plus	FRAG	Phvul.005G029200.1	1	1
Chr02	1542533	1542796	0.122449	52.74	Intergenic	180	plus	FRAG	Phvul.005G029200.1	2	2
Chr02	1543077	1543334	0.116327	72.95	Intergenic	171	plus	FRAG	Phvul.005G029200.1	0	0
Chr02	1543617	1543876	0.1	76.25	Intergenic	147	plus	FRAG	Phvul.005G029200.1	1	1
Chr02	1544157	1544420	0.122449	77.46	Intergenic	180	plus	FRAG	Phvul.005G029200.1	1	1
Chr02	1544698	1544961	0.116327	73.46	Intergenic	171	plus	FRAG	Phvul.005G029200.1	2	2
Chr02	1545237	1545500	0.122449	77.46	Intergenic	180	plus	FRAG	Phvul.005G029200.1	1	1
Chr02	1599692	1599832	0.163142	41.02	Intergenic	162	plus	FRAG	Phvul.010G029500.1	0	0
Chr02	1599879	1600070	0.237885	36.81	Intergenic	153	plus	SE	Phvul.008G172900.1	2	2
Chr02	1750363	1750695	464	35.42	Intron_cds	195	plus	SE	Phvul.004G067100.1	3	3
Chr02	1807317	1807892	0.336735	24.68	Intergenic	99	plus	SE	Phvul.006G186350.1	0	0
Chr02	1819397	1819612	0.0612813	23.72	Intron_cds	66	plus	DUP	Phvul.008G185400.1	1	1
Chr02	1852580	1852642	0.0486726	30.89	Intergenic	66	plus	FRAG	Phvul.011G151100.1	0	0
Chr02	1852665	1852745	0.0486726	30.89	Intergenic	66	plus	FRAG	Phvul.011G151100.1	0	0
Chr02	1900511	1900684	0.21365	95.25	Intergenic	215	plus	FRAG	Phvul.009G215400.1	0	0
Chr02	1901035	1901163	0.457447	58.41	Intergenic	129	plus	FRAG	Phvul.004G082500.1	1	1
Chr02	1918095	1920336	0.992647	71.6	Intron_cds	417	plus	SE	Phvul.009G106550.1	0	0
Chr02	2024645	2025508	0.654412	113.69	Intron_cds	714	plus	FRAG	Phvul.009G102900.1	9	11
Chr02	2025757	2026073	0.267157	49.72	Intron_cds	297	plus	FRAG	Phvul.009G102900.1	3	4
Chr02	2031604	2031869	0.028777	11.93	Intergenic	36	plus	FRAG	Phvul.009G151700.1	4	7
Chr02	2032855	2033011	0.296296	37.97	Intergenic	120	plus	FRAG	Phvul.008G035300.1	0	0
Chr02	2068887	2069099	0.157025	46.58	Intergenic	171	plus	FRAG	Phvul.008G272100.1	3	3
Chr02	2130950	2131120	0.122642	42	Intergenic	117	plus	FRAG	Phvul.004G124800.1	0	0
Chr02	2200826	2201053	0.160305	17.58	Intron_cds	66	plus	FRAG	Phvul.006G077600.1	3	3
Chr02	2289461	2289654	0.0934579	18.05	Intergenic	60	plus	FRAG	Phvul.004G117500.1	1	2
Chr02	2359052	2359282	0.12449	77.14	Intergenic	180	plus	FRAG	Phvul.005G029200.1	1	1
Chr02	2359552	2359728	0.218978	27.6	Intergenic	90	plus	FRAG	Phvul.010G000100.1	1	1
Chr02	2360168	2360353	0.108163	76.4	Intergenic	159	plus	FRAG	Phvul.005G029200.1	0	0
Chr02	2360638	2360815	0.218978	21.67	Intergenic	88	plus	FRAG	Phvul.010G000100.1	0	1
Chr02	2361161	2361424	0.0979592	65.98	Intergenic	144	plus	FRAG	Phvul.005G029200.1	2	2
Chr02	2361688	2361951	0.122449	84.95	Intergenic	180	plus	FRAG	Phvul.005G029200.1	1	1
Chr02	2362216	2362479	0.122449	89.95	Intergenic	180	plus	FRAG	Phvul.005G029200.1	1	1
Chr02	2362622	2362888	0.25	23.63	Intergenic	156	plus	FRAG	Phvul.003G006200.1	5	7
Chr02	2393873	2394301	0.638095	109.02	UTR	405	plus	FRAG	Phvul.006G029900.1	0	0
Chr02	2413164	2414236	0.503984	86.76	Intergenic	1040	plus	AMB	Phvul.004G021100.1	0	2
Chr02	2415384	2415602	0.167939	73.83	Intergenic	265	plus	FRAG	Phvul.009G061450.1	0	0
Chr02	2415619	2415786	0.116142	29.06	Intergenic	178	plus	FRAG	Phvul.006G028100.1	0	0
Chr02	2591304	2591483	0.294964	37.88	Intergenic	120	plus	FRAG	Phvul.004G098500.1	0	1
Chr02	2634077	2634262	0.212121	25.18	Intergenic	84	plus	SE	Phvul.001G136800.1	2	2
Chr02	2678941	2679246	0.227273	36.1	Intergenic	90	plus	SE	Phvul.001G136800.1	4	6
Chr02	2705497	2705697	0.268817	73.73	Intergenic	150	plus	SE	Phvul.005G098533.1	0	0
Chr02	2708129	2708170	0.150877	55.75	Intron_cds	159	plus	FRAG	Phvul.005G098900.1	0	0
Chr02	2881664	2882113	0.354207	175.22	Intergenic	546	plus	RET	Phvul.010G116300.1	0	0
Chr02	2934328	2934522	0.197015	38.58	Intergenic	200	plus	FRAG	Phvul.009G090300.1	1	1
Chr02	3124556	3124651	0.0269058	19.86	Intergenic	36	plus	FRAG	Phvul.004G177000.3	1	1
Chr02	3133760	3134219	0.637681	47.16	Intergenic	128	plus	DUP	Phvul.007G237500.1	1	2
Chr02	3137492	3137968	0.993151	337.14	Intergenic	435	plus	SE	Phvul.005G111750.1	0	0
Chr02	3143108	3143570	0.985507	85.04	Intergenic	323	plus	DUP	Phvul.007G237500.1	0	0
Chr02	3149248	3149592	0.350482	79.05	UTR	345	plus	FRAG	Phvul.008G173800.1	0	0
Chr02	3235782	3235994	0.160991	48.42	UTR	156	plus	FRAG	Phvul.007G032700.1	2	2
Chr02	3291739	3291936	0.333333	90.88	Intergenic	150	plus	FRAG	Phvul.001G161200.1	0	1
Chr02	3292107	3292277	0.0954357	28.38	Intergenic	69	plus	FRAG	Phvul.008G066200.2	0	0
Chr02	3293630	3295323	0.997647	840.72	Intergenic	1673	plus	DUP	Phvul.003G085101.1	1	1
Chr02	3316277	3316372	0.386364	111.97	UTR	153	plus	SE	Phvul.011G028701.1	0	0
Chr02	3318290	3318754	0.993151	246.9	Intergenic	435	plus	SE	Phvul.005G111750.1	1	1
Chr02	3330667	3331025	0.279412	74.1	Intergenic	171	plus	FRAG	Phvul.003G006200.1	3	4
Chr02	3331754	3331987	0.367647	60.38	Intergenic	234	plus	FRAG	Phvul.003G006200.1	1	1
Chr02	3332762	3333130	0.284314	59.69	Intergenic	174	plus	FRAG	Phvul.003G006200.1	5	5
Chr02	3333402	3333632	0.0672783	66.27	Intergenic	132	plus	FRAG	Phvul.004G173700.4	0	0
Chr02	3336060	3336410	0.470588	104.81	Intergenic	297	plus	FRAG	Phvul.003G006200.1	2	2
Chr02	3336275	3336960	0.398148	52.55	Intergenic	129	plus	AMB	Phvul.L009101.1	3	3
Chr02	3337130	3337426	0.480392	97.19	Intergenic	303	plus	FRAG	Phvul.003G006200.1	2	2
Chr02	3337777	3337977	0.455882	89.03	Intergenic	289	plus	FRAG	Phvul.003G006200.1	1	1
Chr02	3343896	3344054	0.165289	42.97	Intron_cds	189	plus	FRAG	Phvul.007G049200.2	0	0
Chr02	3344280	3344513	0.365297	63.15	Intron_cds	234	plus	FRAG	Phvul.L001981.1	0	0
Chr02	3348215	3348870	0.731481	66.72	Intergenic	329	plus	DUP	Phvul.L009101.1	1	2
Chr02	3348743	3349413	0.990741	79.89	Intergenic	571	plus	DUP	Phvul.L009101.1	1	3
Chr02	3349471	3349590	0.097561	14.08	Intergenic	36	plus	FRAG	Phvul.001G008300.1	0	0
Chr02	3349606	3349953	0.485294	105.95	Intergenic	297	plus	FRAG	Phvul.003G006200.1	2	2
Chr02	3349821	3350491	0.314815	45.38	Intergenic	102	plus	AMB	Phvul.L009101.1	2	3
Chr02	3351073	3351207	0.146341	10.74	Intergenic	54	plus	FRAG	Phvul.001G008300.1	0	0
Chr02	3351196	3351555	0.5	147.71	Intergenic	306	plus	FRAG	Phvul.003G006200.1	0	0
Chr02	3352813	3353160	0.151961	51.85	Intergenic	93	plus	FRAG	Phvul.003G006200.1	5	5
Chr02	3354294	3354479	0.0688073	79.24	Intergenic	135	plus	FRAG	Phvul.004G173700.4	0	0
Chr02	3354444	3355106	0.981481	75.81	Intergenic	558	plus	DUP	Phvul.L009101.1	2	4
Chr02	3355164	3355283	0.097561	6.64	Intergenic	30	plus	FRAG	Phvul.001G008300.1	0	0
Chr02	3355291	3355646	0.377451	70.18	Intergenic	230	plus	FRAG	Phvul.003G006200.1	2	3
Chr02	3355556	3356187	0.731481	76.13	Intergenic	329	plus	DUP	Phvul.L009101.1	1	2
Chr02	3356244	3356357	0.113821	14.13	Intergenic	42	plus	FRAG	Phvul.001G008300.1	0	0
Chr02	3356425	3356715	0.490196	111.27	Intergenic	287	plus	FRAG	Phvul.003G006200.1	1	1
Chr02	3356910	3357248	0.485294	56.89	Intergenic	297	plus	FRAG	Phvul.003G006200.1	3	3
Chr02	3357125	3357801	0.731481	78.62	Intergenic	329	plus	DUP	Phvul.L009101.1	0	1
Chr02	3357985	3358335	0.47549	128.46	Intergenic	278	plus	FRAG	Phvul.003G006200.1	0	1
Chr02	3358393	3358512	0.097561	14.08	Intergenic	36	plus	FRAG	Phvul.001G008300.1	0	0
Chr02	3358528	3358875	0.485294	99.46	Intergenic	297	plus	FRAG	Phvul.003G006200.1	2	2
Chr02	3358743	3359416	0.361111	66.17	Intergenic	117	plus	AMB	Phvul.L009101.1	2	3
Chr02	3359281	3359960	0.990741	79.84	Intergenic	575	plus	AMB	Phvul.L009101.1	0	1
Chr02	3360164	3360490	0.490196	136.99	Intergenic	287	plus	FRAG	Phvul.003G006200.1	0	1
Chr02	3360898	3361572	0.361111	65.17	Intergenic	117	plus	AMB	Phvul.L009101.1	2	3
Chr02	3361757	3362104	0.490196	123.16	Intergenic	288	plus	FRAG	Phvul.003G006200.1	0	1
Chr02	3445503	3446129	0.304276	218.08	Intergenic	558	plus	FRAG	Phvul.011G076700.2	0	0
Chr02	3446719	3446802	0.0361842	25.31	Intergenic	66	plus	FRAG	Phvul.011G076700.2	0	0
Chr02	3448178	3448267	0.0420168	44.53	Intron_cds	75	plus	FRAG	Phvul.002G034601.1	0	0
Chr02	3469555	3470120	0.380357	164.02	Intergenic	566	plus	FRAG	Phvul.002G035000.1	0	3
Chr02	3477378	3477539	0.351562	83.9	Intergenic	135	plus	SE	Phvul.003G256666.1	0	0
Chr02	3669285	3669644	0.485294	88.9	Intergenic	297	plus	FRAG	Phvul.003G006200.1	2	2
Chr02	3722733	3723092	0.45098	119.51	Intergenic	276	plus	FRAG	Phvul.003G006200.1	2	4
Chr02	3722957	3723635	0.990741	86.86	Intergenic	574	plus	DUP	Phvul.L009101.1	1	1
Chr02	3723692	3723826	0.0813008	7.61	Intergenic	30	plus	FRAG	Phvul.001G008300.1	0	0
Chr02	3723815	3724092	0.490196	161.63	Intergenic	299	plus	FRAG	Phvul.003G006200.1	1	2
Chr02	3725107	3725485	0.574074	70.09	Intergenic	274	plus	DUP	Phvul.L009101.1	1	1
Chr02	3749612	3749767	0.166667	116.76	UTR	193	plus	FRAG	Phvul.002G184300.1	0	0
Chr02	4005765	4006179	0.566327	223.63	Intergenic	331	plus	FRAG	Phvul.002G042500.1	0	2
Chr02	4136005	4136268	0.122449	55.07	Intergenic	180	plus	FRAG	Phvul.005G029200.1	1	1
Chr02	4136553	4136816	0.12449	78.84	Intergenic	183	plus	FRAG	Phvul.005G029200.1	0	0
Chr02	4137009	4137206	0.0653061	46.12	Intergenic	96	plus	FRAG	Phvul.005G029200.1	2	2
Chr02	4137539	4137677	0.189781	37.37	Intergenic	78	plus	FRAG	Phvul.010G000100.1	0	0
Chr02	4138030	4138290	0.0489796	24.41	Intergenic	72	plus	FRAG	Phvul.005G029200.1	3	5
Chr02	4138561	4138749	0.218978	45.8	Intergenic	90	plus	FRAG	Phvul.010G000100.1	1	1
Chr02	4139112	4139375	0.104082	55.66	Intergenic	153	plus	FRAG	Phvul.005G029200.1	2	2
Chr02	4139652	4139915	0.122449	87.44	Intergenic	180	plus	FRAG	Phvul.005G029200.1	1	1
Chr02	4140205	4140456	0.122449	56.74	Intergenic	180	plus	FRAG	Phvul.005G029200.1	2	2
Chr02	4140746	4140997	0.122449	63.85	Intergenic	180	plus	FRAG	Phvul.005G029200.1	2	2
Chr02	4141275	4141537	0.0918367	52.47	Intergenic	134	plus	FRAG	Phvul.005G029200.1	2	3
Chr02	4141814	4142080	0.122449	82.96	Intergenic	180	plus	FRAG	Phvul.005G029200.1	2	2
Chr02	4142355	4142618	0.122449	87.95	Intergenic	180	plus	FRAG	Phvul.005G029200.1	1	1
Chr02	4142896	4143159	0.122449	88.95	Intergenic	180	plus	FRAG	Phvul.005G029200.1	1	1
Chr02	4143433	4143696	0.116327	80.65	Intergenic	171	plus	FRAG	Phvul.005G029200.1	2	2
Chr02	4143972	4144235	0.122449	63.73	Intergenic	180	plus	FRAG	Phvul.005G029200.1	2	2
Chr02	4174015	4174260	0.365979	131.66	Intron_cds	207	plus	RET	Phvul.004G046700.1	0	0
Chr02	4226018	4227721	0.538136	78.66	Intergenic	1212	plus	DUP	Phvul.001G126500.1	0	0
Chr02	4269357	4270002	0.86755	63.67	Intergenic	405	plus	SE	Phvul.001G185301.1	0	0
Chr02	4280010	4280183	0.186916	57.29	Intron_cds	373	plus	FRAG	Phvul.002G046300.1	0	0
Chr02	4280427	4280534	0.1125	19.87	Intron_cds	54	plus	FRAG	Phvul.002G052500.1	0	0
Chr02	4280439	4281235	0.196262	42.2	Intron_cds	707	plus	DUP	Phvul.002G046300.1	1	1
Chr02	4283964	4284197	0.21028	102.82	Intron_cds	135	plus	FRAG	Phvul.002G046300.1	0	0
Chr02	4297269	4297531	0.130612	78.49	Intergenic	192	plus	FRAG	Phvul.005G029200.1	1	2
Chr02	4297815	4298072	0.0836735	49.3	Intergenic	123	plus	FRAG	Phvul.005G029200.1	3	3
Chr02	4298354	4298611	0.122449	68.46	Intergenic	180	plus	FRAG	Phvul.005G029200.1	1	1
Chr02	4298959	4299156	0.1	47.87	Intergenic	147	plus	FRAG	Phvul.005G029200.1	2	2
Chr02	4299415	4299679	0.116327	55.03	Intergenic	172	plus	FRAG	Phvul.005G029200.1	0	1
Chr02	4299957	4300220	0.116327	42.78	Intergenic	171	plus	FRAG	Phvul.005G029200.1	2	2
Chr02	4300530	4300760	0.130612	80.49	Intergenic	192	plus	FRAG	Phvul.005G029200.1	1	1
Chr02	4301044	4301301	0.122449	67.97	Intergenic	180	plus	FRAG	Phvul.005G029200.1	1	1
Chr02	4391956	4392460	0.361111	62.17	Intergenic	117	plus	AMB	Phvul.L009101.1	2	2
Chr02	4392501	4393160	0.731481	65.54	Intergenic	322	plus	DUP	Phvul.L009101.1	1	2
Chr02	4393218	4393343	0.097561	14.08	Intergenic	36	plus	FRAG	Phvul.001G008300.1	0	0
Chr02	4393565	4394072	0.361111	62.68	Intergenic	117	plus	AMB	Phvul.L009101.1	1	1
Chr02	4394637	4395311	0.990741	87.83	Intergenic	570	plus	AMB	Phvul.L009101.1	2	2
Chr02	4395721	4395909	0.361111	52.68	Intergenic	117	plus	FRAG	Phvul.L009101.1	0	0
Chr02	4396245	4396563	0.361111	65.67	Intergenic	117	plus	AMB	Phvul.L009101.1	0	0
Chr02	4396750	4397257	0.361111	62.17	Intergenic	117	plus	AMB	Phvul.L009101.1	1	1
Chr02	4397298	4397957	0.990741	82.86	Intergenic	564	plus	AMB	Phvul.L009101.1	0	1
Chr02	4398016	4398150	0.121951	15.4	Intergenic	45	plus	FRAG	Phvul.001G008300.1	0	0
Chr02	4398159	4398497	0.490196	76.68	Intergenic	299	plus	FRAG	Phvul.003G006200.1	3	4
Chr02	4398907	4399566	0.361111	56.18	Intergenic	117	plus	AMB	Phvul.L009101.1	1	2
Chr02	4399971	4400478	0.314815	54.88	Intergenic	102	plus	AMB	Phvul.L009101.1	2	2
Chr02	4400825	4401109	0.294118	66.92	Intergenic	179	plus	FRAG	Phvul.003G006200.1	4	5
Chr02	4401048	4401705	0.990741	60.29	Intergenic	568	plus	DUP	Phvul.L009101.1	0	1
Chr02	4401972	4402196	0.0703364	67.22	Intergenic	138	plus	FRAG	Phvul.004G173700.4	0	0
Chr02	4402517	4402884	0.731481	65.84	Intergenic	317	plus	DUP	Phvul.L009101.1	0	0
Chr02	4402822	4403165	0.490196	60.48	Intergenic	283	plus	FRAG	Phvul.003G006200.1	2	4
Chr02	4403569	4403971	0.361111	57.18	Intergenic	117	plus	AMB	Phvul.L009101.1	0	1
Chr02	4403951	4404139	0.0703364	54.4	Intergenic	138	plus	FRAG	Phvul.004G173700.4	1	1
Chr02	4404101	4404518	0.361111	55.69	Intergenic	117	plus	AMB	Phvul.L009101.1	2	2
Chr02	4404499	4404675	0.0703364	69.76	Intergenic	135	plus	FRAG	Phvul.004G173700.4	0	0
Chr02	4404637	4404846	0.361111	53.69	Intergenic	117	plus	FRAG	Phvul.L009101.1	0	0
Chr02	4406072	4406308	0.465686	38.28	Intergenic	277	plus	FRAG	Phvul.003G006200.1	3	4
Chr02	4406270	4406699	0.240741	37.4	Intergenic	78	plus	AMB	Phvul.L009101.1	3	3
Chr02	4406809	4407018	0.361111	44.18	Intergenic	117	plus	FRAG	Phvul.L009101.1	0	0
Chr02	4407124	4407483	0.294118	108.31	Intergenic	180	plus	FRAG	Phvul.003G006200.1	2	2
Chr02	4407885	4408266	0.342593	55.64	Intergenic	111	plus	AMB	Phvul.L009101.1	1	3
Chr02	4408415	4408832	0.194444	40.55	Intergenic	63	plus	AMB	Phvul.L009101.1	4	5
Chr02	4408790	4409005	0.0703364	72.21	Intergenic	138	plus	FRAG	Phvul.004G173700.4	0	0
Chr02	4408972	4409325	0.712963	61.3	Intergenic	321	plus	DUP	Phvul.L009101.1	0	1
Chr02	4409460	4409897	0.740741	39.99	Intergenic	330	plus	AMB	Phvul.L009101.1	2	2
Chr02	4409939	4410356	0.361111	46.68	Intergenic	117	plus	AMB	Phvul.L009101.1	1	2
Chr02	4410479	4410916	0.740741	79.88	Intergenic	330	plus	DUP	Phvul.L009101.1	0	0
Chr02	4410982	4411080	0.240741	35.97	Intergenic	78	plus	FRAG	Phvul.L009101.1	1	1
Chr02	4411343	4411711	0.490196	72.31	Intergenic	309	plus	FRAG	Phvul.003G006200.1	3	3
Chr02	4411981	4412162	0.0168196	11.31	Intergenic	33	plus	FRAG	Phvul.004G173700.4	2	3
Chr02	4465732	4466050	0.643939	155.59	Intergenic	258	plus	SE	Phvul.011G028701.1	0	1
Chr02	4469164	4469628	0.993151	225.72	Intergenic	435	plus	SE	Phvul.005G111750.1	2	2
Chr02	4519852	4520010	0.0583942	37.6	Intergenic	72	plus	FRAG	Phvul.005G184800.1	0	0
Chr02	4520836	4521003	0.0974359	69.8	Intergenic	114	plus	FRAG	Phvul.009G043500.1	0	0
Chr02	4521128	4521268	0.135678	41.82	Intergenic	81	plus	FRAG	Phvul.002G322400.1	0	0
Chr02	4529352	4529769	0.254902	90.88	Intergenic	156	plus	FRAG	Phvul.003G006200.1	3	4
Chr02	4532929	4533368	0.740741	51.8	Intergenic	332	plus	DUP	Phvul.L009101.1	1	2
Chr02	4534351	4534720	0.254902	86.38	Intergenic	156	plus	FRAG	Phvul.003G006200.1	2	3
Chr02	4535241	4535648	0.117647	25.11	Intergenic	81	plus	FRAG	Phvul.003G006200.1	5	7
Chr02	4536063	4536452	0.194444	30.49	Intergenic	63	plus	AMB	Phvul.L009101.1	2	3
Chr02	4536448	4536685	0.0519878	30.9	Intergenic	96	plus	FRAG	Phvul.004G173700.4	1	2
Chr02	4536908	4537267	0.485294	69.22	Intergenic	297	plus	FRAG	Phvul.003G006200.1	3	3
Chr02	4537705	4538096	0.740741	84.83	Intergenic	332	plus	DUP	Phvul.L009101.1	0	1
Chr02	4538209	4538400	0.287037	51.35	Intergenic	93	plus	FRAG	Phvul.L009101.1	2	2
Chr02	4545075	4545317	0.0836735	25.79	Intergenic	123	plus	FRAG	Phvul.005G029200.1	4	4
Chr02	4545605	4545868	0.128571	51.53	Intergenic	189	plus	FRAG	Phvul.005G029200.1	1	1
Chr02	4546171	4546413	0.116327	63.46	Intergenic	171	plus	FRAG	Phvul.005G029200.1	0	0
Chr02	4546700	4546963	0.0469388	28.64	Intergenic	69	plus	FRAG	Phvul.005G029200.1	4	4
Chr02	4547265	4547515	0.0918367	60.94	Intergenic	135	plus	FRAG	Phvul.005G029200.1	3	3
Chr02	4547803	4548063	0.122449	69.47	Intergenic	180	plus	FRAG	Phvul.005G029200.1	1	1
Chr02	4548348	4548610	0.0428571	20.6	Intergenic	63	plus	FRAG	Phvul.005G029200.1	4	4
Chr02	4601550	4604225	0.763583	927.98	Intergenic	2640	plus	DUP	Phvul.002G049500.1	0	1
Chr02	4692144	4692583	0.740741	45.38	Intergenic	332	plus	DUP	Phvul.L009101.1	1	3
Chr02	4692680	4692891	0.314815	32.88	Intergenic	102	plus	FRAG	Phvul.L009101.1	0	1
Chr02	4715263	4715522	224	57.99	Intron_cds	84	plus	FRAG	Phvul.008G034066.1	1	2
Chr02	4755993	4756517	0.435185	42.99	Intergenic	142	plus	AMB	Phvul.L009101.1	0	1
Chr02	4756656	4757031	0.777778	74.81	Intergenic	343	plus	DUP	Phvul.L009101.1	0	0
Chr02	4757212	4757619	0.777778	68.18	Intergenic	344	plus	DUP	Phvul.L009101.1	0	1
Chr02	4757728	4758088	0.361111	68.67	Intergenic	117	plus	AMB	Phvul.L009101.1	0	2
Chr02	4758267	4758680	0.361111	62.67	Intergenic	117	plus	AMB	Phvul.L009101.1	1	1
Chr02	4758789	4759217	0.231481	43.91	Intergenic	75	plus	DUP	Phvul.L009101.1	3	3
Chr02	4759282	4759380	0.231481	41.41	Intergenic	75	plus	FRAG	Phvul.L009101.1	2	2
Chr02	4759329	4759673	0.231481	41.41	Intergenic	75	plus	AMB	Phvul.L009101.1	1	1
Chr02	4760155	4760496	0.348039	50.16	Intergenic	207	plus	FRAG	Phvul.003G006200.1	3	3
Chr02	4760554	4760673	0.097561	12.58	Intergenic	36	plus	FRAG	Phvul.001G008300.1	0	0
Chr02	4760785	4760963	0.287037	48.94	Intergenic	93	plus	FRAG	Phvul.L009101.1	0	1
Chr02	4761375	4761759	0.361111	66.17	Intergenic	117	plus	AMB	Phvul.L009101.1	1	1
Chr02	4762199	4762537	0.205882	49.2	Intergenic	126	plus	FRAG	Phvul.003G006200.1	4	4
Chr02	4763269	4763607	0.205882	49.2	Intergenic	126	plus	FRAG	Phvul.003G006200.1	4	4
Chr02	4764008	4764446	0.685185	61.98	Intergenic	314	plus	DUP	Phvul.L009101.1	1	2
Chr02	4854108	4854233	0.54386	64.1	UTR	93	plus	FRAG	Phvul.002G052200.2	0	0
Chr02	4861538	4861704	0.031746	22.25	Intron_cds	99	plus	FRAG	Phvul.002G053200.1	0	1
Chr02	4888235	4888381	0.11985	32.73	Intron_cds	96	plus	FRAG	Phvul.003G067000.1	1	1
Chr02	4908143	4908406	0.122449	72.46	Intergenic	180	plus	FRAG	Phvul.005G029200.1	1	1
Chr02	4908686	4908874	0.218978	36.3	Intergenic	90	plus	FRAG	Phvul.010G000100.1	0	0
Chr02	4909445	4909861	0.314815	42.88	Intergenic	102	plus	AMB	Phvul.L009101.1	1	3
Chr02	4909971	4910403	0.333333	50.66	Intergenic	108	plus	AMB	Phvul.L009101.1	0	2
Chr02	4910513	4910930	0.361111	55.68	Intergenic	117	plus	AMB	Phvul.L009101.1	1	2
Chr02	4911040	4911470	0.740741	56.61	Intergenic	332	plus	DUP	Phvul.L009101.1	2	3
Chr02	4911582	4912255	0.990741	95.21	Intergenic	572	plus	DUP	Phvul.L009101.1	1	2
Chr02	4912123	4912798	0.731481	82.21	Intergenic	329	plus	DUP	Phvul.L009101.1	2	3
Chr02	4912856	4912975	0.097561	14.08	Intergenic	36	plus	FRAG	Phvul.001G008300.1	0	0
Chr02	4912980	4913339	0.490196	95.06	Intergenic	300	plus	FRAG	Phvul.003G006200.1	2	2
Chr02	4913204	4913880	0.333333	66.65	Intergenic	108	plus	AMB	Phvul.L009101.1	4	5
Chr02	4914089	4914416	0.47549	65.08	Intergenic	274	plus	FRAG	Phvul.003G006200.1	2	3
Chr02	4915094	4915369	0.490196	126.07	Intergenic	300	plus	FRAG	Phvul.003G006200.1	1	1
Chr02	4915355	4915747	0.731481	68.23	Intergenic	324	plus	DUP	Phvul.L009101.1	0	2
Chr02	4915857	4916274	0.731481	67.19	Intergenic	329	plus	DUP	Phvul.L009101.1	0	2
Chr02	4916232	4916477	0.0688073	53.26	Intergenic	134	plus	FRAG	Phvul.004G173700.4	0	1
Chr02	4916384	4917062	0.361111	49.68	Intergenic	117	plus	AMB	Phvul.L009101.1	2	4
Chr02	4917120	4917239	0.0731707	6.34	Intergenic	27	plus	FRAG	Phvul.001G008300.1	1	1
Chr02	4917795	4918154	0.240196	48.18	Intergenic	147	plus	FRAG	Phvul.003G006200.1	4	4
Chr02	4988148	4988409	0.262172	29.82	Intron_cds	211	plus	FRAG	Phvul.003G067000.1	1	2
Chr02	5022194	5022352	0.212963	13.27	Intergenic	66	plus	FRAG	Phvul.L009101.1	2	2
Chr02	5022386	5024203	0.556561	663.46	Intergenic	1776	plus	FRAG	Phvul.005G087118.1	0	0
Chr02	5039795	5040231	0.0356353	184.32	Intergenic	436	plus	FRAG	Phvul.001G075666.1	1	2
Chr02	5041364	5041981	0.527027	50.36	Intergenic	234	plus	FRAG	Phvul.001G075900.1	0	0
Chr02	5041366	5046929	0.921267	1401.91	Intergenic	3446	plus	FRAG	Phvul.005G087118.1	0	0
Chr02	5066690	5067733	0.0852789	537.93	Intergenic	1041	plus	FRAG	Phvul.001G075666.1	1	1
Chr02	5077402	5086312	0.921267	1348.5	Intergenic	5678	plus	FRAG	Phvul.005G087118.1	0	0
Chr02	5099492	5103273	0.315802	1617.83	Intergenic	3781	plus	FRAG	Phvul.001G075666.1	5	7
Chr02	5104630	5108949	0.346522	1857.12	Intergenic	4171	plus	DUP	Phvul.001G075666.1	2	22
Chr02	5122742	5123212	1	48.9	Intergenic	363	plus	FRAG	Phvul.001G091800.1	2	2
Chr02	5122744	5126199	0.282625	1535.86	Intergenic	3455	plus	FRAG	Phvul.001G075666.1	2	8
Chr02	5188208	5190060	0.0602114	348.56	Intergenic	1853	plus	FRAG	Phvul.001G075666.1	24	27
Chr02	5224321	5224641	0.304598	124.31	Intergenic	318	plus	FRAG	Phvul.003G095300.1	0	0
Chr02	5263251	5266521	0.268616	1585.1	Intergenic	3264	plus	FRAG	Phvul.001G075666.1	2	2
Chr02	5269899	5271282	0.113541	625.31	Intergenic	1383	plus	DUP	Phvul.001G075666.1	0	4
Chr02	5271042	5276928	0.998469	822.29	Intergenic	2018	plus	AMB	Phvul.008G149900.1	0	0
Chr02	5298205	5300107	0.155321	859.34	Intergenic	1879	plus	DUP	Phvul.001G075666.1	0	4
Chr02	5310780	5311268	0.117647	189.14	Intergenic	390	plus	FRAG	Phvul.005G087118.1	1	2
Chr02	5319099	5330866	0.890391	4481.56	Intergenic	11768	plus	FRAG	Phvul.001G075666.1	0	0
Chr02	5381992	5384578	0.194151	764.27	Intergenic	2354	plus	FRAG	Phvul.001G075666.1	5	25
Chr02	5406705	5410097	0.277218	1457.25	Intergenic	3351	plus	FRAG	Phvul.001G075666.1	0	7
Chr02	5504156	5504437	0.988095	187.54	UTR	243	plus	SE	Phvul.L001690.1	0	0
Chr02	5551388	5551669	0.988095	187.54	UTR	243	plus	SE	Phvul.L001690.1	0	0
Chr02	5868680	5868811	0.0815047	26.17	UTR	78	plus	FRAG	Phvul.003G223100.1	0	0
Chr02	5874013	5874686	0.271277	91.11	Intergenic	153	plus	AMB	Phvul.008G125100.1	0	0
Chr02	5894305	5894352	0.314286	53.3	Intron_cds	99	plus	FRAG	Phvul.009G116400.1	0	0
Chr02	5982966	5983067	0.291139	37.24	Intergenic	69	plus	FRAG	Phvul.009G170200.1	0	0
Chr02	5989345	5989609	0.385787	130.94	Intergenic	226	plus	FRAG	Phvul.003G096101.1	0	1
Chr02	6040576	6040954	0.104326	57.62	Intergenic	123	plus	DUP	Phvul.011G072700.1	1	1
Chr02	6143307	6144188	0.791045	86.33	Intergenic	419	plus	DUP	Phvul.004G101200.1	0	0
Chr02	6213542	6213658	0.0281124	25.53	Intergenic	63	plus	FRAG	Phvul.009G120700.2	0	0
Chr02	6241339	6241458	0.429907	71.45	Intergenic	129	plus	FRAG	Phvul.005G072400.1	0	0
Chr02	6252204	6252306	0.116162	57.69	Intergenic	203	plus	FRAG	Phvul.002G057600.1	1	2
Chr02	6261350	6261661	0.160959	74.13	Intergenic	271	plus	FRAG	Phvul.002G058500.3	2	7
Chr02	6358829	6359122	0.985714	117.18	Intergenic	197	plus	SE	Phvul.L002490.1	0	1
Chr02	6471519	6473160	0.993377	110.45	Intergenic	519	plus	SE	Phvul.001G185301.1	0	0
Chr02	6589344	6589523	0.0660592	25.84	Intergenic	87	plus	FRAG	Phvul.002G067800.1	1	2
Chr02	6763284	6763631	0.489362	111.76	Intergenic	348	plus	FRAG	Phvul.008G116900.1	0	0
Chr02	7155897	7158530	0.997773	523	Intergenic	2619	plus	AMB	Phvul.011G095800.1	1	1
Chr02	7200689	7200913	0.194737	38.85	Intergenic	111	plus	FRAG	Phvul.004G086800.1	1	1
Chr02	7203956	7204105	0.533333	31.51	Intergenic	150	plus	FRAG	Phvul.004G086600.1	1	1
Chr02	7246408	7246488	0.217391	9.38	Intergenic	39	plus	FRAG	Phvul.007G164000.1	0	0
Chr02	7295703	7295792	0.0691004	47.46	Intergenic	158	plus	FRAG	Phvul.009G113900.1	0	0
Chr02	7323140	7324746	0.59379	676.59	Intergenic	1394	plus	SE	Phvul.008G101400.1	2	4
Chr02	7360770	7360988	0.373418	74.54	Intergenic	165	plus	FRAG	Phvul.L010443.1	0	0
Chr02	7395100	7395795	0.528986	65.61	Intergenic	201	plus	FRAG	Phvul.006G134022.1	0	0
Chr02	7395980	7396134	0.213523	50.96	Intergenic	180	plus	SE	Phvul.009G105850.1	1	1
Chr02	7410142	7410336	0.296482	62.67	Intergenic	180	plus	FRAG	Phvul.002G077000.1	0	0
Chr02	7430179	7430513	0.458333	112.29	Intergenic	370	plus	SE	Phvul.002G015100.1	0	1
Chr02	7453282	7453413	0.0294811	29.71	Intergenic	75	plus	FRAG	Phvul.002G245500.1	0	0
Chr02	7453966	7454197	0.122744	27.37	Intergenic	101	plus	FRAG	Phvul.007G275100.1	0	1
Chr02	7499304	7499435	0.224806	20.51	Intergenic	87	plus	FRAG	Phvul.009G049400.1	1	1
Chr02	7506578	7506619	0.00919207	25.21	Intergenic	57	plus	FRAG	Phvul.007G017000.1	0	0
Chr02	7506621	7506982	0.0662796	136.74	Intergenic	420	plus	FRAG	Phvul.007G017000.1	3	5
Chr02	7521136	7521222	0.0896359	18.33	Intergenic	96	plus	FRAG	Phvul.008G160800.1	0	0
Chr02	7521880	7522466	0.162465	63.39	Intergenic	165	plus	AMB	Phvul.008G160800.1	2	3
Chr02	7522538	7522648	0.0848329	44.74	Intergenic	99	plus	FRAG	Phvul.002G273500.1	0	0
Chr02	7599011	7600129	0.879552	315.25	Intergenic	888	plus	SE	Phvul.008G181700.1	3	5
Chr02	7615629	7615952	0.235616	153.98	Intergenic	252	plus	FRAG	Phvul.002G203500.1	1	1
Chr02	7623100	7623509	0.214592	181.28	Intergenic	459	plus	FRAG	Phvul.006G011400.1	2	4
Chr02	7649014	7649592	0.116592	49.48	Intergenic	156	plus	AMB	Phvul.001G100600.1	6	8
Chr02	7662835	7663207	0.11731	100.53	Intergenic	265	plus	FRAG	Phvul.006G011400.1	4	7
Chr02	7707804	7708037	0.0140959	19.19	Intergenic	102	plus	FRAG	Phvul.007G168500.1	4	4
Chr02	7717043	7717234	0.193353	47.42	Intergenic	192	plus	FRAG	Phvul.010G029500.1	2	2
Chr02	7735655	7735876	0.534247	80.9	Intergenic	234	plus	SE	Phvul.005G111750.1	1	1
Chr02	7820403	7820639	0.365217	57.15	Intergenic	126	plus	FRAG	Phvul.003G178700.1	1	1
Chr02	7946546	7946668	0.121076	23.8	Intergenic	81	plus	FRAG	Phvul.005G054200.1	1	1
Chr02	7992384	7992539	0.105485	21.56	Intergenic	75	plus	FRAG	Phvul.008G218700.3	1	1
Chr02	8043713	8044272	0.359504	78.22	Intergenic	371	plus	DUP	Phvul.001G175350.1	1	2
Chr02	8048317	8048697	0.990741	72.19	UTR	318	plus	SE	Phvul.001G134200.1	1	5
Chr02	8239299	8240039	0.470588	209.51	Intergenic	690	plus	DUP	Phvul.005G133000.1	0	0
Chr02	8242427	8242906	0.43299	112.26	Intergenic	278	plus	FRAG	Phvul.010G107200.1	0	0
Chr02	8261979	8262140	0.0459127	54	Intergenic	120	plus	FRAG	Phvul.007G157900.1	2	2
Chr02	8282060	8282239	0.0682303	29.4	UTR	96	plus	FRAG	Phvul.004G063900.1	0	2
Chr02	8282320	8282460	0.0679406	55.81	UTR	96	plus	FRAG	Phvul.005G102600.1	0	0
Chr02	8282866	8283271	0.990099	248.53	UTR	300	plus	SE	Phvul.003G093300.1	0	0
Chr02	8298776	8299051	0.0730422	57.36	Intergenic	290	plus	FRAG	Phvul.002G323000.3	1	1
Chr02	8299098	8299187	0.0566038	24.83	Intergenic	116	plus	FRAG	Phvul.011G181366.1	0	0
Chr02	8327938	8328471	0.993711	230.5	Intergenic	474	plus	SE	Phvul.011G132801.1	1	4
Chr02	8343970	8344128	0.114007	34.95	Intergenic	105	plus	FRAG	Phvul.001G035000.1	0	0
Chr02	8344230	8344472	0.293532	65.24	Intergenic	177	plus	FRAG	Phvul.011G131100.1	0	0
Chr02	8423239	8423683	0.15	128.96	Intergenic	370	plus	DUP	Phvul.002G308700.1	1	1
Chr02	8644624	8645157	0.88764	190.91	Intergenic	613	plus	FRAG	Phvul.001G114880.1	1	3
Chr02	8655576	8655803	0.487562	85.08	Intergenic	259	plus	FRAG	Phvul.011G131100.1	0	1
Chr02	8702502	8702648	0.116352	41.61	Intergenic	111	plus	FRAG	Phvul.007G172600.1	0	0
Chr02	8702717	8702806	0.0547445	47.22	Intergenic	90	plus	FRAG	Phvul.002G057900.1	0	0
Chr02	8723610	8724169	0.994737	291.84	Intergenic	557	plus	SE	Phvul.002G065828.1	0	1
Chr02	8730391	8731727	0.744991	268.11	Intergenic	1337	plus	AMB	Phvul.002G065814.1	3	6
Chr02	8731721	8732083	0.990291	93.08	Intergenic	326	plus	SE	Phvul.004G078100.1	1	3
Chr02	8738201	8738479	0.0605521	83.84	Intergenic	205	plus	FRAG	Phvul.003G016600.2	1	3
Chr02	8742522	8742713	0.0276046	37.24	Intergenic	93	plus	FRAG	Phvul.003G016600.2	2	2
Chr02	8742669	8743557	0.725191	301.28	Intergenic	792	plus	RET	Phvul.001G075200.1	4	8
Chr02	8881348	8881572	0.205263	65.15	Intergenic	117	plus	FRAG	Phvul.004G086800.1	0	0
Chr02	8887913	8888476	0.917949	138.31	Intergenic	483	plus	SE	Phvul.010G101300.1	2	5
Chr02	8892769	8893098	0.557576	153.66	Intergenic	277	plus	FRAG	Phvul.004G082901.1	0	1
Chr02	8893191	8894700	0.781818	156.48	Intergenic	772	plus	DUP	Phvul.004G082901.1	1	2
Chr02	8934876	8935011	0.0882353	35.45	Intergenic	133	plus	FRAG	Phvul.010G035900.1	0	1
Chr02	8997058	8998100	0.53125	228.27	Intergenic	868	plus	RET	Phvul.004G026100.2	0	0
Chr02	9069828	9069971	136	16.58	Intergenic	39	plus	FRAG	Phvul.005G132900.1	2	2
Chr02	9074678	9074803	0.141935	38.77	Intron_cds	66	plus	FRAG	Phvul.006G213800.1	0	0
Chr02	9126640	9127442	0.423684	111.72	Intergenic	512	plus	DUP	Phvul.003G122800.1	1	1
Chr02	9422303	9422772	0.463816	277.94	Intergenic	419	plus	SE	Phvul.011G156400.1	0	1
Chr02	9445500	9447060	0.772313	316.82	Intergenic	1510	plus	DUP	Phvul.002G065814.1	3	5
Chr02	9448401	9448520	0.124224	18.21	Intergenic	120	plus	SE	Phvul.010G055800.2	0	0
Chr02	9495024	9495713	0.303882	194.4	Intergenic	672	plus	FRAG	Phvul.009G120700.2	2	2
Chr02	9535274	9535991	0.860465	28.02	Intergenic	421	plus	SE	Phvul.L001801.1	0	0
Chr02	9609132	9609451	0.139959	47.18	Intergenic	195	plus	FRAG	Phvul.007G276000.1	2	3
Chr02	9609954	9610282	0.0300752	12.09	Intergenic	48	plus	FRAG	Phvul.007G276500.1	6	7
Chr02	9613437	9613583	0.102459	15.93	Intergenic	75	plus	SE	Phvul.007G276600.1	2	2
Chr02	9614018	9614358	0.237705	53.52	Intergenic	174	plus	SE	Phvul.007G276600.1	2	3
Chr02	9614693	9614973	0.0996241	30.86	Intergenic	156	plus	FRAG	Phvul.007G276500.1	2	3
Chr02	9614992	9615153	0.103448	54.88	Intergenic	153	plus	FRAG	Phvul.007G276000.1	0	0
Chr02	9700966	9701438	0.407407	88.22	Intergenic	132	plus	AMB	Phvul.L009101.1	0	0
Chr02	9701306	9701982	0.981481	130.53	Intergenic	572	plus	DUP	Phvul.L009101.1	2	3
Chr02	9702040	9702156	0.113821	7.63	Intergenic	42	plus	FRAG	Phvul.001G008300.1	0	0
Chr02	9702109	9702360	0.343137	128.68	Intergenic	209	plus	FRAG	Phvul.003G006200.1	0	1
Chr02	9702811	9703228	0.990741	131.73	Intergenic	388	plus	DUP	Phvul.L009101.1	0	1
Chr02	9703351	9703749	0.657407	120.13	Intergenic	303	plus	DUP	Phvul.L009101.1	0	0
Chr02	9733415	9734572	0.986667	75.35	Intergenic	1053	plus	DUP	Phvul.009G222000.1	2	2
Chr02	9738305	9738457	0.490566	54.18	Intergenic	156	plus	SE	Phvul.008G152700.1	1	1
Chr02	9849301	9849468	0.0452128	23.31	Intergenic	51	plus	FRAG	Phvul.008G028600.1	1	1
Chr02	9880667	9881234	0.156818	63.54	Intergenic	505	plus	DUP	Phvul.008G183100.1	2	2
Chr02	9896204	9896590	0.0979878	243.78	Intergenic	342	plus	FRAG	Phvul.009G100000.2	1	1
Chr02	9897321	9897960	0.140857	275.26	Intergenic	574	plus	DUP	Phvul.009G100000.2	2	2
Chr02	9938134	9938217	0.238532	46.94	Intron_cds	78	plus	FRAG	Phvul.010G077946.1	0	0
Chr02	10027437	10027571	0.0794297	37.83	Intergenic	117	plus	FRAG	Phvul.002G190700.1	1	1
Chr02	10115065	10115285	0.168317	28.46	Intergenic	147	plus	FRAG	Phvul.005G087800.1	1	1
Chr02	10260412	10260564	0.266187	56.7	Intergenic	108	plus	FRAG	Phvul.004G098500.1	0	0
Chr02	10274766	10276269	0.994186	105.9	Intergenic	657	plus	SE	Phvul.L001801.1	0	0
Chr02	10288092	10288334	0.902655	56.69	Intergenic	299	plus	SE	Phvul.L002090.1	1	2
Chr02	10288426	10290864	0.994048	86.33	Intergenic	2352	plus	AMB	Phvul.L002190.1	0	0
Chr02	10291104	10291830	0.994186	135.56	Intergenic	494	plus	SE	Phvul.L001801.1	0	0
Chr02	10291811	10292397	0.994048	60.24	Intergenic	477	plus	AMB	Phvul.L002190.1	2	3
Chr02	10292488	10292902	0.994048	78.79	Intergenic	465	plus	AMB	Phvul.L002190.1	2	3
Chr02	10292945	10293446	0.906977	78.39	Intergenic	395	plus	SE	Phvul.L001801.1	2	3
Chr02	10293519	10293812	0.336283	31.7	Intergenic	108	plus	SE	Phvul.L002090.1	1	1
Chr02	10293817	10294189	0.174419	33.44	Intergenic	90	plus	SE	Phvul.L001801.1	3	5
Chr02	10312652	10313025	0.99115	75.4	Intergenic	329	plus	SE	Phvul.L002090.1	0	1
Chr02	10313179	10313577	0.99115	95.13	Intergenic	324	plus	SE	Phvul.L002090.1	0	0
[truncated: 32,417 more rows]

## Sheet: P.trichocarpa
Position of identified pseudogenes within the P.trichocarpa chromosomes.
Columns: 1 indicates the chromosome, 2 and 3 the genomic coordinate; 4 is the fraction of the query protein aligned to pseudogene; 5 is the score of the alignment of the query protein to DNA as calculated by Genewise. 6 indicates whether the pseudogene maps within an intron of the cds, UTRs or intergenic; 7 is the size of the pseudogene in bp. 8 is the DNA strand of the alignment. 9 is the relati…
Chromosome	start	end	coverage	Genewise_score	position	size	Strand	Type	Pater	Stop_codons	Frameshifts
Chr01	7342	7446	0.0502793	30.71	Intergenic	54	plus	FRAG	Potri.T001800.1	0	0
Chr01	11922	12147	0.794521	83.15	UTR	173	plus	SE	Potri.014G088700.1	0	1
Chr01	16191	17024	0.0552291	60.19	Intergenic	834	plus	DUP	Potri.006G132700.1	0	0
Chr01	18397	18537	0.0963455	21.32	Intergenic	87	plus	FRAG	Potri.015G135400.2	0	0
Chr01	22887	23411	0.231863	319.18	Intergenic	477	plus	FRAG	Potri.008G124700.1	1	1
Chr01	34768	34980	0.580952	83.65	Intergenic	177	plus	FRAG	Potri.001G215600.1	0	0
Chr01	95689	96036	0.0481253	100.69	UTR	243	plus	FRAG	Potri.003G223400.8	2	2
Chr01	98851	100505	0.38892	426.59	UTR	1712	plus	DUP	Potri.003G223400.8	1	3
Chr01	106722	106868	0.179688	71.21	Intron_cds	138	plus	FRAG	Potri.003G223300.1	0	0
Chr01	170315	170380	0.101449	34.08	Intron_cds	106	plus	FRAG	Potri.003G222200.2	0	0
Chr01	172761	172889	0.143885	16.9	Intron_cds	69	plus	FRAG	Potri.003G222100.1	1	1
Chr01	176183	176281	0.194245	22.41	Intron_cds	90	plus	FRAG	Potri.003G222100.1	0	0
Chr01	183687	183827	0.294964	47.02	UTR	123	plus	FRAG	Potri.003G222100.1	0	0
Chr01	196485	196874	0.99115	47.35	Intron_cds	351	plus	SE	Potri.003G221900.1	2	4
Chr01	210833	211954	0.99723	550	Intron_cds	1015	plus	SE	Potri.003G221400.1	0	4
Chr01	235281	235376	0.012975	48.79	Intron_cds	84	plus	FRAG	Potri.003G221100.2	0	0
Chr01	248808	249302	0.228412	215.14	Intergenic	495	plus	SE	Potri.011G071400.1	0	3
Chr01	286071	286238	0.0126459	14.34	Intergenic	39	plus	FRAG	Potri.014G002300.1	0	0
Chr01	354500	355327	0.301508	110.6	UTR	625	plus	DUP	Potri.003G219700.1	2	4
Chr01	447337	447462	0.0501982	57.27	Intergenic	117	plus	FRAG	Potri.001G006600.2	0	0
Chr01	475310	475414	0.0232558	31.75	Intergenic	51	plus	FRAG	Potri.001G006700.1	0	0
Chr01	507411	508539	0.16707	78.13	Intergenic	196	plus	DUP	Potri.003G218100.1	2	6
Chr01	515717	515830	0.0933661	45.92	Intergenic	114	plus	FRAG	Potri.002G056800.1	0	0
Chr01	551222	551505	0.507246	46.16	UTR	105	plus	SE	Potri.003G217400.1	2	2
Chr01	551591	551888	0.985294	50.14	UTR	216	plus	SE	Potri.T157200.1	0	2
Chr01	566727	566882	0.0778443	36.33	Intron_cds	114	plus	FRAG	Potri.003G216900.1	0	0
Chr01	596141	596486	0.432836	102.7	Intergenic	261	plus	SE	Potri.003G216300.1	0	1
Chr01	616003	616218	0.100379	84.99	Intergenic	159	plus	FRAG	Potri.003G057800.1	0	0
Chr01	678227	678313	0.2	14.83	Intergenic	30	plus	FRAG	Potri.013G010100.1	0	0
Chr01	688140	688319	0.595745	62.82	Intergenic	171	plus	FRAG	Potri.001G457100.1	0	1
Chr01	688853	689068	0.264151	39.64	Intergenic	84	plus	FRAG	Potri.008G218000.1	2	2
Chr01	693520	693675	1	86.68	Intergenic	168	plus	SE	Potri.017G082400.1	0	0
Chr01	700435	700578	0.415094	36.46	Intergenic	114	plus	FRAG	Potri.008G218000.1	1	2
Chr01	704365	704484	0.0390144	32.76	Intergenic	57	plus	FRAG	Potri.017G154600.3	1	1
Chr01	704483	704611	0.0623782	59.12	Intergenic	96	plus	FRAG	Potri.010G254900.5	0	0
Chr01	705015	705308	0.984375	126.71	Intergenic	189	plus	SE	Potri.006G143100.1	0	0
Chr01	745078	745458	0.453815	85.82	Intergenic	339	plus	SE	Potri.013G148950.1	2	2
Chr01	747247	747468	0.285714	32.95	Intron_cds	144	plus	FRAG	Potri.001G208500.1	0	0
Chr01	837580	837837	0.0946124	120.71	Intergenic	218	plus	FRAG	Potri.001G012300.1	1	3
Chr01	848592	848720	0.0371287	29.79	Intron_cds	45	plus	FRAG	Potri.T180100.2	0	0
Chr01	924555	924823	0.215736	60.22	Intergenic	239	plus	FRAG	Potri.003G212600.1	1	2
Chr01	926936	927271	0.612022	127.88	Intergenic	338	plus	FRAG	Potri.019G004232.1	0	2
Chr01	955762	956128	0.988636	118.16	Intron_cds	262	plus	SE	Potri.003G212100.1	0	2
Chr01	980242	980358	0.145695	38.49	Intergenic	66	plus	SE	Potri.009G161100.1	1	1
Chr01	993745	994119	0.467866	106.64	UTR	474	plus	RET	Potri.001G149100.1	0	0
Chr01	993772	998350	0.335766	194.49	UTR	4597	plus	RET	Potri.014G086900.1	0	0
Chr01	1023941	1024714	0.196744	281.51	Intron_cds	835	plus	RET	Potri.T084700.1	3	5
Chr01	1025181	1025234	0.135464	41.47	Intron_cds	248	plus	FRAG	Potri.011G027600.1	0	0
Chr01	1052576	1053413	0.335953	181.2	Intergenic	865	plus	AMB	Potri.004G040700.4	0	0
Chr01	1055622	1055881	0.40796	51.7	Intergenic	245	plus	SE	Potri.003G024501.1	1	2
Chr01	1153170	1153262	0.135776	54.59	Intergenic	188	plus	FRAG	Potri.008G023400.1	0	0
Chr01	1153908	1154091	0.0281507	92.26	Intergenic	181	plus	FRAG	Potri.003G210700.3	0	1
Chr01	1161981	1162441	0.068861	213.05	Intergenic	461	plus	FRAG	Potri.003G210700.3	2	3
Chr01	1168247	1168360	0.0183946	16.16	Intergenic	33	plus	FRAG	Potri.003G210500.1	0	0
Chr01	1206335	1206451	0.0246914	6.65	Intergenic	18	plus	FRAG	Potri.001G303400.1	2	2
Chr01	1252588	1253231	0.230667	255.07	Intergenic	505	plus	FRAG	Potri.003G207100.1	1	3
Chr01	1253287	1253496	56	63.36	Intergenic	126	plus	FRAG	Potri.003G207100.1	1	1
Chr01	1265957	1266118	0.160256	31.35	UTR	75	plus	FRAG	Potri.013G119000.1	0	0
Chr01	1270728	1270874	0.0169988	20.75	Intergenic	87	plus	FRAG	Potri.010G186900.1	0	0
Chr01	1277409	1277621	0.66055	35.72	UTR	213	plus	FRAG	Potri.003G207801.1	0	0
Chr01	1285455	1285853	0.276888	99.9	Intergenic	363	plus	SE	Potri.003G209000.1	1	1
Chr01	1372811	1372846	0.134557	40.56	Intron_cds	132	plus	FRAG	Potri.003G205100.1	0	0
Chr01	1407812	1408153	0.0750507	93.95	Intergenic	222	plus	FRAG	Potri.001G105800.1	3	3
Chr01	1469781	1469945	0.274131	167.84	Intergenic	213	plus	SE	Potri.001G019900.1	0	0
Chr01	1473046	1473312	0.290657	101.02	Intergenic	248	plus	SE	Potri.001G020080.1	1	3
Chr01	1505014	1505280	0.290657	103.02	Intergenic	248	plus	SE	Potri.001G020080.1	1	3
Chr01	1529226	1529393	0.175676	18.33	Intergenic	75	plus	FRAG	Potri.005G137000.1	0	0
Chr01	1562926	1563195	0.135618	49.1	UTR	270	plus	SE	Potri.001G075900.1	0	0
Chr01	1630320	1630466	0.338235	42.11	Intergenic	192	plus	FRAG	Potri.011G081800.1	0	0
Chr01	1645537	1646214	0.613372	168.01	Intron_cds	633	plus	FRAG	Potri.001G021500.3	2	5
Chr01	1670885	1671370	0.713755	187.91	Intergenic	564	plus	FRAG	Potri.004G213100.1	0	0
Chr01	1672456	1672908	0.451299	183.87	Intergenic	402	plus	SE	Potri.001G021900.1	0	0
Chr01	1673144	1674193	0.996835	758.59	Intergenic	945	plus	SE	Potri.001G022200.1	0	0
Chr01	1676458	1677177	0.366426	174.4	Intergenic	594	plus	FRAG	Potri.007G141800.1	2	2
Chr01	1677305	1677451	0.325301	64.88	Intergenic	242	plus	SE	Potri.013G148950.1	0	0
Chr01	1691024	1691221	0.203704	19.59	Intergenic	126	plus	FRAG	Potri.003G016800.1	0	0
Chr01	1692650	1692922	0.986301	118.51	Intergenic	220	plus	FRAG	Potri.001G021700.1	0	1
Chr01	1708174	1708326	0.10443	42.67	Intron_cds	99	plus	FRAG	Potri.T053400.1	0	0
Chr01	1744341	1744538	0.065199	24.54	Intergenic	210	plus	FRAG	Potri.003G055600.2	1	1
Chr01	1744868	1745092	0.100276	47.73	Intergenic	326	plus	SE	Potri.017G126950.1	0	0
Chr01	1747032	1747208	0.0938215	40.84	Intergenic	123	plus	FRAG	Potri.017G145600.1	0	0
Chr01	1828607	1828648	0.0192926	46.43	UTR	90	plus	FRAG	Potri.003G201200.1	0	0
Chr01	1830179	1830485	0.0578778	38.67	UTR	205	plus	FRAG	Potri.003G201200.1	0	0
Chr01	1841214	1841303	0.590909	71.79	Intron_cds	259	plus	FRAG	Potri.008G226300.1	0	0
Chr01	1859419	1859514	0.216495	45.39	Intergenic	63	plus	FRAG	Potri.010G048100.1	0	0
Chr01	1876088	1876403	0.360595	66.14	Intergenic	292	plus	FRAG	Potri.003G209900.1	2	4
Chr01	1940123	1940170	0.0639269	55.65	Intron_cds	84	plus	FRAG	Potri.001G026400.1	1	1
Chr01	1940817	1940864	0.0684932	53.56	Intron_cds	90	plus	FRAG	Potri.001G026400.1	0	0
Chr01	2016984	2017534	0.184435	337.14	UTR	604	plus	DUP	Potri.T172036.1	0	0
Chr01	2022557	2023240	0.938272	455.83	Intron_cds	663	plus	FRAG	Potri.001G207400.1	0	0
Chr01	2033892	2034063	0.0884558	53.28	Intergenic	172	plus	SE	Potri.003G196600.1	0	1
Chr01	2039560	2040074	0.146252	101.38	Intergenic	240	plus	FRAG	Potri.T082900.1	3	6
Chr01	2106705	2107573	0.113208	47.03	Intergenic	371	plus	FRAG	Potri.003G200200.1	0	0
Chr01	2134663	2135265	0.144196	107.8	UTR	594	plus	FRAG	Potri.013G097300.9	0	0
Chr01	2158818	2158934	0.0994898	47.5	Intergenic	117	plus	SE	Potri.001G029400.1	0	0
Chr01	2162797	2162826	0.16568	50.63	Intron_cds	84	plus	FRAG	Potri.003G194900.1	0	0
Chr01	2198047	2198085	0.057377	34.12	Intron_cds	84	plus	FRAG	Potri.003G194600.10	0	0
Chr01	2236645	2237115	0.451713	217.04	UTR	435	plus	FRAG	Potri.003G194400.2	0	0
Chr01	2250412	2250627	0.107492	34.62	UTR	99	plus	FRAG	Potri.001G030401.1	0	0
Chr01	2282629	2282944	0.673913	71.74	Intron_cds	284	plus	FRAG	Potri.007G069900.1	0	1
Chr01	2287542	2287730	0.218085	59.49	Intergenic	129	plus	FRAG	Potri.005G015775.1	0	0
Chr01	2346940	2347296	0.120462	119.53	UTR	219	plus	FRAG	Potri.003G193600.2	2	2
Chr01	2356725	2357154	0.210145	34.75	Intron_cds	87	plus	FRAG	Potri.007G069900.1	2	4
Chr01	2426852	2427358	0.735974	136.4	Intergenic	561	plus	SE	Potri.003G192000.1	1	3
Chr01	2428318	2428588	0.37218	52.4	Intergenic	265	plus	SE	Potri.003G191901.1	0	1
Chr01	2428592	2429312	0.860902	227.79	Intergenic	694	plus	SE	Potri.003G191901.1	2	6
Chr01	2523583	2524728	0.929224	571.26	Intergenic	1228	plus	SE	Potri.003G190200.1	2	5
Chr01	2525497	2526253	0.531963	259.46	UTR	703	plus	SE	Potri.003G190200.1	2	4
Chr01	2590262	2590669	0.319809	148.68	Intergenic	411	plus	FRAG	Potri.003G189300.1	2	4
Chr01	2689223	2689264	0.0563003	24.08	Intron_cds	63	plus	FRAG	Potri.003G186600.1	0	0
Chr01	2701113	2701271	0.241758	36.59	UTR	66	plus	FRAG	Potri.001G038900.1	0	0
Chr01	2703359	2703637	0.288973	165.04	UTR	228	plus	SE	Potri.001G040400.1	0	0
Chr01	2712821	2712934	0.241758	10.17	Intergenic	66	plus	FRAG	Potri.001G038900.1	0	0
Chr01	2723435	2723566	0.192513	59.37	Intergenic	108	plus	FRAG	Potri.008G056800.1	0	0
Chr01	2754098	2754229	0.192513	59.37	Intergenic	108	plus	FRAG	Potri.008G056800.1	0	0
Chr01	2820141	2820191	0.117871	65.79	Intergenic	93	plus	SE	Potri.001G040400.1	0	0
Chr01	2825594	2828280	0.993464	93.62	Intergenic	2585	plus	DUP	Potri.006G160900.1	0	0
Chr01	2828170	2828775	0.994186	314.87	Intergenic	513	plus	SE	Potri.T100700.1	0	0
Chr01	2829032	2829735	0.995025	331.74	Intergenic	599	plus	SE	Potri.003G024501.1	2	3
Chr01	2830947	2831123	0.285714	40.96	Intergenic	144	plus	FRAG	Potri.001G208500.1	0	0
Chr01	2831418	2832467	0.996845	545.68	Intergenic	948	plus	SE	Potri.T000633.1	4	4
Chr01	2864619	2864726	0.0351515	33.89	Intergenic	87	plus	FRAG	Potri.001G411000.1	0	0
Chr01	2870051	2870209	0.516484	82.76	Intron_cds	213	plus	FRAG	Potri.001G038900.1	0	0
Chr01	2872045	2872905	0.996575	562.78	Intergenic	764	plus	SE	Potri.001G038500.1	0	1
Chr01	2907485	2907598	0.241758	10.17	UTR	66	plus	FRAG	Potri.001G038900.1	0	0
Chr01	2916330	2916416	0.0445205	21.18	Intergenic	39	plus	SE	Potri.001G038500.1	0	0
Chr01	2946374	2947220	0.996575	548.83	Intergenic	766	plus	SE	Potri.001G038500.1	0	1
Chr01	2951907	2954593	0.993464	95.11	Intergenic	2585	plus	DUP	Potri.006G160900.1	0	0
Chr01	2955346	2956043	0.995025	351.61	Intergenic	599	plus	SE	Potri.003G024501.1	1	2
Chr01	2957723	2958772	0.996845	612.01	Intergenic	948	plus	SE	Potri.T000633.1	1	1
Chr01	2959394	2959504	0.0366972	12.12	Intergenic	24	plus	FRAG	Potri.019G106700.1	0	0
Chr01	2961991	2965820	0.294118	66.29	Intergenic	180	plus	RET	Potri.011G081800.1	0	0
Chr01	2965845	2966379	0.713755	449.36	Intergenic	577	plus	FRAG	Potri.004G213100.1	0	1
Chr01	3013693	3013878	0.0676692	11.5	Intron_cds	27	plus	FRAG	Potri.T081266.1	1	2
Chr01	3026488	3026628	0.158621	57.43	Intergenic	138	plus	SE	Potri.010G024200.1	0	0
Chr01	3064355	3064471	0.0211039	14.78	Intergenic	39	plus	FRAG	Potri.011G168300.2	0	0
Chr01	3203640	3205596	0.276056	34.77	UTR	2015	plus	DUP	Potri.003G182300.1	1	2
Chr01	3206450	3206515	0.146479	70.73	UTR	154	plus	FRAG	Potri.003G182300.1	0	0
Chr01	3306216	3306473	0.985915	143.41	Intergenic	210	plus	SE	Potri.001G045301.1	0	0
Chr01	3315228	3315455	0.591549	93.3	Intergenic	126	plus	SE	Potri.001G045301.1	0	0
Chr01	3352803	3353117	0.0924574	169.02	Intergenic	228	plus	FRAG	Potri.001G045200.1	0	0
Chr01	3403243	3403500	0.985915	141.91	Intergenic	210	plus	SE	Potri.001G045301.1	0	0
Chr01	3410821	3411012	0.285714	34.95	Intergenic	144	plus	FRAG	Potri.001G208500.1	0	0
Chr01	3411220	3411753	0.713755	451.21	Intergenic	576	plus	FRAG	Potri.004G213100.1	0	0
Chr01	3628675	3628785	0.0144828	35.91	Intergenic	63	plus	FRAG	Potri.001G048700.1	0	0
Chr01	3631183	3631362	0.247788	39.22	Intergenic	168	plus	FRAG	Potri.005G077900.1	0	0
Chr01	3644639	3644922	1	165.06	Intergenic	302	plus	SE	Potri.016G111200.1	0	1
Chr01	3663372	3663991	0.114483	151.54	Intergenic	528	plus	DUP	Potri.003G178900.1	2	4
Chr01	3665642	3666361	0.153786	169.4	Intergenic	711	plus	FRAG	Potri.009G147100.2	6	8
Chr01	3672882	3672992	0.0144828	35.91	Intergenic	63	plus	FRAG	Potri.001G048700.1	0	0
Chr01	3675443	3675601	0.234513	45.31	Intergenic	159	plus	FRAG	Potri.005G077900.1	0	0
Chr01	3684336	3684377	0.0158621	28.48	Intron_cds	69	plus	FRAG	Potri.003G179000.1	1	1
Chr01	3691803	3692868	0.144828	302.52	UTR	1172	plus	DUP	Potri.003G178900.1	1	1
Chr01	3700397	3700501	0.0241379	41.52	Intergenic	105	plus	FRAG	Potri.001G175700.1	0	0
Chr01	3763696	3765348	1	901.73	Intron_cds	1596	plus	SE	Potri.017G044300.1	4	9
Chr01	3766126	3766320	0.385542	90.34	Intergenic	288	plus	SE	Potri.013G148950.1	0	0
Chr01	3769262	3769462	0.203704	20.09	Intergenic	126	plus	FRAG	Potri.003G016800.1	0	0
Chr01	3793812	3794065	0.61039	29.62	UTR	120	plus	SE	Potri.003G178300.1	1	2
Chr01	3882723	3882976	0.21194	82.22	UTR	212	plus	FRAG	Potri.001G050900.1	0	1
Chr01	4012472	4012585	0.209091	11.52	Intergenic	66	plus	FRAG	Potri.011G054800.1	0	0
Chr01	4012591	4013189	0.893617	55.74	Intergenic	548	plus	DUP	Potri.019G033100.1	3	4
Chr01	4028221	4028556	0.989796	81.46	Intergenic	291	plus	FRAG	Potri.001G239400.1	0	0
Chr01	4028626	4029197	0.994186	375.11	Intergenic	512	plus	SE	Potri.T100700.1	0	1
Chr01	4029452	4030156	0.995025	403	Intergenic	600	plus	SE	Potri.003G024501.1	0	0
Chr01	4031465	4031641	0.285714	39.95	Intergenic	144	plus	FRAG	Potri.001G208500.1	0	0
Chr01	4031933	4032985	0.996845	627.2	Intergenic	948	plus	SE	Potri.T000633.1	1	1
Chr01	4038171	4039258	0.149062	175.99	Intergenic	992	plus	DUP	Potri.003G175300.2	1	1
Chr01	4042760	4042873	0.0217177	28.07	UTR	66	plus	FRAG	Potri.003G175300.2	0	0
Chr01	4107284	4107474	0.174377	70.15	Intergenic	146	plus	FRAG	Potri.003G174400.1	0	1
Chr01	4118909	4118950	0.0660377	11.22	Intron_cds	66	plus	FRAG	Potri.003G172800.1	0	0
Chr01	4127956	4128099	0.192513	49.87	Intergenic	108	plus	FRAG	Potri.008G056800.1	0	0
Chr01	4134158	4134353	0.229249	41.17	Intergenic	193	plus	FRAG	Potri.006G060100.2	0	1
Chr01	4147813	4148000	0.0265781	22.34	Intergenic	66	plus	FRAG	Potri.019G032800.4	1	2
Chr01	4185502	4185686	0.0704918	79.29	UTR	129	plus	FRAG	Potri.003G173200.1	0	0
Chr01	4186056	4186981	0.193443	127.77	UTR	896	plus	AMB	Potri.003G173200.1	0	0
Chr01	4187131	4187815	0.198361	176.33	UTR	586	plus	DUP	Potri.003G173200.1	0	0
Chr01	4273704	4276340	0.905028	188.42	Intergenic	2565	plus	DUP	Potri.003G171900.1	2	5
Chr01	4287896	4288248	0.379032	38.82	Intergenic	141	plus	SE	Potri.009G023700.1	5	7
Chr01	4328123	4328360	0.0894737	9.77	Intergenic	51	plus	FRAG	Potri.019G110900.1	3	4
Chr01	4374575	4374772	0.273973	15.99	Intergenic	60	plus	SE	Potri.016G134300.1	3	3
Chr01	4397532	4397690	0.226277	60.66	Intergenic	93	plus	FRAG	Potri.001G336600.1	0	0
Chr01	4415580	4415780	0.0898734	111.07	Intergenic	201	plus	FRAG	Potri.002G046700.1	0	0
Chr01	4425871	4426143	0.526316	81.22	Intron_cds	237	plus	FRAG	Potri.001G069700.1	1	3
Chr01	4530072	4530161	0.168224	58.9	UTR	160	plus	FRAG	Potri.003G168801.1	0	0
Chr01	4545155	4545346	0.272059	61.58	Intergenic	111	plus	FRAG	Potri.003G168600.1	0	0
Chr01	4565074	4565181	0.0530726	16.79	Intergenic	57	plus	FRAG	Potri.T001800.1	0	0
Chr01	4571792	4571932	0.4375	8.83	UTR	150	plus	FRAG	Potri.015G116750.1	1	1
Chr01	4599295	4599774	0.883436	78.36	Intergenic	429	plus	SE	Potri.007G089350.1	2	4
Chr01	4638742	4638858	0.197368	42.88	Intergenic	90	plus	FRAG	Potri.010G022900.1	0	0
Chr01	4693842	4694048	0.0499391	44.85	Intergenic	108	plus	FRAG	Potri.005G087300.1	1	1
Chr01	4703002	4703130	0.808219	82.72	Intron_cds	173	plus	SE	Potri.013G080600.1	0	0
Chr01	4720511	4720692	0.661765	39.95	Intergenic	134	plus	FRAG	Potri.004G230700.1	0	1
Chr01	4720865	4721616	0.288732	43.38	Intergenic	123	plus	DUP	Potri.T035500.1	1	1
Chr01	4751093	4751140	0.0479876	39.42	Intron_cds	93	plus	FRAG	Potri.003G166300.4	0	0
Chr01	4821268	4821336	0.0828221	52.21	Intergenic	166	plus	SE	Potri.003G165200.1	0	0
Chr01	4828037	4828174	0.0423977	16.83	Intergenic	87	plus	FRAG	Potri.010G212900.1	0	0
Chr01	4833344	4834873	0.334101	257.45	Intergenic	1604	plus	DUP	Potri.007G048500.1	0	0
Chr01	4835052	4835487	0.214286	131.39	Intron_cds	480	plus	DUP	Potri.007G048500.1	0	0
Chr01	4837664	4837984	0.986301	182.01	Intergenic	216	plus	SE	Potri.003G004300.1	0	0
Chr01	4850612	4850680	0.0170524	14.69	Intergenic	42	plus	SE	Potri.003G164900.4	0	0
Chr01	4872565	4873021	0.383249	87.01	Intergenic	451	plus	FRAG	Potri.011G084600.1	3	5
Chr01	4918290	4918493	0.11028	25.17	Intergenic	199	plus	FRAG	Potri.003G164400.1	1	1
Chr01	4982377	4982867	0.758065	163.46	Intergenic	386	plus	DUP	Potri.001G063200.1	0	1
Chr01	4993215	4993298	0.0425532	10.59	Intergenic	24	plus	FRAG	Potri.001G443600.1	0	0
Chr01	5015970	5016065	0.636364	90.16	Intron_cds	146	plus	FRAG	Potri.T114200.1	0	0
Chr01	5019048	5019311	0.432258	41.49	Intergenic	189	plus	FRAG	Potri.003G027801.5	0	2
Chr01	5019670	5019947	0.373913	50.02	Intergenic	135	plus	AMB	Potri.018G124332.1	0	1
Chr01	5030431	5032993	0.607407	75.53	Intergenic	2158	plus	AMB	Potri.001G065000.2	1	2
Chr01	5033747	5033833	0.0784314	19.3	Intergenic	36	plus	SE	Potri.013G129300.1	0	0
Chr01	5034309	5034362	0.165485	61.72	Intron_cds	250	plus	FRAG	Potri.018G147900.1	0	0
Chr01	5034997	5035201	0.0365112	32.61	Intergenic	54	plus	FRAG	Potri.006G117300.1	1	2
Chr01	5044357	5044488	0.0425532	10.59	Intergenic	24	plus	FRAG	Potri.001G443600.1	0	0
Chr01	5047155	5047220	0.0566343	46.15	UTR	105	plus	FRAG	Potri.012G108000.1	0	0
Chr01	5056217	5056300	0.0425532	10.59	Intergenic	24	plus	FRAG	Potri.001G443600.1	0	0
Chr01	5056951	5057034	0.0425532	10.59	Intergenic	24	plus	FRAG	Potri.001G443600.1	0	0
Chr01	5063132	5063266	0.225806	40.39	Intergenic	84	plus	FRAG	Potri.001G063200.1	0	0
Chr01	5070546	5071281	0.0702479	17.15	Intergenic	51	plus	DUP	Potri.002G144000.2	1	1
Chr01	5071650	5073652	0.970874	1077.97	Intron_cds	1949	plus	DUP	Potri.012G108000.1	1	1
Chr01	5074720	5074896	0.477477	36.68	Intergenic	159	plus	FRAG	Potri.005G016150.1	1	1
Chr01	5083984	5084166	0.44	16.22	Intergenic	66	plus	SE	Potri.006G061100.1	1	1
Chr01	5085154	5085240	0.181818	26.47	Intergenic	42	plus	FRAG	Potri.T114200.1	0	0
Chr01	5090680	5090811	0.98	30.05	UTR	138	plus	SE	Potri.006G061100.1	1	1
Chr01	5094452	5094538	0.0319149	7.42	Intergenic	18	plus	FRAG	Potri.001G443600.1	0	0
Chr01	5102813	5102947	0.225806	38.9	Intergenic	84	plus	FRAG	Potri.001G063200.1	0	0
Chr01	5112520	5113126	0.389655	259.54	Intergenic	339	plus	DUP	Potri.T161600.1	0	0
Chr01	5158732	5159197	0.365957	152.47	Intergenic	234	plus	DUP	Potri.T161701.1	0	0
Chr01	5158970	5163662	0.245955	178.61	Intron_cds	4785	plus	DUP	Potri.012G108000.1	0	0
Chr01	5165134	5165583	0.758065	179.9	Intergenic	387	plus	DUP	Potri.001G063200.1	1	1
Chr01	5184438	5184578	0.11028	25.17	Intergenic	199	plus	FRAG	Potri.003G164400.1	1	1
Chr01	5185121	5185222	0.0736434	44.61	Intergenic	114	plus	FRAG	Potri.012G105000.1	0	0
Chr01	5201552	5202023	0.584775	243.24	Intergenic	502	plus	FRAG	Potri.003G164200.1	0	2
Chr01	5256691	5257029	0.925926	93.06	Intergenic	222	plus	SE	Potri.009G003000.1	1	1
Chr01	5325495	5325659	0.0813008	43.73	Intergenic	90	plus	FRAG	Potri.010G121500.2	0	0
Chr01	5342615	5342779	0.0813008	41.73	Intergenic	90	plus	FRAG	Potri.010G121500.2	0	0
Chr01	5366708	5367358	0.469108	260.16	Intergenic	553	plus	SE	Potri.014G141000.1	1	3
Chr01	5371797	5371949	0.179724	46.98	Intergenic	117	plus	FRAG	Potri.008G090700.1	1	1
Chr01	5377362	5377514	0.0601266	25.28	Intergenic	57	plus	FRAG	Potri.T053400.1	1	1
Chr01	5436192	5436296	0.0530726	25.78	Intergenic	57	plus	FRAG	Potri.T001800.1	0	0
Chr01	5570688	5572400	0.331884	428.65	UTR	1322	plus	DUP	Potri.T133800.2	1	1
Chr01	5580594	5580943	0.179283	191.15	Intergenic	261	plus	FRAG	Potri.T133700.2	0	1
Chr01	5585524	5585824	224	36.04	Intergenic	84	plus	SE	Potri.003G112300.1	0	0
Chr01	5623188	5623352	0.178313	68.75	Intergenic	234	plus	FRAG	Potri.013G009500.2	0	0
Chr01	5625410	5625629	0.6	11.05	Intergenic	87	plus	SE	Potri.003G160200.1	3	5
Chr01	5645511	5645738	0.148077	110.45	Intergenic	235	plus	FRAG	Potri.001G293300.2	1	1
Chr01	5710641	5710892	0.22973	76.68	Intergenic	153	plus	FRAG	Potri.014G188300.1	0	0
Chr01	5711482	5711598	0.1625	84.22	Intergenic	117	plus	FRAG	Potri.013G142300.1	0	0
Chr01	5717281	5717497	0.179811	76.25	Intergenic	171	plus	FRAG	Potri.011G083300.2	1	1
Chr01	5748791	5748955	0.0151724	24.4	Intergenic	66	plus	FRAG	Potri.003G178900.1	1	1
Chr01	5836465	5836725	0.0888889	70.49	Intergenic	207	plus	FRAG	Potri.002G018600.2	1	1
Chr01	5969379	5969492	0.13217	75.07	Intron_cds	157	plus	FRAG	Potri.003G156100.1	0	0
Chr01	5969545	5969577	0.0402145	4.33	Intron_cds	45	plus	FRAG	Potri.001G351000.2	0	0
Chr01	6035986	6036329	0.539326	50.9	Intergenic	140	plus	SE	Potri.003G154700.1	2	6
Chr01	6061828	6062013	0.213836	76.4	Intergenic	102	plus	FRAG	Potri.006G148000.5	0	0
Chr01	6070551	6070673	0.042268	51.31	Intergenic	123	plus	FRAG	Potri.017G129200.2	0	0
Chr01	6095339	6095455	0.390476	28.9	Intergenic	123	plus	FRAG	Potri.001G215600.1	0	0
Chr01	6112203	6112343	0.168966	76.71	UTR	151	plus	FRAG	Potri.T154500.4	0	0
Chr01	6140286	6140525	0.306122	101.18	Intron_cds	225	plus	FRAG	Potri.013G143300.1	1	1
Chr01	6143775	6143960	0.21831	26.68	Intron_cds	93	plus	FRAG	Potri.019G001300.1	1	1
Chr01	6151143	6151259	0.732394	86.37	Intergenic	156	plus	FRAG	Potri.006G141600.1	0	0
Chr01	6151785	6151946	0.168067	14.68	Intergenic	48	plus	SE	Potri.013G110500.1	2	2
Chr01	6298516	6298557	0.141274	54.96	Intron_cds	237	plus	FRAG	Potri.003G151300.2	1	1
Chr01	6300528	6300730	0.126733	83.68	UTR	191	plus	FRAG	Potri.003G151100.1	0	1
Chr01	6300972	6301855	0.241584	139.47	UTR	675	plus	DUP	Potri.003G151100.1	0	1
Chr01	6303121	6303233	0.0990099	63.87	Intron_cds	149	plus	FRAG	Potri.003G151100.1	0	0
Chr01	6310926	6311042	0.129213	35.41	Intergenic	69	plus	FRAG	Potri.012G063900.1	0	0
Chr01	6310959	6311575	0.86911	176.63	Intergenic	521	plus	FRAG	Potri.016G084600.1	3	5
Chr01	6311523	6315094	0.404494	80.76	Intergenic	210	plus	DUP	Potri.012G063900.1	1	2
Chr01	6374027	6374182	0.121622	45.73	Intron_cds	105	plus	FRAG	Potri.013G053700.2	0	0
Chr01	6387676	6387864	0.519231	63.33	Intergenic	162	plus	FRAG	Potri.016G072850.1	0	0
Chr01	6497297	6497338	0.0307898	32.59	Intron_cds	69	plus	FRAG	Potri.003G148200.1	0	0
Chr01	6498906	6499097	0.316239	71.81	UTR	222	plus	FRAG	Potri.007G068200.2	0	0
Chr01	6509291	6509419	0.175159	53.45	Intergenic	170	plus	FRAG	Potri.004G168000.1	1	1
Chr01	6546712	6546780	0.0454545	5.75	Intron_cds	60	plus	FRAG	Potri.012G054700.1	0	0
Chr01	6548527	6548898	0.987952	53.82	Intergenic	285	plus	DUP	Potri.017G081200.1	1	2
Chr01	6685959	6686084	0.126316	5.22	Intergenic	36	plus	FRAG	Potri.012G015200.1	1	1
Chr01	6702179	6703173	0.133858	38.41	Intergenic	388	plus	DUP	Potri.003G146200.3	0	2
Chr01	6704009	6704189	0.0787402	49.51	Intergenic	121	plus	FRAG	Potri.003G146200.3	0	1
Chr01	6738018	6738053	0.0662824	21.48	UTR	60	plus	SE	Potri.003G145700.1	0	0
Chr01	6742758	6743063	0.195652	164.97	Intergenic	270	plus	FRAG	Potri.012G020500.1	0	0
Chr01	6782138	6782583	0.821782	46.43	Intergenic	249	plus	SE	Potri.002G193200.1	0	0
Chr01	6968324	6968750	0.344569	64.55	Intergenic	277	plus	FRAG	Potri.012G073000.1	4	5
Chr01	6969353	6969715	0.524887	98.57	Intergenic	351	plus	SE	Potri.010G026301.1	1	3
Chr01	7044127	7044420	0.178161	78.43	UTR	279	plus	FRAG	Potri.014G042800.1	0	0
Chr01	7084410	7084892	0.645161	110.89	UTR	300	plus	AMB	Potri.T105101.1	0	2
Chr01	7085654	7085791	0.172662	29.57	Intron_cds	72	plus	FRAG	Potri.004G010601.1	0	0
Chr01	7111890	7112058	0.0256724	17.45	Intergenic	63	plus	FRAG	Potri.013G105100.1	1	1
Chr01	7115730	7115991	0.690141	68.41	Intergenic	145	plus	AMB	Potri.006G066550.1	0	0
Chr01	7145142	7145351	0.0174365	46.07	Intergenic	163	plus	FRAG	Potri.002G111000.4	0	1
Chr01	7175564	7175969	0.3379	65.86	Intergenic	403	plus	SE	Potri.003G190200.1	0	1
Chr01	7182803	7182964	0.272727	11.76	Intergenic	63	plus	FRAG	Potri.006G163200.1	1	1
Chr01	7250533	7251027	0.0130872	71.62	Intergenic	117	plus	AMB	Potri.004G145800.1	0	0
Chr01	7259947	7260060	0.128378	10.66	Intergenic	57	plus	FRAG	Potri.001G389000.1	0	0
Chr01	7347810	7347974	0.116959	15.91	Intergenic	60	plus	FRAG	Potri.010G037300.1	2	2
Chr01	7365361	7365483	0.26	25.96	Intergenic	78	plus	FRAG	Potri.015G074450.1	0	0
Chr01	7387814	7388158	0.560811	66.13	Intergenic	249	plus	FRAG	Potri.001G389000.1	1	1
Chr01	7432463	7432648	0.136076	49.24	Intergenic	129	plus	FRAG	Potri.017G027700.1	2	2
Chr01	7520795	7520899	0.138298	3.55	Intergenic	30	plus	FRAG	Potri.005G024500.1	1	1
Chr01	7540286	7540924	0.129293	282.38	Intergenic	574	plus	FRAG	Potri.001G095600.1	2	5
Chr01	7596032	7596139	0.0530726	28.28	Intergenic	57	plus	FRAG	Potri.T001800.1	0	0
Chr01	7603378	7603997	0.994975	314.09	Intergenic	584	plus	SE	Potri.003G134800.1	2	5
Chr01	7642144	7642347	0.281818	16.55	Intergenic	90	plus	SE	Potri.019G072200.1	3	3
Chr01	7700603	7700900	0.155203	47.11	Intergenic	265	plus	FRAG	Potri.008G183400.1	2	3
Chr01	7702609	7702901	0.164179	31.51	Intergenic	257	plus	FRAG	Potri.001G097900.1	1	2
Chr01	7719186	7719449	0.490196	92.22	Intergenic	231	plus	FRAG	Potri.002G231551.1	1	1
Chr01	7761134	7761409	0.397906	41.36	Intergenic	228	plus	FRAG	Potri.016G084600.1	3	3
Chr01	7815859	7816008	0.26738	56.11	Intergenic	150	plus	FRAG	Potri.008G056800.1	0	0
Chr01	7906332	7906865	0.713755	446.71	Intergenic	576	plus	FRAG	Potri.004G213100.1	0	0
Chr01	7917372	7917652	0.308989	43.33	Intron_cds	159	plus	FRAG	Potri.003G131775.1	0	5
Chr01	7925222	7925928	0.505618	57.62	Intergenic	135	plus	DUP	Potri.011G092100.1	3	3
Chr01	7926888	7927194	0.295302	50.98	Intergenic	123	plus	FRAG	Potri.T138000.1	3	5
Chr01	7936210	7936374	0.0607287	31.64	Intergenic	90	plus	FRAG	Potri.006G106800.3	0	0
Chr01	7945686	7946008	0.284091	20.98	Intergenic	126	plus	FRAG	Potri.016G088400.1	3	4
Chr01	8017837	8017989	0.156627	74.84	Intergenic	162	plus	FRAG	Potri.003G131200.1	0	0
Chr01	8027087	8027281	0.130952	9.82	Intergenic	66	plus	FRAG	Potri.010G206766.1	1	1
Chr01	8028897	8029066	0.108696	32.54	Intergenic	60	plus	FRAG	Potri.005G146300.1	1	2
Chr01	8029360	8030599	0.141361	31.99	Intergenic	162	plus	DUP	Potri.002G216700.1	3	4
Chr01	8082512	8082742	0.143158	44.73	Intergenic	204	plus	FRAG	Potri.004G129000.1	0	1
Chr01	8142874	8142975	0.0530726	24.29	Intergenic	57	plus	FRAG	Potri.T001800.1	0	0
Chr01	8158965	8159954	0.0448065	56.3	Intergenic	312	plus	DUP	Potri.001G102000.3	1	1
Chr01	8192817	8193806	0.776596	365.09	UTR	1040	plus	SE	Potri.003G123600.1	2	6
Chr01	8246044	8246238	0.0954545	26.72	Intergenic	63	plus	FRAG	Potri.013G071500.1	4	4
Chr01	8246322	8246834	0.343373	37.81	Intergenic	338	plus	FRAG	Potri.010G019700.1	3	6
Chr01	8289036	8289197	0.0855615	19.32	Intergenic	48	plus	FRAG	Potri.008G056800.1	2	2
Chr01	8298624	8298755	0.54	59.66	UTR	81	plus	FRAG	Potri.001G104050.1	0	0
Chr01	8300137	8300172	0.0428571	22.36	Intergenic	90	plus	FRAG	Potri.003G187900.1	0	0
Chr01	8302862	8302981	0.0396197	45.54	Intergenic	75	plus	FRAG	Potri.003G127600.1	0	0
Chr01	8327810	8327926	0.0643016	35.37	Intergenic	87	plus	FRAG	Potri.001G004600.2	0	0
Chr01	8431103	8431276	0.287671	13.97	Intergenic	57	plus	SE	Potri.013G140900.1	2	2
Chr01	8460685	8460882	0.189723	120.76	UTR	284	plus	FRAG	Potri.003G125000.4	0	2
Chr01	8572694	8573230	0.522167	124.28	Intergenic	441	plus	DUP	Potri.001G102600.1	0	2
Chr01	8577843	8577994	0.0909091	63.9	Intron_cds	140	plus	FRAG	Potri.010G042100.1	1	2
Chr01	8621997	8622638	0.994152	177.99	Intergenic	540	plus	DUP	Potri.001G189600.1	3	3
Chr01	8623844	8624173	0.432927	58.3	Intergenic	297	plus	DUP	Potri.012G139400.2	0	0
Chr01	8630034	8630183	0.203209	49.05	Intergenic	114	plus	FRAG	Potri.008G056800.1	0	0
Chr01	8647005	8647214	0.0298507	42.94	Intergenic	96	plus	FRAG	Potri.010G177200.5	4	4
Chr01	8712422	8712466	0.119565	20.14	Intron_cds	66	plus	FRAG	Potri.003G122100.1	0	0
Chr01	8745692	8745820	0.0147446	36.01	Intron_cds	84	plus	FRAG	Potri.015G089300.1	0	0
Chr01	8762679	8762903	0.886364	70.72	Intergenic	234	plus	SE	Potri.003G029850.1	0	0
Chr01	8763335	8763493	0.22695	36.04	Intergenic	96	plus	FRAG	Potri.003G011850.2	1	1
Chr01	8832300	8832821	0.144737	69.07	Intergenic	168	plus	FRAG	Potri.015G005400.1	3	5
Chr01	8893089	8893292	0.464286	58.43	Intergenic	78	plus	SE	Potri.003G124466.1	3	3
Chr01	8923493	8923624	96	56.69	Intergenic	108	plus	FRAG	Potri.003G120101.1	0	0
Chr01	8976258	8976380	0.0425532	39.79	Intergenic	96	plus	FRAG	Potri.012G084400.1	0	0
Chr01	8996413	8996505	0.0695364	26.88	UTR	63	plus	FRAG	Potri.001G033900.6	0	0
Chr01	9059906	9060106	0.0156148	25.51	Intergenic	72	plus	FRAG	Potri.005G211100.3	2	2
Chr01	9147571	9147687	0.0579151	51.31	Intron_cds	90	plus	FRAG	Potri.008G074200.2	0	0
Chr01	9153092	9153504	0.230072	196.99	Intergenic	365	plus	FRAG	Potri.003G117700.1	0	1
Chr01	9171260	9171373	0.0518868	36.36	UTR	66	plus	FRAG	Potri.003G117300.1	0	0
Chr01	9195422	9196060	0.119565	131.54	UTR	825	plus	DUP	Potri.003G117000.2	0	0
Chr01	9362909	9363007	0.0309156	19.79	Intergenic	78	plus	SE	Potri.019G091700.1	2	2
Chr01	9368740	9369138	0.152381	136.45	Intron_cds	336	plus	RET	Potri.008G038800.4	1	3
Chr01	9425158	9425190	0.169565	45.57	Intron_cds	206	plus	FRAG	Potri.003G115300.1	0	0
Chr01	9575972	9576199	0.276596	28.57	Intergenic	117	plus	FRAG	Potri.019G033100.1	2	2
Chr01	9588965	9589669	0.938272	416.01	Intergenic	684	plus	FRAG	Potri.001G207400.1	3	3
Chr01	9617401	9617562	0.0973451	19.4	Intergenic	66	plus	FRAG	Potri.015G049700.1	1	1
Chr01	9655584	9655706	0.256757	69.94	Intergenic	114	plus	FRAG	Potri.T070400.1	0	0
Chr01	9711620	9711763	0.767442	34.24	Intergenic	108	plus	FRAG	Potri.001G313600.1	0	0
Chr01	9712394	9712687	0.403846	27.9	Intergenic	126	plus	FRAG	Potri.009G011500.1	4	4
Chr01	9717287	9717475	0.925926	21.35	Intergenic	224	plus	SE	Potri.009G003000.1	2	2
Chr01	9775345	9775449	0.0158573	18.05	Intergenic	48	plus	FRAG	Potri.002G201000.1	0	0
Chr01	9849526	9849678	0.0794979	21.25	Intergenic	57	plus	FRAG	Potri.003G045100.1	2	2
Chr01	10013038	10013324	0.844828	106.72	Intron_cds	147	plus	SE	Potri.001G424875.1	1	1
Chr01	10019533	10019878	0.0613915	84.01	Intergenic	256	plus	FRAG	Potri.016G043900.1	2	5
Chr01	10024286	10024336	0.031746	41.54	Intron_cds	72	plus	FRAG	Potri.003G109900.1	1	1
Chr01	10029291	10029684	0.804348	35.09	Intergenic	342	plus	FRAG	Potri.007G069900.1	2	4
Chr01	10118777	10118821	0.155425	72.65	Intron_cds	244	plus	FRAG	Potri.003G109000.1	0	0
Chr01	10133463	10133738	0.413462	55.76	Intergenic	129	plus	SE	Potri.003G108601.1	2	4
Chr01	10352477	10352707	0.0936709	28.99	Intergenic	111	plus	FRAG	Potri.003G106000.1	1	1
Chr01	10472092	10472238	0.115819	62.62	UTR	229	plus	FRAG	Potri.003G104000.1	0	0
Chr01	10521029	10521070	0.219697	32.96	UTR	87	plus	FRAG	Potri.004G071500.1	0	0
Chr01	10530720	10531040	0.412752	255.06	Intergenic	368	plus	FRAG	Potri.003G103300.1	0	0
Chr01	10537576	10537947	0.181172	173.33	UTR	303	plus	FRAG	Potri.003G103100.1	1	1
Chr01	10539736	10539945	0.0817052	85.68	UTR	138	plus	FRAG	Potri.003G103100.1	0	0
Chr01	10554263	10554523	0.123977	124.7	Intergenic	310	plus	FRAG	Potri.003G102700.1	0	0
Chr01	10555171	10555251	0.0283159	22.2	Intergenic	57	plus	FRAG	Potri.018G065300.1	1	1
Chr01	10650428	10650764	0.987179	88.84	Intergenic	235	plus	SE	Potri.005G200800.1	0	1
Chr01	10661636	10661863	0.97619	95.73	UTR	123	plus	SE	Potri.T172029.1	0	0
Chr01	10677653	10677849	0.0573013	43.59	Intergenic	93	plus	FRAG	Potri.004G189000.1	2	3
Chr01	10689130	10689174	0.0248619	24.55	Intron_cds	54	plus	FRAG	Potri.003G100600.1	0	0
Chr01	10751390	10751494	0.367647	55.07	Intergenic	75	plus	SE	Potri.009G087300.1	0	0
Chr01	10769881	10770049	0.488889	51.35	Intergenic	132	plus	SE	Potri.003G099500.1	0	0
Chr01	10818895	10819035	575	30.9	Intron_cds	141	plus	SE	Potri.004G172200.1	1	1
Chr01	10917671	10917841	0.0759878	29.21	Intergenic	75	plus	FRAG	Potri.006G213000.3	0	0
Chr01	10918214	10919009	0.994505	407.73	Intergenic	691	plus	DUP	Potri.014G062500.1	0	0
Chr01	10919815	10919919	0.2	14.83	Intergenic	30	plus	FRAG	Potri.013G010100.1	0	0
Chr01	10983427	10983822	0.252049	145.01	Intergenic	366	plus	SE	Potri.013G047000.1	1	3
Chr01	11014514	11014722	0.460526	56.12	Intergenic	105	plus	SE	Potri.001G137400.1	1	2
Chr01	11014736	11014943	0.394737	44.24	UTR	90	plus	SE	Potri.001G137400.1	1	3
Chr01	11024696	11024891	0.330097	40.84	UTR	102	plus	FRAG	Potri.004G206650.1	1	1
Chr01	11026544	11026999	0.760479	177.17	UTR	377	plus	FRAG	Potri.010G022800.1	0	2
Chr01	11035133	11035398	0.335404	38.42	Intergenic	174	plus	FRAG	Potri.013G111800.1	0	1
Chr01	11044822	11044935	0.131737	24.61	Intergenic	66	plus	FRAG	Potri.003G142200.1	0	0
Chr01	11089982	11090275	0.993333	142.75	Intergenic	426	plus	SE	Potri.001G322800.1	0	0
Chr01	11145215	11145265	0.287037	48.63	UTR	93	plus	FRAG	Potri.003G095100.2	0	0
Chr01	11192866	11192973	0.111842	37.52	Intergenic	102	plus	FRAG	Potri.001G062300.1	0	0
Chr01	11193377	11193588	0.0565693	26.11	Intergenic	93	plus	FRAG	Potri.009G007300.1	1	2
Chr01	11324245	11324451	0.175325	26.18	UTR	81	plus	FRAG	Potri.011G013300.1	2	2
Chr01	11339407	11339535	0.0670996	43.6	UTR	93	plus	FRAG	Potri.003G093300.2	0	0
Chr01	11367022	11367286	0.545455	46.75	Intergenic	126	plus	SE	Potri.010G125500.1	3	4
Chr01	11443086	11443298	0.520548	42.24	Intergenic	114	plus	SE	Potri.016G134300.1	2	2
Chr01	11444435	11444647	0.495868	29.55	Intergenic	165	plus	FRAG	Potri.019G133300.1	1	1
Chr01	11672656	11672925	0.328358	24.73	Intron_cds	66	plus	SE	Potri.003G090700.1	1	2
Chr01	11686454	11686498	0.125285	82.4	Intron_cds	244	plus	FRAG	Potri.003G090800.1	0	0
Chr01	11725497	11725649	0.0571429	96.28	UTR	138	plus	FRAG	Potri.001G137800.1	0	0
Chr01	11732372	11732611	0.215517	85.39	Intergenic	150	plus	FRAG	Potri.003G089900.4	2	2
Chr01	11755381	11755563	0.130194	107.75	UTR	265	plus	SE	Potri.003G089600.1	0	3
Chr01	11759726	11759947	0.171745	114.69	Intron_cds	408	plus	SE	Potri.003G089600.1	2	2
Chr01	11762216	11762296	0.132231	33.01	Intergenic	48	plus	FRAG	Potri.T158000.1	0	0
Chr01	11791659	11791790	0.0598456	52.75	Intergenic	93	plus	FRAG	Potri.015G148300.1	0	0
Chr01	11946097	11946195	0.0529101	48.85	Intergenic	90	plus	FRAG	Potri.005G030000.2	1	1
Chr01	12027288	12027446	0.352941	62.9	Intergenic	126	plus	FRAG	Potri.001G147800.1	0	0
Chr01	12152161	12152295	0.303571	17.63	Intergenic	51	plus	SE	Potri.007G070750.1	3	3
Chr01	12153200	12153462	0.834862	39.65	Intergenic	254	plus	SE	Potri.006G120300.1	0	2
Chr01	12336816	12337013	0.193277	55.74	Intergenic	147	plus	FRAG	Potri.010G053600.3	0	0
Chr01	12410949	12411288	0.0594595	3.57	Intergenic	33	plus	FRAG	Potri.006G089300.1	4	5
Chr01	12488219	12488326	0.0530726	28.28	Intergenic	57	plus	FRAG	Potri.T001800.1	0	0
Chr01	12489929	12490114	0.202572	95.17	Intergenic	186	plus	FRAG	Potri.003G083300.1	0	0
Chr01	12490613	12490998	0.228296	76.47	Intergenic	347	plus	DUP	Potri.003G083300.1	0	0
Chr01	12499921	12500732	0.728395	332.62	UTR	764	plus	DUP	Potri.003G082900.1	0	0
Chr01	12580579	12580791	0.167969	49.97	Intergenic	130	plus	FRAG	Potri.006G025200.1	1	2
Chr01	12656787	12656831	0.117857	46.94	Intron_cds	102	plus	FRAG	Potri.003G080800.1	1	1
Chr01	12658762	12658809	0.107143	51.33	Intron_cds	90	plus	FRAG	Potri.003G080800.1	0	0
Chr01	12672711	12672869	0.520548	24.49	Intergenic	93	plus	SE	Potri.016G134300.1	2	2
Chr01	12686499	12686648	0.122581	26.32	Intron_cds	57	plus	FRAG	Potri.003G081066.1	0	0
Chr01	12688417	12688596	0.239726	21.86	Intergenic	105	plus	FRAG	Potri.003G081132.1	1	1
Chr01	12719101	12719193	0.189024	42.75	Intergenic	93	plus	FRAG	Potri.012G021601.1	0	0
Chr01	12906900	12907082	0.558824	61.47	Intergenic	162	plus	FRAG	Potri.018G080000.1	1	1
Chr01	12970447	12970739	0.0918004	144.85	Intergenic	299	plus	FRAG	Potri.014G146200.1	0	2
Chr01	12990322	12990801	0.406181	235.53	Intron_cds	551	plus	FRAG	Potri.002G210600.1	3	3
Chr01	13178901	13179077	0.84	50.45	Intergenic	126	plus	SE	Potri.019G013400.1	0	0
Chr01	13246409	13246564	0.25	18.7	Intergenic	60	plus	FRAG	Potri.003G219600.1	1	1
Chr01	13255836	13256042	0.971429	91.79	UTR	102	plus	SE	Potri.004G170650.1	0	0
Chr01	13258809	13259036	0.125899	17.77	Intergenic	105	plus	FRAG	Potri.005G191200.1	1	1
Chr01	13323067	13323255	0.410714	28.86	Intergenic	138	plus	SE	Potri.001G217100.1	0	0
Chr01	13466976	13467156	0.163842	25.98	Intergenic	91	plus	FRAG	Potri.008G213200.2	0	1
Chr01	13603630	13604121	0.31094	140.51	UTR	474	plus	FRAG	Potri.012G126800.1	1	1
Chr01	13672567	13672635	0.16035	24.49	Intron_cds	167	plus	FRAG	Potri.005G011100.1	0	0
Chr01	13707004	13707292	0.226415	118.35	Intergenic	259	plus	FRAG	Potri.003G071500.1	1	2
Chr01	13716422	13716505	0.547619	89.55	Intergenic	164	plus	SE	Potri.T172030.1	0	0
Chr01	13716529	13716771	0.988095	185.7	Intergenic	275	plus	SE	Potri.T172030.1	0	0
Chr01	13778975	13779127	0.154867	31.19	Intergenic	111	plus	FRAG	Potri.010G076600.10	1	2
Chr01	13831786	13831908	0.0194715	35.4	UTR	84	plus	FRAG	Potri.003G070400.1	0	0
Chr01	13842391	13843547	0.445693	347.32	UTR	1130	plus	DUP	Potri.003G070200.1	0	4
Chr01	13850957	13851181	0.153558	137.49	Intergenic	246	plus	FRAG	Potri.003G070200.1	1	1
Chr01	13860422	13860590	0.546667	39.6	Intergenic	123	plus	SE	Potri.001G319300.6	0	1
Chr01	13864034	13864171	0.0730994	15.26	Intergenic	114	plus	FRAG	Potri.010G212900.1	0	0
Chr01	13870222	13873049	0.877219	1058.19	UTR	2780	plus	DUP	Potri.003G007200.1	1	1
Chr01	13873812	13874159	0.378289	193.05	Intron_cds	393	plus	FRAG	Potri.009G002700.1	1	1
Chr01	13876610	13876687	0.0431655	10.34	Intron_cds	36	plus	FRAG	Potri.014G182232.1	0	0
Chr01	13877030	13877909	0.391304	352.19	Intergenic	772	plus	DUP	Potri.T166900.1	1	1
Chr01	13879320	13879604	0.1925	151.15	Intergenic	243	plus	FRAG	Potri.003G123300.1	0	0
Chr01	13886580	13886931	0.981132	47.66	Intergenic	268	plus	DUP	Potri.007G062750.1	1	1
Chr01	14003673	14003813	0.321429	34.45	Intergenic	108	plus	FRAG	Potri.015G116750.1	0	0
Chr01	14023250	14023402	0.655172	57.33	Intergenic	171	plus	FRAG	Potri.018G053501.1	0	0
Chr01	14092573	14092698	0.162338	41.33	Intergenic	75	plus	FRAG	Potri.007G033600.1	0	0
Chr01	14193208	14193601	0.317568	62.49	Intergenic	355	plus	FRAG	Potri.005G165200.1	2	4
Chr01	14197246	14197536	0.10555	170.91	Intergenic	291	plus	FRAG	Potri.014G046000.1	0	0
Chr01	14203657	14203791	0.0279465	20.01	Intergenic	69	plus	FRAG	Potri.009G080800.2	2	2
Chr01	14219157	14219477	0.987654	73.52	UTR	237	plus	SE	Potri.009G003000.1	1	1
Chr01	14224751	14224861	0.0543071	27.24	Intergenic	87	plus	FRAG	Potri.009G086800.1	0	0
Chr01	14228277	14228550	0.117735	38.11	Intergenic	235	plus	SE	Potri.006G256300.1	0	1
Chr01	14228603	14228707	0.0233593	13.29	Intergenic	63	plus	FRAG	Potri.004G196300.4	1	1
Chr01	14234343	14234528	0.123167	36.48	Intergenic	126	plus	FRAG	Potri.014G196100.1	1	1
Chr01	14235106	14235928	0.836538	108.75	Intergenic	775	plus	DUP	Potri.001G229400.1	1	1
Chr01	14273464	14274100	0.992908	102.52	Intergenic	535	plus	DUP	Potri.019G033100.1	1	2
Chr01	14274772	14275026	0.286432	76.01	Intergenic	171	plus	FRAG	Potri.002G144500.1	0	0
Chr01	14275049	14275616	0.493976	77.27	Intergenic	463	plus	DUP	Potri.016G085100.1	1	2
Chr01	14276017	14276190	1	43.73	Intergenic	138	plus	SE	Potri.002G163500.1	1	1
Chr01	14276956	14277129	0.62931	103.73	Intergenic	219	plus	FRAG	Potri.009G155100.1	1	1
Chr01	14282474	14282686	0.84058	54.27	Intergenic	174	plus	SE	Potri.017G063100.1	2	2
Chr01	14337232	14337405	0.336842	19.99	Intergenic	78	plus	SE	Potri.013G084200.1	2	2
Chr01	14342274	14344444	0.423406	246.62	Intergenic	1264	plus	DUP	Potri.001G429300.1	16	20
Chr01	14362901	14363392	0.135135	66.93	Intergenic	447	plus	DUP	Potri.019G048700.3	1	1
Chr01	14445604	14445938	0.402299	40.41	Intergenic	209	plus	FRAG	Potri.005G203700.1	2	3
Chr01	14599078	14599299	0.100379	85.49	Intergenic	159	plus	FRAG	Potri.003G057800.1	0	0
Chr01	14622398	14622595	0.363636	30.13	Intergenic	84	plus	SE	Potri.010G125500.1	2	2
Chr01	14659167	14659268	0.0255319	2.7	Intergenic	36	plus	FRAG	Potri.004G074400.5	0	0
Chr01	14699294	14699644	0.166375	77.27	Intergenic	287	plus	FRAG	Potri.003G060800.2	3	3
Chr01	14746692	14746760	0.219048	17.83	UTR	69	plus	SE	Potri.001G174000.1	1	1
Chr01	14805764	14805898	0.0359168	10.13	Intergenic	72	plus	FRAG	Potri.015G042200.2	0	0
Chr01	14857867	14858025	0.5	39.37	Intergenic	108	plus	FRAG	Potri.006G119900.1	0	0
Chr01	14858671	14859425	0.303371	21.25	Intergenic	81	plus	DUP	Potri.011G092100.1	4	4
Chr01	14859509	14859659	0.97561	49.46	Intergenic	118	plus	SE	Potri.012G079900.1	0	1
Chr01	14860704	14861096	0.604027	127.45	Intergenic	270	plus	FRAG	Potri.T138000.1	1	1
Chr01	14877128	14877694	0.853403	158.07	Intergenic	465	plus	FRAG	Potri.016G084600.1	4	4
Chr01	14877437	14879064	0.217391	61.75	Intergenic	168	plus	DUP	Potri.012G086100.1	5	5
Chr01	14879813	14880013	0.0825688	15.73	Intergenic	54	plus	FRAG	Potri.005G173600.1	2	2
Chr01	14879888	14880531	0.682927	61	Intergenic	177	plus	DUP	Potri.010G080500.1	1	1
Chr01	14880683	14880784	0.767442	19.25	Intergenic	102	plus	FRAG	Potri.001G313600.1	0	0
Chr01	14880868	14881792	0.542254	62.96	Intergenic	383	plus	DUP	Potri.T035500.1	1	1
Chr01	14927901	14928182	0.203501	79.22	Intergenic	258	plus	SE	Potri.004G050600.1	0	0
Chr01	14942522	14942769	0.125628	60.85	Intergenic	144	plus	SE	Potri.002G189200.1	3	3
Chr01	14976733	14976994	0.173028	93.99	Intergenic	204	plus	SE	Potri.014G114700.1	1	1
Chr01	14987775	14987981	0.357798	40.95	Intergenic	117	plus	SE	Potri.006G120300.1	3	4
Chr01	15083304	15083573	0.0770695	115.71	Intergenic	234	plus	FRAG	Potri.001G429300.1	2	4
Chr01	15086854	15087123	0.679012	79.79	Intergenic	165	plus	FRAG	Potri.001G432000.1	0	0
Chr01	15120219	15120454	0.459016	51.97	Intergenic	84	plus	SE	Potri.004G220200.1	2	3
Chr01	15125555	15125647	0.234568	25.41	Intron_cds	57	plus	SE	Potri.003G057900.1	0	0
Chr01	15150181	15150327	0.0584307	41.7	Intergenic	105	plus	FRAG	Potri.010G114400.1	0	0
Chr01	15150808	15150936	0.0553435	40.97	Intergenic	87	plus	FRAG	Potri.002G246600.1	2	2
Chr01	15178497	15178655	0.0839937	67.21	Intergenic	159	plus	SE	Potri.015G086800.1	0	0
Chr01	15205546	15205730	0.65625	45.53	Intergenic	117	plus	FRAG	Potri.003G056850.1	0	0
Chr01	15218371	15218590	0.0598007	56.25	Intergenic	211	plus	FRAG	Potri.008G052700.1	0	1
Chr01	15253462	15253620	0.430233	24.25	Intergenic	114	plus	FRAG	Potri.T172009.1	0	0
Chr01	15333033	15334135	0.472464	147.36	Intergenic	488	plus	RET	Potri.012G073100.1	10	13
Chr01	15346758	15346886	0.04	47.2	Intergenic	99	plus	FRAG	Potri.003G004400.1	0	0
Chr01	15355058	15355141	0.0818713	24.97	UTR	42	plus	FRAG	Potri.008G172600.1	0	0
Chr01	15376699	15376794	0.712644	58.22	UTR	192	plus	FRAG	Potri.009G005200.1	0	0
Chr01	15391323	15391610	0.58871	60.12	Intergenic	219	plus	SE	Potri.009G023700.1	2	2
Chr01	15421262	15421812	0.152589	58.04	Intergenic	503	plus	DUP	Potri.015G006900.2	3	3
Chr01	15432780	15432824	0.413333	60.11	UTR	93	plus	FRAG	Potri.016G107400.1	1	1
Chr01	15549901	15550131	0.609091	23.87	Intergenic	201	plus	FRAG	Potri.011G054800.1	2	2
Chr01	15582338	15582622	0.0965682	35.62	Intergenic	362	plus	FRAG	Potri.005G082901.1	4	4
Chr01	15599227	15599390	0.0334728	5.26	Intergenic	24	plus	FRAG	Potri.003G045100.1	2	2
Chr01	15666921	15667034	0.0260047	22.4	Intergenic	66	plus	FRAG	Potri.010G059000.1	0	0
Chr01	15704739	15708107	1	2418.39	Intergenic	3330	plus	DUP	Potri.001G429300.1	2	2
Chr01	15747904	15748395	0.273632	55.36	Intergenic	438	plus	DUP	Potri.003G054900.2	0	0
Chr01	15755259	15755524	0.358025	10.69	Intergenic	87	plus	SE	Potri.009G003000.1	2	3
Chr01	15801448	15801678	625	78.11	Intergenic	174	plus	FRAG	Potri.001G284000.1	1	1
Chr01	15843166	15843455	0.0293742	27.7	Intergenic	69	plus	FRAG	Potri.002G165500.3	3	5
Chr01	15875162	15875215	0.113924	72.39	UTR	105	plus	FRAG	Potri.003G053900.1	2	2
Chr01	15889459	15889914	0.462963	120.92	Intergenic	367	plus	DUP	Potri.001G278700.1	1	2
Chr01	15891169	15891246	0.611111	57.96	Intron_cds	99	plus	SE	Potri.002G204500.1	1	1
Chr01	15893762	15894540	0.427083	104.88	Intergenic	677	plus	DUP	Potri.018G054500.1	1	1
Chr01	15894569	15894760	1	84.65	Intergenic	144	plus	SE	Potri.008G216900.1	0	0
Chr01	15948746	15948876	0.0542299	33.18	Intergenic	77	plus	FRAG	Potri.009G077400.1	0	1
Chr01	15958160	15958300	0.31068	41.72	Intergenic	96	plus	SE	Potri.007G024900.3	3	3
Chr01	16047387	16047786	0.0925926	69.1	Intergenic	135	plus	DUP	Potri.003G053000.1	0	0
Chr01	16064537	16064719	0.515789	53.98	UTR	147	plus	FRAG	Potri.003G052800.1	3	3
Chr01	16068888	16069112	0.52381	41.86	Intergenic	132	plus	SE	Potri.013G084700.1	2	2
Chr01	16072273	16072392	0.0389474	46.86	Intergenic	111	plus	FRAG	Potri.010G160200.5	0	0
Chr01	16093680	16093868	0.985915	99.42	Intergenic	210	plus	SE	Potri.005G248800.1	0	0
Chr01	16096504	16096689	0.040856	26.28	Intergenic	63	plus	FRAG	Potri.010G090800.1	0	1
Chr01	16140001	16140214	0.162242	99.59	Intergenic	169	plus	FRAG	Potri.009G034600.1	0	1
Chr01	16166313	16167368	0.994819	263.06	Intergenic	1110	plus	DUP	Potri.010G004900.1	0	0
Chr01	16172441	16172476	1	59.26	Intron_cds	128	plus	SE	Potri.003G024400.1	0	0
Chr01	16172666	16172804	0.123457	13.54	Intron_cds	30	plus	FRAG	Potri.016G107700.1	0	0
Chr01	16275928	16278032	0.644737	106.56	Intergenic	2093	plus	DUP	Potri.003G051900.4	0	0
Chr01	16332142	16332330	0.093702	85.51	Intergenic	162	plus	FRAG	Potri.010G001100.1	0	0
Chr01	16366825	16366932	0.211268	12.85	Intergenic	33	plus	SE	Potri.009G071500.1	2	2
Chr01	16412244	16412426	0.107807	21.53	Intergenic	75	plus	FRAG	Potri.010G042800.1	2	2
Chr01	16428589	16428690	0.0732759	50.47	Intergenic	99	plus	FRAG	Potri.003G051100.1	0	0
Chr01	16566663	16566911	0.170492	24.28	Intergenic	171	plus	FRAG	Potri.006G163800.1	2	2
Chr01	16573117	16573476	0.0875862	226.01	Intergenic	360	plus	FRAG	Potri.014G138700.1	1	1
Chr01	16573468	16573793	0.155725	117.7	Intergenic	307	plus	SE	Potri.005G119000.1	0	4
Chr01	16617551	16617828	0.0427807	54.47	Intergenic	144	plus	FRAG	Potri.010G091200.2	4	5
Chr01	16633151	16633258	0.462121	93.55	Intergenic	183	plus	SE	Potri.003G007100.1	1	1
Chr01	16636749	16636853	0.0912548	9.67	Intergenic	72	plus	FRAG	Potri.017G113300.1	3	3
Chr01	16636816	16637088	0.561265	64.59	Intergenic	415	plus	FRAG	Potri.002G097500.1	2	2
Chr01	16704391	16704690	0.985915	99.4	UTR	204	plus	SE	Potri.003G050000.1	1	1
Chr01	16731851	16732000	0.122995	25.4	Intergenic	69	plus	FRAG	Potri.008G056800.1	1	1
Chr01	16792602	16792721	0.0771605	35.37	Intergenic	75	plus	FRAG	Potri.002G198900.1	0	0
Chr01	16793226	16793845	0.568027	123.43	Intergenic	614	plus	AMB	Potri.012G079300.1	1	1
Chr01	16827878	16828042	0.101996	53.15	Intergenic	138	plus	FRAG	Potri.008G211500.1	1	1
Chr01	16940164	16940205	0.0470958	53.23	Intron_cds	90	plus	FRAG	Potri.003G049300.1	0	0
Chr01	16953739	16953963	0.991935	91.45	Intergenic	240	plus	SE	Potri.T170300.1	1	1
Chr01	17084738	17084977	0.226804	37.59	Intergenic	132	plus	FRAG	Potri.004G214600.1	2	2
Chr01	17213469	17213639	0.628571	32.69	Intergenic	66	plus	SE	Potri.013G142100.1	2	2
Chr01	17249958	17250235	0.178499	136.35	Intergenic	278	plus	FRAG	Potri.018G069200.3	0	1
Chr01	17371174	17371266	0.0221976	22.03	Intergenic	60	plus	FRAG	Potri.019G109400.2	1	1
Chr01	17427848	17428242	0.224719	35.13	Intergenic	120	plus	DUP	Potri.001G215300.1	3	3
Chr01	17428864	17429007	0.208333	5.25	Intergenic	105	plus	FRAG	Potri.004G046500.1	1	1
Chr01	17429085	17429549	0.878981	65.2	Intergenic	402	plus	FRAG	Potri.005G096300.1	1	1
Chr01	17562142	17562234	0.0503145	4.06	Intergenic	42	plus	FRAG	Potri.001G282600.2	0	0
Chr01	17562394	17562585	0.105134	75.23	Intergenic	129	plus	FRAG	Potri.004G142000.1	0	0
Chr01	17566273	17566374	0.212766	0.02	Intergenic	30	plus	FRAG	Potri.002G170500.1	0	0
Chr01	17701794	17701928	0.0376176	45.69	Intergenic	72	plus	FRAG	Potri.001G199600.1	0	0
Chr01	17721356	17721565	0.643564	57.51	Intergenic	195	plus	FRAG	Potri.017G065300.1	1	1
Chr01	17809722	17810148	0.404372	64.98	Intergenic	223	plus	AMB	Potri.019G050300.1	6	7
Chr01	17983336	17983899	0.412556	258.28	Intergenic	552	plus	SE	Potri.014G188600.1	0	0
Chr01	18005989	18006126	425	78.73	Intergenic	150	plus	FRAG	Potri.T046800.1	0	0
Chr01	18288961	18289197	0.146814	57.55	Intergenic	322	plus	FRAG	Potri.013G081600.2	2	2
Chr01	18289199	18289282	0.0692521	25.41	Intergenic	154	plus	FRAG	Potri.013G081600.2	0	0
Chr01	18380702	18380830	0.0530726	23.78	Intergenic	57	plus	FRAG	Potri.T001800.1	0	0
Chr01	18384694	18384852	0.0440051	115.15	Intergenic	201	plus	FRAG	Potri.016G002100.1	0	0
Chr01	18482826	18483162	0.167785	190.48	Intergenic	292	plus	FRAG	Potri.002G065100.1	0	1
Chr01	18766309	18766530	0.241379	28.51	Intergenic	126	plus	FRAG	Potri.005G203700.1	3	3
Chr01	18796119	18796422	0.59854	56.11	Intergenic	244	plus	FRAG	Potri.003G041100.1	0	1
Chr01	18941029	18941225	0.145963	41.64	Intergenic	140	plus	FRAG	Potri.006G116400.3	2	3
Chr01	18945102	18945287	0.29798	20.87	Intergenic	176	plus	SE	Potri.014G191800.1	2	2
Chr01	18955252	18955586	0.987805	76.43	Intergenic	293	plus	SE	Potri.005G106050.1	3	6
Chr01	18986403	18986600	0.671233	46.61	Intron_cds	147	plus	SE	Potri.003G034400.1	1	1
Chr01	18988725	18988892	0.281481	58.94	Intron_cds	114	plus	SE	Potri.016G097700.1	0	0
Chr01	19002615	19003073	0.134933	50.01	Intergenic	260	plus	FRAG	Potri.001G322100.1	5	7
Chr01	19035978	19036230	0.462069	42.61	Intron_cds	298	plus	FRAG	Potri.003G045900.1	0	1
Chr01	19121297	19122615	0.415794	625.94	Intergenic	1325	plus	FRAG	Potri.001G429300.1	7	9
Chr01	19134822	19138147	1	1748.33	Intergenic	3287	plus	DUP	Potri.001G429300.1	4	12
Chr01	19150966	19153454	0.750782	670.75	Intergenic	2459	plus	DUP	Potri.001G180900.1	14	17
Chr01	19179354	19180096	0.395105	121.05	Intergenic	692	plus	DUP	Potri.011G075700.1	1	1
Chr01	19221574	19221729	0.746032	19.97	UTR	144	plus	FRAG	Potri.001G047300.1	0	0
Chr01	19222052	19222516	0.994152	78.67	UTR	510	plus	SE	Potri.T172041.1	4	7
Chr01	19341680	19341886	0.683168	48.7	Intergenic	207	plus	FRAG	Potri.017G042700.1	1	1
Chr01	19394645	19394776	0.0718563	9.97	Intergenic	36	plus	FRAG	Potri.010G022800.1	0	0
Chr01	19415898	19416053	0.0566802	8.96	Intergenic	42	plus	FRAG	Potri.012G052600.2	2	2
Chr01	19418230	19419278	0.172702	61.38	Intergenic	186	plus	DUP	Potri.010G017700.2	11	13
Chr01	19421727	19421921	0.410714	12.33	Intergenic	69	plus	FRAG	Potri.007G052100.1	3	3
Chr01	19427787	19428363	0.264813	369.15	Intergenic	680	plus	DUP	Potri.008G203700.1	0	0
Chr01	19428964	19432248	0.969203	595.4	Intergenic	3312	plus	DUP	Potri.T166900.1	3	4
Chr01	19432485	19432850	0.410959	30.18	Intergenic	90	plus	SE	Potri.003G004300.1	3	5
Chr01	19490799	19490921	0.462585	114.44	Intron_cds	196	plus	FRAG	Potri.003G038400.12	0	1
Chr01	19493878	19494045	0.113043	19.37	Intron_cds	78	plus	FRAG	Potri.016G052901.2	1	1
Chr01	19530053	19530691	0.86911	128.5	Intergenic	498	plus	FRAG	Potri.016G084600.1	7	7
Chr01	19531514	19531687	0.972973	65.38	Intergenic	108	plus	SE	Potri.018G046000.1	0	0
Chr01	19533024	19533230	0.371728	50.34	Intergenic	210	plus	FRAG	Potri.016G084600.1	0	0
Chr01	19534707	19534916	0.235897	46.66	Intergenic	138	plus	FRAG	Potri.016G113400.1	1	1
[truncated: 25,602 more rows]

## Sheet: V.vinifera
Position of identified pseudogenes within the V.vinifera chromosomes.
[truncated: 22,780 more rows]

[truncated: 1 more sheets: O.sativa]
